# Supplementary material for: The ancestral chromatin landscape of land plants
Source: New Phytol. 2023 Oct 12;240(5):2085–101. doi: 10.1111/nph.19311 (PMC10952607; doi:10.1111/nph.19311)
Supplement: Supplementary file 1 — Dataset S1 Transposable element annotation of Anthoceros agrestis. [file NPH-240-2085-s001.gff3]

##gff-version 3
##date Thu Dec  8 07:01:48 CET 2022
##Identity: Sequence identity (0-1) between the library sequence and the target region.
##ltr_identity: Sequence identity (0-1) between the left and right LTR regions.
##tsd: target site duplication.
##seqid source sequence_ontology start end score strand phase attributes
AnagrOXF.C7	EDTA	repeat_region	4325	5245	8584	-	.	ID=TE_homo_0;Name=TE_00000465;Classification=Unknown;Sequence_ontology=SO:0000657;Identity=0.997;Method=homology
AnagrOXF.C7	EDTA	Copia_LTR_retrotransposon	5246	5370	1151	-	.	ID=TE_homo_1;Name=TE_00000866_INT;Classification=LTR/Copia;Sequence_ontology=SO:0002264;Identity=1;Method=homology
AnagrOXF.C7	EDTA	repeat_region	5370	6343	9147	-	.	ID=TE_homo_2;Name=TE_00000465;Classification=Unknown;Sequence_ontology=SO:0000657;Identity=0.999;Method=homology
AnagrOXF.C7	EDTA	repeat_region	6407	7092	6413	-	.	ID=TE_homo_3;Name=TE_00000465;Classification=Unknown;Sequence_ontology=SO:0000657;Identity=0.997;Method=homology
AnagrOXF.C7	EDTA	repeat_region	7881	7983	411	-	.	ID=TE_homo_4;Name=TE_00000060;Classification=Unknown;Sequence_ontology=SO:0000657;Identity=0.77;Method=homology
AnagrOXF.C7	EDTA	repeat_region	9251	9466	391	-	.	ID=TE_homo_5;Name=TE_00000060;Classification=Unknown;Sequence_ontology=SO:0000657;Identity=0.725;Method=homology
AnagrOXF.C7	EDTA	CACTA_TIR_transposon	26681	26768	480	-	.	ID=TE_homo_6;Name=TE_00000649;Classification=DNA/DTC;Sequence_ontology=SO:0002285;Identity=0.849;Method=homology
AnagrOXF.C7	EDTA	repeat_region	28609	29924	12389	-	.	ID=TE_homo_7;Name=TE_00000516;Classification=Unknown;Sequence_ontology=SO:0000657;Identity=0.999;Method=homology
AnagrOXF.C7	EDTA	repeat_region	30147	30305	1150	-	.	ID=TE_homo_8;Name=TE_00000516;Classification=Unknown;Sequence_ontology=SO:0000657;Identity=0.948;Method=homology
AnagrOXF.C7	EDTA	repeat_region	35570	36516	3884	-	.	ID=TE_homo_9;Name=TE_00000429;Classification=Unknown;Sequence_ontology=SO:0000657;Identity=0.821;Method=homology
AnagrOXF.C7	EDTA	repeat_region	43349	45021	15453	-	.	ID=TE_homo_10;Name=TE_00000487;Classification=Unknown;Sequence_ontology=SO:0000657;Identity=0.995;Method=homology
AnagrOXF.C7	EDTA	repeat_region	50399	51348	8878	+	.	ID=TE_homo_11;Name=TE_00000604;Classification=Unknown;Sequence_ontology=SO:0000657;Identity=0.997;Method=homology
AnagrOXF.C7	EDTA	CACTA_TIR_transposon	51671	51751	303	-	.	ID=TE_homo_12;Name=TE_00001509;Classification=DNA/DTC;Sequence_ontology=SO:0002285;Identity=0.75;Method=homology
AnagrOXF.C7	EDTA	repeat_region	51752	52106	3179	+	.	ID=TE_homo_13;Name=TE_00000604;Classification=Unknown;Sequence_ontology=SO:0000657;Identity=0.989;Method=homology
AnagrOXF.C7	EDTA	CACTA_TIR_transposon	60373	60988	1743	-	.	ID=TE_homo_14;Name=TE_00001142;Classification=DNA/DTC;Sequence_ontology=SO:0002285;Identity=0.762;Method=homology
AnagrOXF.C7	EDTA	repeat_region	63182	63790	4791	-	.	ID=TE_homo_15;Name=TE_00000567;Classification=Unknown;Sequence_ontology=SO:0000657;Identity=0.971;Method=homology
AnagrOXF.C7	EDTA	repeat_region	64665	65569	5139	+	.	ID=TE_homo_16;Name=TE_00000429;Classification=Unknown;Sequence_ontology=SO:0000657;Identity=0.884;Method=homology
AnagrOXF.C7	EDTA	repeat_region	69178	69375	400	+	.	ID=TE_homo_17;Name=TE_00000487;Classification=Unknown;Sequence_ontology=SO:0000657;Identity=0.766;Method=homology
AnagrOXF.C7	EDTA	repeat_region	83119	83220	852	-	.	ID=TE_homo_18;Name=TE_00000491;Classification=Unknown;Sequence_ontology=SO:0000657;Identity=0.99;Method=homology
AnagrOXF.C7	EDTA	Copia_LTR_retrotransposon	84021	84129	974	-	.	ID=TE_homo_19;Name=TE_00000866_INT;Classification=LTR/Copia;Sequence_ontology=SO:0002264;Identity=1;Method=homology
AnagrOXF.C7	EDTA	CACTA_TIR_transposon	84972	85052	540	+	.	ID=TE_homo_20;Name=TE_00000695;Classification=DNA/DTC;Sequence_ontology=SO:0002285;Identity=0.884;Method=homology
AnagrOXF.C7	EDTA	helitron	92381	92466	529	-	.	ID=TE_homo_21;Name=TE_00000652;Classification=DNA/Helitron;Sequence_ontology=SO:0000544;Identity=0.871;Method=homology
AnagrOXF.C7	EDTA	CACTA_TIR_transposon	92501	92590	786	+	.	ID=TE_homo_22;Name=TE_00001593;Classification=DNA/DTC;Sequence_ontology=SO:0002285;Identity=0.967;Method=homology
AnagrOXF.C7	EDTA	repeat_region	95142	95556	904	+	.	ID=TE_homo_23;Name=TE_00000567;Classification=Unknown;Sequence_ontology=SO:0000657;Identity=0.761;Method=homology
AnagrOXF.C7	EDTA	CACTA_TIR_transposon	97484	98104	1964	-	.	ID=TE_homo_24;Name=TE_00000609;Classification=DNA/DTC;Sequence_ontology=SO:0002285;Identity=0.82;Method=homology
AnagrOXF.C7	EDTA	CACTA_TIR_transposon	98107	98186	453	-	.	ID=TE_homo_25;Name=TE_00000609;Classification=DNA/DTC;Sequence_ontology=SO:0002285;Identity=0.855;Method=homology
AnagrOXF.C7	EDTA	repeat_region	100907	101814	5802	+	.	ID=TE_homo_26;Name=TE_00000429;Classification=Unknown;Sequence_ontology=SO:0000657;Identity=0.892;Method=homology
AnagrOXF.C7	EDTA	repeat_region	103950	104113	1021	-	.	ID=TE_homo_27;Name=TE_00000604;Classification=Unknown;Sequence_ontology=SO:0000657;Identity=0.921;Method=homology
AnagrOXF.C7	EDTA	repeat_region	107075	107650	3260	+	.	ID=TE_homo_28;Name=TE_00000429;Classification=Unknown;Sequence_ontology=SO:0000657;Identity=0.85;Method=homology
AnagrOXF.C7	EDTA	repeat_region	107762	107856	463	+	.	ID=TE_homo_29;Name=TE_00000429;Classification=Unknown;Sequence_ontology=SO:0000657;Identity=0.837;Method=homology
AnagrOXF.C7	EDTA	repeat_region	108070	108210	530	+	.	ID=TE_homo_30;Name=TE_00000429;Classification=Unknown;Sequence_ontology=SO:0000657;Identity=0.84;Method=homology
AnagrOXF.C7	EDTA	LINE_element	110896	112123	11559	+	.	ID=TE_homo_31;Name=TE_00000549;Classification=LINE/unknown;Sequence_ontology=SO:0000194;Identity=1;Method=homology
AnagrOXF.C7	EDTA	LINE_element	112685	112979	2699	+	.	ID=TE_homo_32;Name=TE_00000549;Classification=LINE/unknown;Sequence_ontology=SO:0000194;Identity=1;Method=homology
AnagrOXF.C7	EDTA	repeat_region	114302	114509	525	-	.	ID=TE_homo_33;Name=TE_00000567;Classification=Unknown;Sequence_ontology=SO:0000657;Identity=0.817;Method=homology
AnagrOXF.C7	EDTA	Gypsy_LTR_retrotransposon	125497	125651	1442	+	.	ID=TE_homo_34;Name=TE_00001515_INT;Classification=LTR/Gypsy;Sequence_ontology=SO:0002265;Identity=1;Method=homology
AnagrOXF.C7	EDTA	repeat_region	143949	144410	1702	-	.	ID=TE_homo_35;Name=TE_00000487;Classification=Unknown;Sequence_ontology=SO:0000657;Identity=0.826;Method=homology
AnagrOXF.C7	EDTA	repeat_region	147196	147425	639	+	.	ID=TE_homo_36;Name=TE_00000060;Classification=Unknown;Sequence_ontology=SO:0000657;Identity=0.737;Method=homology
AnagrOXF.C7	EDTA	repeat_region	150710	150798	480	+	.	ID=TE_homo_37;Name=TE_00000465;Classification=Unknown;Sequence_ontology=SO:0000657;Identity=0.821;Method=homology
AnagrOXF.C7	EDTA	repeat_region	152591	153223	5904	+	.	ID=TE_homo_38;Name=TE_00000465;Classification=Unknown;Sequence_ontology=SO:0000657;Identity=0.992;Method=homology
AnagrOXF.C7	EDTA	repeat_region	153287	153807	4708	+	.	ID=TE_homo_39;Name=TE_00000465;Classification=Unknown;Sequence_ontology=SO:0000657;Identity=0.981;Method=homology
AnagrOXF.C7	EDTA	repeat_region	157185	157370	446	+	.	ID=TE_homo_40;Name=TE_00000465;Classification=Unknown;Sequence_ontology=SO:0000657;Identity=0.726;Method=homology
AnagrOXF.C7	EDTA	repeat_region	159943	160075	392	-	.	ID=TE_homo_41;Name=TE_00000516;Classification=Unknown;Sequence_ontology=SO:0000657;Identity=0.788;Method=homology
AnagrOXF.C7	EDTA	repeat_region	181724	181815	357	-	.	ID=TE_homo_42;Name=TE_00000429;Classification=Unknown;Sequence_ontology=SO:0000657;Identity=0.799;Method=homology
AnagrOXF.C7	EDTA	repeat_region	188726	188894	366	-	.	ID=TE_homo_43;Name=TE_00000487;Classification=Unknown;Sequence_ontology=SO:0000657;Identity=0.772;Method=homology
AnagrOXF.C7	EDTA	repeat_region	194496	194636	527	-	.	ID=TE_homo_44;Name=TE_00000429;Classification=Unknown;Sequence_ontology=SO:0000657;Identity=0.849;Method=homology
AnagrOXF.C7	EDTA	repeat_region	194850	194944	463	-	.	ID=TE_homo_45;Name=TE_00000429;Classification=Unknown;Sequence_ontology=SO:0000657;Identity=0.837;Method=homology
AnagrOXF.C7	EDTA	repeat_region	195056	195637	3108	-	.	ID=TE_homo_46;Name=TE_00000429;Classification=Unknown;Sequence_ontology=SO:0000657;Identity=0.848;Method=homology
AnagrOXF.C7	EDTA	repeat_region	203688	203836	572	-	.	ID=TE_homo_47;Name=TE_00000516;Classification=Unknown;Sequence_ontology=SO:0000657;Identity=0.773;Method=homology
AnagrOXF.C7	EDTA	repeat_region	203931	204889	6964	-	.	ID=TE_homo_48;Name=TE_00000429;Classification=Unknown;Sequence_ontology=SO:0000657;Identity=0.932;Method=homology
AnagrOXF.C7	EDTA	CACTA_TIR_transposon	205207	205288	577	+	.	ID=TE_homo_49;Name=TE_00000609;Classification=DNA/DTC;Sequence_ontology=SO:0002285;Identity=0.936;Method=homology
AnagrOXF.C7	EDTA	CACTA_TIR_transposon	205289	209305	.	.	.	ID=TE_struc_0;Name=TE_00001142;Classification=DNA/DTC;Sequence_ontology=SO:0002285;Identity=0.9;Method=structural;TSD=TCT_TCT_100.0;TIR=CACTAAAGTG_CTCTTTAGTG
AnagrOXF.C7	EDTA	Mutator_TIR_transposon	220915	221075	754	+	.	ID=TE_homo_50;Name=TE_00000630;Classification=DNA/DTM;Sequence_ontology=SO:0002280;Identity=0.862;Method=homology
AnagrOXF.C7	EDTA	CACTA_TIR_transposon	224853	225506	1929	-	.	ID=TE_homo_51;Name=TE_00001142;Classification=DNA/DTC;Sequence_ontology=SO:0002285;Identity=0.787;Method=homology
AnagrOXF.C8	EDTA	Gypsy_LTR_retrotransposon	1	5805	42630	-	.	ID=TE_homo_52;Name=TE_00001394_INT;Classification=LTR/Gypsy;Sequence_ontology=SO:0002265;Identity=0.959;Method=homology
AnagrOXF.C8	EDTA	CACTA_TIR_transposon	5639	5805	1787	-	.	ID=TE_homo_53;Name=TE_00001170;Classification=DNA/DTC;Sequence_ontology=SO:0002285;Identity=0.912;Method=homology
AnagrOXF.C8	EDTA	Gypsy_LTR_retrotransposon	5806	5941	1108	-	.	ID=TE_homo_54;Name=TE_00001083_LTR;Classification=LTR/Gypsy;Sequence_ontology=SO:0002265;Identity=0.985;Method=homology
AnagrOXF.C8	EDTA	Gypsy_LTR_retrotransposon	6025	6388	2840	-	.	ID=TE_homo_55;Name=TE_00001083_LTR;Classification=LTR/Gypsy;Sequence_ontology=SO:0002265;Identity=0.981;Method=homology
AnagrOXF.C8	EDTA	Gypsy_LTR_retrotransposon	6389	7972	12320	-	.	ID=TE_homo_56;Name=TE_00001394_INT;Classification=LTR/Gypsy;Sequence_ontology=SO:0002265;Identity=0.967;Method=homology
AnagrOXF.C8	EDTA	Gypsy_LTR_retrotransposon	7974	8207	1840	-	.	ID=TE_homo_57;Name=TE_00001394_INT;Classification=LTR/Gypsy;Sequence_ontology=SO:0002265;Identity=0.983;Method=homology
AnagrOXF.C8	EDTA	LTR_retrotransposon	8244	8410	948	+	.	ID=TE_homo_58;Name=TE_00001137_INT;Classification=LTR/unknown;Sequence_ontology=SO:0000186;Identity=0.832;Method=homology
AnagrOXF.C8	EDTA	Mutator_TIR_transposon	10522	10918	1165	+	.	ID=TE_homo_59;Name=TE_00001444;Classification=DNA/DTM;Sequence_ontology=SO:0002280;Identity=0.905;Method=homology
AnagrOXF.C8	EDTA	LTR_retrotransposon	10919	11529	4072	-	.	ID=TE_homo_60;Name=TE_00001095_INT;Classification=LTR/unknown;Sequence_ontology=SO:0000186;Identity=0.93;Method=homology
AnagrOXF.C8	EDTA	Gypsy_LTR_retrotransposon	11530	11691	1183	+	.	ID=TE_homo_61;Name=TE_00001193_INT;Classification=LTR/Gypsy;Sequence_ontology=SO:0002265;Identity=0.951;Method=homology
AnagrOXF.C8	EDTA	Gypsy_LTR_retrotransposon	11816	12944	8426	+	.	ID=TE_homo_62;Name=TE_00001193_INT;Classification=LTR/Gypsy;Sequence_ontology=SO:0002265;Identity=0.984;Method=homology
AnagrOXF.C8	EDTA	repeat_region	14061	14186	481	+	.	ID=TE_homo_63;Name=TE_00000232;Classification=Unknown;Sequence_ontology=SO:0000657;Identity=0.85;Method=homology
AnagrOXF.C8	EDTA	Gypsy_LTR_retrotransposon	14186	14976	5929	+	.	ID=TE_homo_64;Name=TE_00001193_INT;Classification=LTR/Gypsy;Sequence_ontology=SO:0002265;Identity=0.986;Method=homology
AnagrOXF.C8	EDTA	Gypsy_LTR_retrotransposon	15054	15151	755	+	.	ID=TE_homo_65;Name=TE_00001193_INT;Classification=LTR/Gypsy;Sequence_ontology=SO:0002265;Identity=0.99;Method=homology
AnagrOXF.C8	EDTA	Copia_LTR_retrotransposon	15152	15432	742	+	.	ID=TE_homo_66;Name=TE_00001146_INT;Classification=LTR/Copia;Sequence_ontology=SO:0002264;Identity=0.731;Method=homology
AnagrOXF.C8	EDTA	Gypsy_LTR_retrotransposon	15433	15731	2127	+	.	ID=TE_homo_67;Name=TE_00001193_INT;Classification=LTR/Gypsy;Sequence_ontology=SO:0002265;Identity=0.986;Method=homology
AnagrOXF.C8	EDTA	Gypsy_LTR_retrotransposon	16877	16984	717	+	.	ID=TE_homo_68;Name=TE_00001193_INT;Classification=LTR/Gypsy;Sequence_ontology=SO:0002265;Identity=0.953;Method=homology
AnagrOXF.C8	EDTA	Gypsy_LTR_retrotransposon	16972	17950	3309	+	.	ID=TE_homo_69;Name=TE_00000741_INT;Classification=LTR/Gypsy;Sequence_ontology=SO:0002265;Identity=0.738;Method=homology
AnagrOXF.C8	EDTA	Gypsy_LTR_retrotransposon	17944	18487	3106	+	.	ID=TE_homo_70;Name=TE_00001149_INT;Classification=LTR/Gypsy;Sequence_ontology=SO:0002265;Identity=0.907;Method=homology
AnagrOXF.C8	EDTA	repeat_region	18475	18723	920	+	.	ID=TE_homo_71;Name=TE_00000420;Classification=Unknown;Sequence_ontology=SO:0000657;Identity=0.881;Method=homology
AnagrOXF.C8	EDTA	repeat_region	19041	19357	1999	+	.	ID=TE_homo_72;Name=TE_00000388;Classification=Unknown;Sequence_ontology=SO:0000657;Identity=0.932;Method=homology
AnagrOXF.C8	EDTA	repeat_region	19327	19542	1446	+	.	ID=TE_homo_73;Name=TE_00000316;Classification=Unknown;Sequence_ontology=SO:0000657;Identity=0.93;Method=homology
AnagrOXF.C8	EDTA	repeat_region	21069	21390	2250	+	.	ID=TE_homo_74;Name=TE_00000379;Classification=Unknown;Sequence_ontology=SO:0000657;Identity=0.94;Method=homology
AnagrOXF.C8	EDTA	repeat_region	22085	22277	1324	+	.	ID=TE_homo_75;Name=TE_00000247;Classification=Unknown;Sequence_ontology=SO:0000657;Identity=0.937;Method=homology
AnagrOXF.C8	EDTA	Gypsy_LTR_retrotransposon	22710	22854	1013	+	.	ID=TE_homo_76;Name=TE_00001597_LTR;Classification=LTR/Gypsy;Sequence_ontology=SO:0002265;Identity=0.958;Method=homology
AnagrOXF.C8	EDTA	repeat_region	22855	22956	567	-	.	ID=TE_homo_77;Name=TE_00000025;Classification=Unknown;Sequence_ontology=SO:0000657;Identity=0.929;Method=homology
AnagrOXF.C8	EDTA	Gypsy_LTR_retrotransposon	22952	23142	1484	+	.	ID=TE_homo_78;Name=TE_00001597_LTR;Classification=LTR/Gypsy;Sequence_ontology=SO:0002265;Identity=0.979;Method=homology
AnagrOXF.C8	EDTA	Mutator_TIR_transposon	24087	24212	644	-	.	ID=TE_homo_79;Name=TE_00000646;Classification=DNA/DTM;Sequence_ontology=SO:0002280;Identity=0.832;Method=homology
AnagrOXF.C8	EDTA	Gypsy_LTR_retrotransposon	24523	24706	816	+	.	ID=TE_homo_80;Name=TE_00001592_INT;Classification=LTR/Gypsy;Sequence_ontology=SO:0002265;Identity=0.797;Method=homology
AnagrOXF.C8	EDTA	Gypsy_LTR_retrotransposon	24707	25071	1095	+	.	ID=TE_homo_81;Name=TE_00001189_LTR;Classification=LTR/Gypsy;Sequence_ontology=SO:0002265;Identity=0.835;Method=homology
AnagrOXF.C8	EDTA	repeat_region	25172	25716	3449	-	.	ID=TE_homo_82;Name=TE_00000565;Classification=Unknown;Sequence_ontology=SO:0000657;Identity=0.962;Method=homology
AnagrOXF.C8	EDTA	Gypsy_LTR_retrotransposon	25746	27004	4021	+	.	ID=TE_homo_83;Name=TE_00001168_INT;Classification=LTR/Gypsy;Sequence_ontology=SO:0002265;Identity=0.737;Method=homology
AnagrOXF.C8	EDTA	Mutator_TIR_transposon	27591	27786	548	-	.	ID=TE_homo_84;Name=TE_00001581;Classification=DNA/DTM;Sequence_ontology=SO:0002280;Identity=0.755;Method=homology
AnagrOXF.C8	EDTA	Tc1_Mariner_TIR_transposon	29382	29558	704	-	.	ID=TE_homo_85;Name=TE_00000706;Classification=DNA/DTT;Sequence_ontology=SO:0002278;Identity=0.806;Method=homology
AnagrOXF.C8	EDTA	repeat_region	29559	29713	762	+	.	ID=TE_homo_86;Name=TE_00000435;Classification=Unknown;Sequence_ontology=SO:0000657;Identity=0.901;Method=homology
AnagrOXF.C8	EDTA	Mutator_TIR_transposon	34690	34948	1523	+	.	ID=TE_homo_87;Name=TE_00000714;Classification=DNA/DTM;Sequence_ontology=SO:0002280;Identity=0.9;Method=homology
AnagrOXF.C8	EDTA	Gypsy_LTR_retrotransposon	35039	37854	10084	-	.	ID=TE_homo_88;Name=TE_00001562_INT;Classification=LTR/Gypsy;Sequence_ontology=SO:0002265;Identity=0.729;Method=homology
AnagrOXF.C8	EDTA	Gypsy_LTR_retrotransposon	40860	41035	447	-	.	ID=TE_homo_89;Name=TE_00001562_INT;Classification=LTR/Gypsy;Sequence_ontology=SO:0002265;Identity=0.724;Method=homology
AnagrOXF.C8	EDTA	Gypsy_LTR_retrotransposon	41035	41633	2129	-	.	ID=TE_homo_90;Name=TE_00001679_INT;Classification=LTR/Gypsy;Sequence_ontology=SO:0002265;Identity=0.802;Method=homology
AnagrOXF.C8	EDTA	Gypsy_LTR_retrotransposon	41782	42119	1377	-	.	ID=TE_homo_91;Name=TE_00001269_LTR;Classification=LTR/Gypsy;Sequence_ontology=SO:0002265;Identity=0.852;Method=homology
AnagrOXF.C8	EDTA	Mutator_TIR_transposon	44112	44608	1169	+	.	ID=TE_homo_92;Name=TE_00000655;Classification=DNA/DTM;Sequence_ontology=SO:0002280;Identity=0.75;Method=homology
AnagrOXF.C8	EDTA	repeat_region	44749	44885	398	-	.	ID=TE_homo_93;Name=TE_00000044;Classification=Unknown;Sequence_ontology=SO:0000657;Identity=0.738;Method=homology
AnagrOXF.C8	EDTA	helitron	45204	45350	307	-	.	ID=TE_homo_94;Name=TE_00001076;Classification=DNA/Helitron;Sequence_ontology=SO:0000544;Identity=0.706;Method=homology
AnagrOXF.C8	EDTA	Mutator_TIR_transposon	45563	45728	465	+	.	ID=TE_homo_95;Name=TE_00000655;Classification=DNA/DTM;Sequence_ontology=SO:0002280;Identity=0.735;Method=homology
AnagrOXF.C8	EDTA	repeat_region	45649	45769	379	+	.	ID=TE_homo_96;Name=TE_00000062;Classification=Unknown;Sequence_ontology=SO:0000657;Identity=0.773;Method=homology
AnagrOXF.C8	EDTA	Tc1_Mariner_TIR_transposon	59229	59369	599	+	.	ID=TE_homo_97;Name=TE_00000706;Classification=DNA/DTT;Sequence_ontology=SO:0002278;Identity=0.83;Method=homology
AnagrOXF.C8	EDTA	repeat_region	62590	62680	623	-	.	ID=TE_homo_98;Name=TE_00000090;Classification=Unknown;Sequence_ontology=SO:0000657;Identity=0.91;Method=homology
AnagrOXF.C8	EDTA	repeat_region	62692	62861	1169	+	.	ID=TE_homo_99;Name=TE_00000205;Classification=Unknown;Sequence_ontology=SO:0000657;Identity=0.966;Method=homology
AnagrOXF.C8	EDTA	repeat_region	62964	63229	1832	-	.	ID=TE_homo_100;Name=TE_00000085;Classification=Unknown;Sequence_ontology=SO:0000657;Identity=0.93;Method=homology
AnagrOXF.C8	EDTA	CACTA_TIR_transposon	63333	63487	373	+	.	ID=TE_homo_101;Name=TE_00001212;Classification=DNA/DTC;Sequence_ontology=SO:0002285;Identity=0.767;Method=homology
AnagrOXF.C8	EDTA	CACTA_TIR_transposon	66540	66778	999	+	.	ID=TE_homo_102;Name=TE_00000708;Classification=DNA/DTC;Sequence_ontology=SO:0002285;Identity=0.833;Method=homology
AnagrOXF.C8	EDTA	CACTA_TIR_transposon	66779	66900	894	-	.	ID=TE_homo_103;Name=TE_00000885;Classification=DNA/DTC;Sequence_ontology=SO:0002285;Identity=0.786;Method=homology
AnagrOXF.C8	EDTA	CACTA_TIR_transposon	66786	66914	509	+	.	ID=TE_homo_104;Name=TE_00000708;Classification=DNA/DTC;Sequence_ontology=SO:0002285;Identity=0.811;Method=homology
AnagrOXF.C8	EDTA	LTR_retrotransposon	66802	67004	686	-	.	ID=TE_homo_105;Name=TE_00001686_LTR;Classification=LTR/unknown;Sequence_ontology=SO:0000186;Identity=0.815;Method=homology
AnagrOXF.C8	EDTA	CACTA_TIR_transposon	66894	67285	1182	-	.	ID=TE_homo_106;Name=TE_00000885;Classification=DNA/DTC;Sequence_ontology=SO:0002285;Identity=0.758;Method=homology
AnagrOXF.C8	EDTA	CACTA_TIR_transposon	67026	67553	2315	+	.	ID=TE_homo_107;Name=TE_00000708;Classification=DNA/DTC;Sequence_ontology=SO:0002285;Identity=0.801;Method=homology
AnagrOXF.C8	EDTA	CACTA_TIR_transposon	67899	68152	1635	-	.	ID=TE_homo_108;Name=TE_00000691;Classification=DNA/DTC;Sequence_ontology=SO:0002285;Identity=0.897;Method=homology
AnagrOXF.C8	EDTA	helitron	68683	68808	319	+	.	ID=TE_homo_109;Name=TE_00001076;Classification=DNA/Helitron;Sequence_ontology=SO:0000544;Identity=0.76;Method=homology
AnagrOXF.C8	EDTA	repeat_region	69068	71692	.	?	.	ID=repeat_region_1;Name=TE_00001540;Classification=LTR/unknown;Sequence_ontology=SO:0000657;ltr_identity=0.9630;Method=structural;motif=TGCA;tsd=TGGGT
AnagrOXF.C8	EDTA	target_site_duplication	69068	69072	.	?	.	ID=lTSD_1;Parent=repeat_region_1;Name=TE_00001540;Classification=LTR/unknown;Sequence_ontology=SO:0000434;ltr_identity=0.9630;Method=structural;motif=TGCA;tsd=TGGGT
AnagrOXF.C8	EDTA	long_terminal_repeat	69073	69264	.	?	.	ID=lLTR_1;Parent=repeat_region_1;Name=TE_00001540;Classification=LTR/unknown;Sequence_ontology=SO:0000286;ltr_identity=0.9630;Method=structural;motif=TGCA;tsd=TGGGT
AnagrOXF.C8	EDTA	LTR_retrotransposon	69073	71687	.	?	.	ID=LTRRT_1;Parent=repeat_region_1;Name=TE_00001540;Classification=LTR/unknown;Sequence_ontology=SO:0000186;ltr_identity=0.9630;Method=structural;motif=TGCA;tsd=TGGGT
AnagrOXF.C8	EDTA	long_terminal_repeat	71499	71687	.	?	.	ID=rLTR_1;Parent=repeat_region_1;Name=TE_00001540;Classification=LTR/unknown;Sequence_ontology=SO:0000286;ltr_identity=0.9630;Method=structural;motif=TGCA;tsd=TGGGT
AnagrOXF.C8	EDTA	target_site_duplication	71688	71692	.	?	.	ID=rTSD_1;Parent=repeat_region_1;Name=TE_00001540;Classification=LTR/unknown;Sequence_ontology=SO:0000434;ltr_identity=0.9630;Method=structural;motif=TGCA;tsd=TGGGT
AnagrOXF.C8	EDTA	CACTA_TIR_transposon	72487	72756	1057	-	.	ID=TE_homo_110;Name=TE_00000700;Classification=DNA/DTC;Sequence_ontology=SO:0002285;Identity=0.817;Method=homology
AnagrOXF.C8	EDTA	LTR_retrotransposon	75358	75755	1735	-	.	ID=TE_homo_111;Name=TE_00001127_LTR;Classification=LTR/unknown;Sequence_ontology=SO:0000186;Identity=0.874;Method=homology
AnagrOXF.C8	EDTA	LTR_retrotransposon	75756	76700	7640	-	.	ID=TE_homo_112;Name=TE_00001059_INT;Classification=LTR/unknown;Sequence_ontology=SO:0000186;Identity=0.964;Method=homology
AnagrOXF.C8	EDTA	repeat_region	76696	84279	.	-	.	ID=repeat_region_2;Name=TE_00001324;Classification=LTR/Copia;Sequence_ontology=SO:0000657;ltr_identity=1.0000;Method=structural;motif=TGCA;tsd=GATAG
AnagrOXF.C8	EDTA	target_site_duplication	76696	76700	.	-	.	ID=lTSD_2;Parent=repeat_region_2;Name=TE_00001324;Classification=LTR/Copia;Sequence_ontology=SO:0000434;ltr_identity=1.0000;Method=structural;motif=TGCA;tsd=GATAG
AnagrOXF.C8	EDTA	long_terminal_repeat	76701	76969	.	-	.	ID=lLTR_2;Parent=repeat_region_2;Name=TE_00001324;Classification=LTR/Copia;Sequence_ontology=SO:0000286;ltr_identity=1.0000;Method=structural;motif=TGCA;tsd=GATAG
AnagrOXF.C8	EDTA	Copia_LTR_retrotransposon	76701	84274	.	-	.	ID=LTRRT_2;Parent=repeat_region_2;Name=TE_00001324;Classification=LTR/Copia;Sequence_ontology=SO:0002264;ltr_identity=1.0000;Method=structural;motif=TGCA;tsd=GATAG
AnagrOXF.C8	EDTA	long_terminal_repeat	84006	84274	.	-	.	ID=rLTR_2;Parent=repeat_region_2;Name=TE_00001324;Classification=LTR/Copia;Sequence_ontology=SO:0000286;ltr_identity=1.0000;Method=structural;motif=TGCA;tsd=GATAG
AnagrOXF.C8	EDTA	target_site_duplication	84275	84279	.	-	.	ID=rTSD_2;Parent=repeat_region_2;Name=TE_00001324;Classification=LTR/Copia;Sequence_ontology=SO:0000434;ltr_identity=1.0000;Method=structural;motif=TGCA;tsd=GATAG
AnagrOXF.C8	EDTA	LTR_retrotransposon	84275	87816	27002	-	.	ID=TE_homo_113;Name=TE_00001059_INT;Classification=LTR/unknown;Sequence_ontology=SO:0000186;Identity=0.949;Method=homology
AnagrOXF.C8	EDTA	LTR_retrotransposon	87817	91571	26027	-	.	ID=TE_homo_114;Name=TE_00001602_INT;Classification=LTR/unknown;Sequence_ontology=SO:0000186;Identity=0.962;Method=homology
AnagrOXF.C8	EDTA	LTR_retrotransposon	91572	91999	2198	-	.	ID=TE_homo_115;Name=TE_00001127_LTR;Classification=LTR/unknown;Sequence_ontology=SO:0000186;Identity=0.87;Method=homology
AnagrOXF.C8	EDTA	repeat_region	114647	114856	636	+	.	ID=TE_homo_116;Name=TE_00000456;Classification=Unknown;Sequence_ontology=SO:0000657;Identity=0.777;Method=homology
AnagrOXF.C8	EDTA	Mutator_TIR_transposon	120382	120646	1277	+	.	ID=TE_homo_117;Name=TE_00000646;Classification=DNA/DTM;Sequence_ontology=SO:0002280;Identity=0.846;Method=homology
AnagrOXF.C8	EDTA	Mutator_TIR_transposon	120503	121002	2143	-	.	ID=TE_homo_118;Name=TE_00000641;Classification=DNA/DTM;Sequence_ontology=SO:0002280;Identity=0.816;Method=homology
AnagrOXF.C8	EDTA	LTR_retrotransposon	120649	121094	2479	-	.	ID=TE_homo_119;Name=TE_00000684_INT;Classification=LTR/unknown;Sequence_ontology=SO:0000186;Identity=0.871;Method=homology
AnagrOXF.C8	EDTA	repeat_region	121023	121174	554	-	.	ID=TE_homo_120;Name=TE_00000005;Classification=Unknown;Sequence_ontology=SO:0000657;Identity=0.858;Method=homology
AnagrOXF.C8	EDTA	LTR_retrotransposon	121177	121335	781	-	.	ID=TE_homo_121;Name=TE_00001686_LTR;Classification=LTR/unknown;Sequence_ontology=SO:0000186;Identity=0.83;Method=homology
AnagrOXF.C8	EDTA	CACTA_TIR_transposon	121246	121940	2709	-	.	ID=TE_homo_122;Name=TE_00000885;Classification=DNA/DTC;Sequence_ontology=SO:0002285;Identity=0.771;Method=homology
AnagrOXF.C8	EDTA	LTR_retrotransposon	121843	122078	884	-	.	ID=TE_homo_123;Name=TE_00001686_LTR;Classification=LTR/unknown;Sequence_ontology=SO:0000186;Identity=0.834;Method=homology
AnagrOXF.C8	EDTA	CACTA_TIR_transposon	122079	122596	3741	+	.	ID=TE_homo_124;Name=TE_00000708;Classification=DNA/DTC;Sequence_ontology=SO:0002285;Identity=0.871;Method=homology
AnagrOXF.C8	EDTA	helitron	122079	122921	5677	+	.	ID=TE_homo_125;Name=TE_00000698;Classification=DNA/Helitron;Sequence_ontology=SO:0000544;Identity=0.885;Method=homology
AnagrOXF.C8	EDTA	Copia_LTR_retrotransposon	122301	122920	3966	+	.	ID=TE_homo_126;Name=TE_00000679_INT;Classification=LTR/Copia;Sequence_ontology=SO:0002264;Identity=0.834;Method=homology
AnagrOXF.C8	EDTA	helitron	122921	123414	2596	+	.	ID=TE_homo_127;Name=TE_00000698;Classification=DNA/Helitron;Sequence_ontology=SO:0000544;Identity=0.814;Method=homology
AnagrOXF.C8	EDTA	LTR_retrotransposon	124089	124269	570	-	.	ID=TE_homo_128;Name=TE_00000684_INT;Classification=LTR/unknown;Sequence_ontology=SO:0000186;Identity=0.737;Method=homology
AnagrOXF.C9	EDTA	repeat_region	1	720	4138	+	.	ID=TE_homo_129;Name=TE_00000426;Classification=Unknown;Sequence_ontology=SO:0000657;Identity=0.925;Method=homology
AnagrOXF.C9	EDTA	repeat_region	720	5737	37786	+	.	ID=TE_homo_130;Name=TE_00000426;Classification=Unknown;Sequence_ontology=SO:0000657;Identity=0.982;Method=homology
AnagrOXF.C9	EDTA	repeat_region	14582	14678	365	+	.	ID=TE_homo_131;Name=TE_00000060;Classification=Unknown;Sequence_ontology=SO:0000657;Identity=0.753;Method=homology
AnagrOXF.C9	EDTA	repeat_region	22445	28517	53162	-	.	ID=TE_homo_132;Name=TE_00000426;Classification=Unknown;Sequence_ontology=SO:0000657;Identity=1;Method=homology
AnagrOXF.C9	EDTA	repeat_region	31641	36547	34211	-	.	ID=TE_homo_133;Name=TE_00000426;Classification=Unknown;Sequence_ontology=SO:0000657;Identity=0.96;Method=homology
AnagrOXF.C9	EDTA	Copia_LTR_retrotransposon	48789	48869	330	+	.	ID=TE_homo_134;Name=TE_00001590_INT;Classification=LTR/Copia;Sequence_ontology=SO:0002264;Identity=0.932;Method=homology
AnagrOXF.C9	EDTA	Copia_LTR_retrotransposon	70095	70200	370	-	.	ID=TE_homo_135;Name=TE_00001590_INT;Classification=LTR/Copia;Sequence_ontology=SO:0002264;Identity=0.914;Method=homology
AnagrOXF.C10	EDTA	Gypsy_LTR_retrotransposon	1	913	4093	-	.	ID=TE_homo_136;Name=TE_00000807_LTR;Classification=LTR/Gypsy;Sequence_ontology=SO:0002265;Identity=0.799;Method=homology
AnagrOXF.C10	EDTA	CACTA_TIR_transposon	4498	4596	488	-	.	ID=TE_homo_137;Name=TE_00001250;Classification=DNA/DTC;Sequence_ontology=SO:0002285;Identity=0.786;Method=homology
AnagrOXF.C10	EDTA	CACTA_TIR_transposon	5670	5775	631	-	.	ID=TE_homo_138;Name=TE_00001250;Classification=DNA/DTC;Sequence_ontology=SO:0002285;Identity=0.876;Method=homology
AnagrOXF.C10	EDTA	repeat_region	5776	6850	9358	+	.	ID=TE_homo_139;Name=TE_00000077;Classification=Unknown;Sequence_ontology=SO:0000657;Identity=0.993;Method=homology
AnagrOXF.C10	EDTA	repeat_region	7037	7696	5435	+	.	ID=TE_homo_140;Name=TE_00000077;Classification=Unknown;Sequence_ontology=SO:0000657;Identity=0.985;Method=homology
AnagrOXF.C10	EDTA	repeat_region	7763	8233	4205	+	.	ID=TE_homo_141;Name=TE_00000077;Classification=Unknown;Sequence_ontology=SO:0000657;Identity=0.996;Method=homology
AnagrOXF.C10	EDTA	repeat_region	9977	10250	1464	+	.	ID=TE_homo_142;Name=TE_00000600;Classification=Unknown;Sequence_ontology=SO:0000657;Identity=0.88;Method=homology
AnagrOXF.C10	EDTA	Gypsy_LTR_retrotransposon	11972	13351	7954	-	.	ID=TE_homo_143;Name=TE_00000921_LTR;Classification=LTR/Gypsy;Sequence_ontology=SO:0002265;Identity=0.882;Method=homology
AnagrOXF.C10	EDTA	Gypsy_LTR_retrotransposon	13342	13698	2464	-	.	ID=TE_homo_144;Name=TE_00000989_INT;Classification=LTR/Gypsy;Sequence_ontology=SO:0002265;Identity=0.926;Method=homology
AnagrOXF.C10	EDTA	Gypsy_LTR_retrotransposon	13700	13779	508	+	.	ID=TE_homo_145;Name=TE_00001111_INT;Classification=LTR/Gypsy;Sequence_ontology=SO:0002265;Identity=0.888;Method=homology
AnagrOXF.C10	EDTA	Gypsy_LTR_retrotransposon	13837	15567	13854	-	.	ID=TE_homo_146;Name=TE_00000921_LTR;Classification=LTR/Gypsy;Sequence_ontology=SO:0002265;Identity=0.964;Method=homology
AnagrOXF.C10	EDTA	Copia_LTR_retrotransposon	15566	19140	31726	+	.	ID=TE_homo_147;Name=TE_00000679_INT;Classification=LTR/Copia;Sequence_ontology=SO:0002264;Identity=0.998;Method=homology
AnagrOXF.C10	EDTA	LTR_retrotransposon	19025	19339	1677	-	.	ID=TE_homo_148;Name=TE_00000684_INT;Classification=LTR/unknown;Sequence_ontology=SO:0000186;Identity=0.858;Method=homology
AnagrOXF.C10	EDTA	repeat_region	19301	19410	478	-	.	ID=TE_homo_149;Name=TE_00000005;Classification=Unknown;Sequence_ontology=SO:0000657;Identity=0.834;Method=homology
AnagrOXF.C10	EDTA	CACTA_TIR_transposon	19368	19743	1337	+	.	ID=TE_homo_150;Name=TE_00000678;Classification=DNA/DTC;Sequence_ontology=SO:0002285;Identity=0.827;Method=homology
AnagrOXF.C10	EDTA	CACTA_TIR_transposon	19476	19754	1310	-	.	ID=TE_homo_151;Name=TE_00000885;Classification=DNA/DTC;Sequence_ontology=SO:0002285;Identity=0.773;Method=homology
AnagrOXF.C10	EDTA	CACTA_TIR_transposon	19730	20152	1565	-	.	ID=TE_homo_152;Name=TE_00000885;Classification=DNA/DTC;Sequence_ontology=SO:0002285;Identity=0.769;Method=homology
AnagrOXF.C10	EDTA	CACTA_TIR_transposon	19828	20677	3851	+	.	ID=TE_homo_153;Name=TE_00000708;Classification=DNA/DTC;Sequence_ontology=SO:0002285;Identity=0.831;Method=homology
AnagrOXF.C10	EDTA	helitron	20175	20996	4221	+	.	ID=TE_homo_154;Name=TE_00000698;Classification=DNA/Helitron;Sequence_ontology=SO:0000544;Identity=0.823;Method=homology
AnagrOXF.C10	EDTA	Copia_LTR_retrotransposon	20394	22914	22302	+	.	ID=TE_homo_155;Name=TE_00000679_INT;Classification=LTR/Copia;Sequence_ontology=SO:0002264;Identity=0.999;Method=homology
AnagrOXF.C10	EDTA	Gypsy_LTR_retrotransposon	22911	25397	19272	-	.	ID=TE_homo_156;Name=TE_00000921_LTR;Classification=LTR/Gypsy;Sequence_ontology=SO:0002265;Identity=0.968;Method=homology
AnagrOXF.C10	EDTA	LTR_retrotransposon	25402	25526	857	+	.	ID=TE_homo_157;Name=TE_00001422_LTR;Classification=LTR/unknown;Sequence_ontology=SO:0000186;Identity=0.944;Method=homology
AnagrOXF.C10	EDTA	Gypsy_LTR_retrotransposon	25577	28943	20263	-	.	ID=TE_homo_158;Name=TE_00001585_INT;Classification=LTR/Gypsy;Sequence_ontology=SO:0002265;Identity=0.932;Method=homology
AnagrOXF.C10	EDTA	Gypsy_LTR_retrotransposon	28944	32457	22981	-	.	ID=TE_homo_159;Name=TE_00001585_INT;Classification=LTR/Gypsy;Sequence_ontology=SO:0002265;Identity=0.944;Method=homology
AnagrOXF.C10	EDTA	Gypsy_LTR_retrotransposon	32460	36678	30496	-	.	ID=TE_homo_160;Name=TE_00000921_LTR;Classification=LTR/Gypsy;Sequence_ontology=SO:0002265;Identity=0.963;Method=homology
AnagrOXF.C10	EDTA	LTR_retrotransposon	36679	36795	715	+	.	ID=TE_homo_161;Name=TE_00001422_LTR;Classification=LTR/unknown;Sequence_ontology=SO:0000186;Identity=0.974;Method=homology
AnagrOXF.C10	EDTA	Gypsy_LTR_retrotransposon	36939	40148	16247	+	.	ID=TE_homo_162;Name=TE_00001568_INT;Classification=LTR/Gypsy;Sequence_ontology=SO:0002265;Identity=0.828;Method=homology
AnagrOXF.C10	EDTA	Gypsy_LTR_retrotransposon	40149	43285	13711	+	.	ID=TE_homo_163;Name=TE_00000807_LTR;Classification=LTR/Gypsy;Sequence_ontology=SO:0002265;Identity=0.786;Method=homology
AnagrOXF.C10	EDTA	Gypsy_LTR_retrotransposon	43283	43854	3279	-	.	ID=TE_homo_164;Name=TE_00000844_INT;Classification=LTR/Gypsy;Sequence_ontology=SO:0002265;Identity=0.928;Method=homology
AnagrOXF.C10	EDTA	LTR_retrotransposon	43855	45867	13474	-	.	ID=TE_homo_165;Name=TE_00001574_LTR;Classification=LTR/unknown;Sequence_ontology=SO:0000186;Identity=0.953;Method=homology
AnagrOXF.C10	EDTA	Gypsy_LTR_retrotransposon	45874	48307	17952	-	.	ID=TE_homo_166;Name=TE_00000844_INT;Classification=LTR/Gypsy;Sequence_ontology=SO:0002265;Identity=0.974;Method=homology
AnagrOXF.C10	EDTA	LTR_retrotransposon	48308	53394	31721	-	.	ID=TE_homo_167;Name=TE_00001574_LTR;Classification=LTR/unknown;Sequence_ontology=SO:0000186;Identity=0.941;Method=homology
AnagrOXF.C10	EDTA	Gypsy_LTR_retrotransposon	53395	53607	1344	-	.	ID=TE_homo_168;Name=TE_00001568_INT;Classification=LTR/Gypsy;Sequence_ontology=SO:0002265;Identity=0.87;Method=homology
AnagrOXF.C10	EDTA	Gypsy_LTR_retrotransposon	53687	55046	9053	-	.	ID=TE_homo_169;Name=TE_00001585_INT;Classification=LTR/Gypsy;Sequence_ontology=SO:0002265;Identity=0.9;Method=homology
AnagrOXF.C10	EDTA	Gypsy_LTR_retrotransposon	55049	56429	7478	-	.	ID=TE_homo_170;Name=TE_00000921_LTR;Classification=LTR/Gypsy;Sequence_ontology=SO:0002265;Identity=0.882;Method=homology
AnagrOXF.C10	EDTA	Gypsy_LTR_retrotransposon	56448	57524	4406	-	.	ID=TE_homo_171;Name=TE_00000921_LTR;Classification=LTR/Gypsy;Sequence_ontology=SO:0002265;Identity=0.782;Method=homology
AnagrOXF.C10	EDTA	LTR_retrotransposon	57516	58688	6251	+	.	ID=TE_homo_172;Name=TE_00001574_LTR;Classification=LTR/unknown;Sequence_ontology=SO:0000186;Identity=0.893;Method=homology
AnagrOXF.C10	EDTA	repeat_region	58689	61640	20043	-	.	ID=TE_homo_173;Name=TE_00000479;Classification=Unknown;Sequence_ontology=SO:0000657;Identity=0.96;Method=homology
AnagrOXF.C10	EDTA	Gypsy_LTR_retrotransposon	61641	62144	3286	-	.	ID=TE_homo_174;Name=TE_00000846_INT;Classification=LTR/Gypsy;Sequence_ontology=SO:0002265;Identity=0.918;Method=homology
AnagrOXF.C10	EDTA	CACTA_TIR_transposon	63151	63246	458	-	.	ID=TE_homo_175;Name=TE_00001250;Classification=DNA/DTC;Sequence_ontology=SO:0002285;Identity=0.8;Method=homology
AnagrOXF.C10	EDTA	Gypsy_LTR_retrotransposon	63643	63757	960	-	.	ID=TE_homo_176;Name=TE_00001049_LTR;Classification=LTR/Gypsy;Sequence_ontology=SO:0002265;Identity=0.991;Method=homology
AnagrOXF.C11	EDTA	Copia_LTR_retrotransposon	1	1862	14013	-	.	ID=TE_homo_177;Name=TE_00001531_INT;Classification=LTR/Copia;Sequence_ontology=SO:0002264;Identity=0.953;Method=homology
AnagrOXF.C11	EDTA	Copia_LTR_retrotransposon	1863	2261	3107	-	.	ID=TE_homo_178;Name=TE_00001350_LTR;Classification=LTR/Copia;Sequence_ontology=SO:0002264;Identity=0.965;Method=homology
AnagrOXF.C11	EDTA	repeat_region	2262	2698	4046	+	.	ID=TE_homo_179;Name=TE_00000476;Classification=Unknown;Sequence_ontology=SO:0000657;Identity=0.995;Method=homology
AnagrOXF.C11	EDTA	repeat_region	2712	4259	14225	+	.	ID=TE_homo_180;Name=TE_00000466;Classification=Unknown;Sequence_ontology=SO:0000657;Identity=0.995;Method=homology
AnagrOXF.C11	EDTA	repeat_region	5207	5368	1291	+	.	ID=TE_homo_181;Name=TE_00000128;Classification=Unknown;Sequence_ontology=SO:0000657;Identity=0.944;Method=homology
AnagrOXF.C11	EDTA	repeat_region	5930	6074	565	+	.	ID=TE_homo_182;Name=TE_00000044;Classification=Unknown;Sequence_ontology=SO:0000657;Identity=0.846;Method=homology
AnagrOXF.C11	EDTA	repeat_region	6452	6553	717	+	.	ID=TE_homo_183;Name=TE_00000476;Classification=Unknown;Sequence_ontology=SO:0000657;Identity=0.959;Method=homology
AnagrOXF.C11	EDTA	repeat_region	6716	7316	5633	+	.	ID=TE_homo_184;Name=TE_00000476;Classification=Unknown;Sequence_ontology=SO:0000657;Identity=1;Method=homology
AnagrOXF.C11	EDTA	repeat_region	7518	9666	19844	+	.	ID=TE_homo_185;Name=TE_00000476;Classification=Unknown;Sequence_ontology=SO:0000657;Identity=0.996;Method=homology
AnagrOXF.C11	EDTA	repeat_region	9680	11227	14241	+	.	ID=TE_homo_186;Name=TE_00000466;Classification=Unknown;Sequence_ontology=SO:0000657;Identity=0.996;Method=homology
AnagrOXF.C11	EDTA	repeat_region	12175	12336	1291	+	.	ID=TE_homo_187;Name=TE_00000128;Classification=Unknown;Sequence_ontology=SO:0000657;Identity=0.944;Method=homology
AnagrOXF.C11	EDTA	repeat_region	12898	13042	565	+	.	ID=TE_homo_188;Name=TE_00000044;Classification=Unknown;Sequence_ontology=SO:0000657;Identity=0.846;Method=homology
AnagrOXF.C11	EDTA	repeat_region	13420	13521	717	+	.	ID=TE_homo_189;Name=TE_00000476;Classification=Unknown;Sequence_ontology=SO:0000657;Identity=0.959;Method=homology
AnagrOXF.C11	EDTA	repeat_region	13684	14284	5633	+	.	ID=TE_homo_190;Name=TE_00000476;Classification=Unknown;Sequence_ontology=SO:0000657;Identity=1;Method=homology
AnagrOXF.C11	EDTA	repeat_region	14486	16634	19903	+	.	ID=TE_homo_191;Name=TE_00000476;Classification=Unknown;Sequence_ontology=SO:0000657;Identity=0.998;Method=homology
AnagrOXF.C11	EDTA	repeat_region	16648	18195	14241	+	.	ID=TE_homo_192;Name=TE_00000466;Classification=Unknown;Sequence_ontology=SO:0000657;Identity=0.996;Method=homology
AnagrOXF.C11	EDTA	repeat_region	19143	19304	1291	+	.	ID=TE_homo_193;Name=TE_00000128;Classification=Unknown;Sequence_ontology=SO:0000657;Identity=0.944;Method=homology
AnagrOXF.C11	EDTA	repeat_region	19866	20010	565	+	.	ID=TE_homo_194;Name=TE_00000044;Classification=Unknown;Sequence_ontology=SO:0000657;Identity=0.846;Method=homology
AnagrOXF.C11	EDTA	repeat_region	20388	20489	717	+	.	ID=TE_homo_195;Name=TE_00000476;Classification=Unknown;Sequence_ontology=SO:0000657;Identity=0.959;Method=homology
AnagrOXF.C11	EDTA	repeat_region	20652	21252	5633	+	.	ID=TE_homo_196;Name=TE_00000476;Classification=Unknown;Sequence_ontology=SO:0000657;Identity=1;Method=homology
AnagrOXF.C11	EDTA	repeat_region	21454	23602	19903	+	.	ID=TE_homo_197;Name=TE_00000476;Classification=Unknown;Sequence_ontology=SO:0000657;Identity=0.998;Method=homology
AnagrOXF.C11	EDTA	repeat_region	23616	25163	14241	+	.	ID=TE_homo_198;Name=TE_00000466;Classification=Unknown;Sequence_ontology=SO:0000657;Identity=0.996;Method=homology
AnagrOXF.C11	EDTA	repeat_region	26111	26272	1291	+	.	ID=TE_homo_199;Name=TE_00000128;Classification=Unknown;Sequence_ontology=SO:0000657;Identity=0.944;Method=homology
AnagrOXF.C11	EDTA	repeat_region	26834	26978	565	+	.	ID=TE_homo_200;Name=TE_00000044;Classification=Unknown;Sequence_ontology=SO:0000657;Identity=0.846;Method=homology
AnagrOXF.C11	EDTA	repeat_region	27356	27457	717	+	.	ID=TE_homo_201;Name=TE_00000476;Classification=Unknown;Sequence_ontology=SO:0000657;Identity=0.959;Method=homology
AnagrOXF.C11	EDTA	repeat_region	27620	28220	5633	+	.	ID=TE_homo_202;Name=TE_00000476;Classification=Unknown;Sequence_ontology=SO:0000657;Identity=1;Method=homology
AnagrOXF.C11	EDTA	repeat_region	28422	30570	19903	+	.	ID=TE_homo_203;Name=TE_00000476;Classification=Unknown;Sequence_ontology=SO:0000657;Identity=0.998;Method=homology
AnagrOXF.C11	EDTA	repeat_region	30584	32131	14241	+	.	ID=TE_homo_204;Name=TE_00000466;Classification=Unknown;Sequence_ontology=SO:0000657;Identity=0.996;Method=homology
AnagrOXF.C11	EDTA	repeat_region	33079	33240	1291	+	.	ID=TE_homo_205;Name=TE_00000128;Classification=Unknown;Sequence_ontology=SO:0000657;Identity=0.944;Method=homology
AnagrOXF.C11	EDTA	repeat_region	33802	33946	565	+	.	ID=TE_homo_206;Name=TE_00000044;Classification=Unknown;Sequence_ontology=SO:0000657;Identity=0.846;Method=homology
AnagrOXF.C11	EDTA	repeat_region	34324	34425	717	+	.	ID=TE_homo_207;Name=TE_00000476;Classification=Unknown;Sequence_ontology=SO:0000657;Identity=0.959;Method=homology
AnagrOXF.C11	EDTA	repeat_region	34588	35188	5633	+	.	ID=TE_homo_208;Name=TE_00000476;Classification=Unknown;Sequence_ontology=SO:0000657;Identity=1;Method=homology
AnagrOXF.C11	EDTA	repeat_region	35390	37538	19903	+	.	ID=TE_homo_209;Name=TE_00000476;Classification=Unknown;Sequence_ontology=SO:0000657;Identity=0.998;Method=homology
AnagrOXF.C11	EDTA	repeat_region	37552	39078	14052	+	.	ID=TE_homo_210;Name=TE_00000466;Classification=Unknown;Sequence_ontology=SO:0000657;Identity=0.996;Method=homology
AnagrOXF.C11	EDTA	repeat_region	40026	40187	1291	+	.	ID=TE_homo_211;Name=TE_00000128;Classification=Unknown;Sequence_ontology=SO:0000657;Identity=0.944;Method=homology
AnagrOXF.C11	EDTA	repeat_region	40749	40893	565	+	.	ID=TE_homo_212;Name=TE_00000044;Classification=Unknown;Sequence_ontology=SO:0000657;Identity=0.846;Method=homology
AnagrOXF.C11	EDTA	repeat_region	41271	41372	717	+	.	ID=TE_homo_213;Name=TE_00000476;Classification=Unknown;Sequence_ontology=SO:0000657;Identity=0.959;Method=homology
AnagrOXF.C11	EDTA	repeat_region	41535	42135	5633	+	.	ID=TE_homo_214;Name=TE_00000476;Classification=Unknown;Sequence_ontology=SO:0000657;Identity=1;Method=homology
AnagrOXF.C11	EDTA	repeat_region	42337	44485	19903	+	.	ID=TE_homo_215;Name=TE_00000476;Classification=Unknown;Sequence_ontology=SO:0000657;Identity=0.998;Method=homology
AnagrOXF.C11	EDTA	repeat_region	44499	46025	14052	+	.	ID=TE_homo_216;Name=TE_00000466;Classification=Unknown;Sequence_ontology=SO:0000657;Identity=0.996;Method=homology
AnagrOXF.C11	EDTA	repeat_region	46973	47134	1291	+	.	ID=TE_homo_217;Name=TE_00000128;Classification=Unknown;Sequence_ontology=SO:0000657;Identity=0.944;Method=homology
AnagrOXF.C11	EDTA	repeat_region	47696	47840	565	+	.	ID=TE_homo_218;Name=TE_00000044;Classification=Unknown;Sequence_ontology=SO:0000657;Identity=0.846;Method=homology
AnagrOXF.C11	EDTA	repeat_region	48218	48319	717	+	.	ID=TE_homo_219;Name=TE_00000476;Classification=Unknown;Sequence_ontology=SO:0000657;Identity=0.959;Method=homology
AnagrOXF.C11	EDTA	repeat_region	48482	49082	5527	+	.	ID=TE_homo_220;Name=TE_00000476;Classification=Unknown;Sequence_ontology=SO:0000657;Identity=0.992;Method=homology
AnagrOXF.C11	EDTA	Gypsy_LTR_retrotransposon	49116	49288	1461	-	.	ID=TE_homo_221;Name=TE_00001585_INT;Classification=LTR/Gypsy;Sequence_ontology=SO:0002265;Identity=0.954;Method=homology
AnagrOXF.C11	EDTA	Gypsy_LTR_retrotransposon	49287	51090	15468	-	.	ID=TE_homo_222;Name=TE_00001585_INT;Classification=LTR/Gypsy;Sequence_ontology=SO:0002265;Identity=0.966;Method=homology
AnagrOXF.C11	EDTA	Gypsy_LTR_retrotransposon	51091	52305	9912	+	.	ID=TE_homo_223;Name=TE_00001049_LTR;Classification=LTR/Gypsy;Sequence_ontology=SO:0002265;Identity=0.964;Method=homology
AnagrOXF.C11	EDTA	Gypsy_LTR_retrotransposon	52276	52599	2562	+	.	ID=TE_homo_224;Name=TE_00001049_LTR;Classification=LTR/Gypsy;Sequence_ontology=SO:0002265;Identity=0.975;Method=homology
AnagrOXF.C12	EDTA	LTR_retrotransposon	76	187	334	+	.	ID=TE_homo_225;Name=TE_00000778_INT;Classification=LTR/unknown;Sequence_ontology=SO:0000186;Identity=0.793;Method=homology
AnagrOXF.C12	EDTA	Mutator_TIR_transposon	400	588	1208	+	.	ID=TE_homo_226;Name=TE_00000660;Classification=DNA/DTM;Sequence_ontology=SO:0002280;Identity=0.857;Method=homology
AnagrOXF.C12	EDTA	repeat_region	589	1877	11268	+	.	ID=TE_homo_227;Name=TE_00000120;Classification=Unknown;Sequence_ontology=SO:0000657;Identity=0.978;Method=homology
AnagrOXF.C12	EDTA	repeat_region	1963	2806	7942	+	.	ID=TE_homo_228;Name=TE_00000120;Classification=Unknown;Sequence_ontology=SO:0000657;Identity=1;Method=homology
AnagrOXF.C12	EDTA	repeat_region	2788	3244	1834	+	.	ID=TE_homo_229;Name=TE_00000129;Classification=Unknown;Sequence_ontology=SO:0000657;Identity=0.881;Method=homology
AnagrOXF.C12	EDTA	repeat_region	3494	4526	6019	+	.	ID=TE_homo_230;Name=TE_00000250;Classification=Unknown;Sequence_ontology=SO:0000657;Identity=0.929;Method=homology
AnagrOXF.C12	EDTA	LTR_retrotransposon	4527	4970	2309	+	.	ID=TE_homo_231;Name=TE_00000684_INT;Classification=LTR/unknown;Sequence_ontology=SO:0000186;Identity=0.853;Method=homology
AnagrOXF.C12	EDTA	Mutator_TIR_transposon	4619	5114	1874	+	.	ID=TE_homo_232;Name=TE_00000641;Classification=DNA/DTM;Sequence_ontology=SO:0002280;Identity=0.797;Method=homology
AnagrOXF.C12	EDTA	Mutator_TIR_transposon	4973	5252	1194	-	.	ID=TE_homo_233;Name=TE_00000646;Classification=DNA/DTM;Sequence_ontology=SO:0002280;Identity=0.824;Method=homology
AnagrOXF.C12	EDTA	helitron	5214	5301	377	+	.	ID=TE_homo_234;Name=TE_00000698;Classification=DNA/Helitron;Sequence_ontology=SO:0000544;Identity=0.852;Method=homology
AnagrOXF.C12	EDTA	repeat_region	5302	7454	10982	+	.	ID=TE_homo_235;Name=TE_00000028;Classification=Unknown;Sequence_ontology=SO:0000657;Identity=0.965;Method=homology
AnagrOXF.C12	EDTA	repeat_region	7705	9195	10061	+	.	ID=TE_homo_236;Name=TE_00000067;Classification=Unknown;Sequence_ontology=SO:0000657;Identity=0.946;Method=homology
AnagrOXF.C12	EDTA	Copia_LTR_retrotransposon	9189	10317	4181	-	.	ID=TE_homo_237;Name=TE_00000679_INT;Classification=LTR/Copia;Sequence_ontology=SO:0002264;Identity=0.853;Method=homology
AnagrOXF.C12	EDTA	helitron	9691	10541	5514	-	.	ID=TE_homo_238;Name=TE_00000698;Classification=DNA/Helitron;Sequence_ontology=SO:0000544;Identity=0.857;Method=homology
AnagrOXF.C12	EDTA	CACTA_TIR_transposon	10022	10539	3725	-	.	ID=TE_homo_239;Name=TE_00000708;Classification=DNA/DTC;Sequence_ontology=SO:0002285;Identity=0.856;Method=homology
AnagrOXF.C12	EDTA	LTR_retrotransposon	10540	10717	784	+	.	ID=TE_homo_240;Name=TE_00001686_LTR;Classification=LTR/unknown;Sequence_ontology=SO:0000186;Identity=0.854;Method=homology
AnagrOXF.C12	EDTA	repeat_region	10712	10797	408	-	.	ID=TE_homo_241;Name=TE_00000109;Classification=Unknown;Sequence_ontology=SO:0000657;Identity=0.901;Method=homology
AnagrOXF.C12	EDTA	repeat_region	10728	12229	9885	+	.	ID=TE_homo_242;Name=TE_00000129;Classification=Unknown;Sequence_ontology=SO:0000657;Identity=0.925;Method=homology
AnagrOXF.C12	EDTA	Copia_LTR_retrotransposon	12659	13471	6792	-	.	ID=TE_homo_243;Name=TE_00001484_INT;Classification=LTR/Copia;Sequence_ontology=SO:0002264;Identity=0.969;Method=homology
AnagrOXF.C12	EDTA	Copia_LTR_retrotransposon	13472	13754	2019	-	.	ID=TE_homo_244;Name=TE_00001495_LTR;Classification=LTR/Copia;Sequence_ontology=SO:0002264;Identity=0.962;Method=homology
AnagrOXF.C12	EDTA	repeat_region	13755	14888	7332	-	.	ID=TE_homo_245;Name=TE_00000109;Classification=Unknown;Sequence_ontology=SO:0000657;Identity=0.924;Method=homology
AnagrOXF.C12	EDTA	repeat_region	14904	15698	6046	+	.	ID=TE_homo_246;Name=TE_00000250;Classification=Unknown;Sequence_ontology=SO:0000657;Identity=0.955;Method=homology
AnagrOXF.C12	EDTA	LTR_retrotransposon	15699	16142	2309	+	.	ID=TE_homo_247;Name=TE_00000684_INT;Classification=LTR/unknown;Sequence_ontology=SO:0000186;Identity=0.853;Method=homology
AnagrOXF.C12	EDTA	Mutator_TIR_transposon	15791	16286	1874	+	.	ID=TE_homo_248;Name=TE_00000641;Classification=DNA/DTM;Sequence_ontology=SO:0002280;Identity=0.797;Method=homology
AnagrOXF.C12	EDTA	Mutator_TIR_transposon	16145	16424	1194	-	.	ID=TE_homo_249;Name=TE_00000646;Classification=DNA/DTM;Sequence_ontology=SO:0002280;Identity=0.824;Method=homology
AnagrOXF.C12	EDTA	helitron	16386	16473	377	+	.	ID=TE_homo_250;Name=TE_00000698;Classification=DNA/Helitron;Sequence_ontology=SO:0000544;Identity=0.852;Method=homology
AnagrOXF.C12	EDTA	repeat_region	16474	18626	10982	+	.	ID=TE_homo_251;Name=TE_00000028;Classification=Unknown;Sequence_ontology=SO:0000657;Identity=0.965;Method=homology
AnagrOXF.C12	EDTA	repeat_region	18877	20367	10061	+	.	ID=TE_homo_252;Name=TE_00000067;Classification=Unknown;Sequence_ontology=SO:0000657;Identity=0.946;Method=homology
AnagrOXF.C12	EDTA	Copia_LTR_retrotransposon	20361	21489	4156	-	.	ID=TE_homo_253;Name=TE_00000679_INT;Classification=LTR/Copia;Sequence_ontology=SO:0002264;Identity=0.852;Method=homology
AnagrOXF.C12	EDTA	helitron	20863	21713	5504	-	.	ID=TE_homo_254;Name=TE_00000698;Classification=DNA/Helitron;Sequence_ontology=SO:0000544;Identity=0.857;Method=homology
AnagrOXF.C12	EDTA	CACTA_TIR_transposon	21194	21711	3725	-	.	ID=TE_homo_255;Name=TE_00000708;Classification=DNA/DTC;Sequence_ontology=SO:0002285;Identity=0.856;Method=homology
AnagrOXF.C12	EDTA	LTR_retrotransposon	21712	21889	784	+	.	ID=TE_homo_256;Name=TE_00001686_LTR;Classification=LTR/unknown;Sequence_ontology=SO:0000186;Identity=0.854;Method=homology
AnagrOXF.C12	EDTA	repeat_region	21884	21969	408	-	.	ID=TE_homo_257;Name=TE_00000109;Classification=Unknown;Sequence_ontology=SO:0000657;Identity=0.901;Method=homology
AnagrOXF.C12	EDTA	repeat_region	21900	23399	10086	+	.	ID=TE_homo_258;Name=TE_00000129;Classification=Unknown;Sequence_ontology=SO:0000657;Identity=0.936;Method=homology
AnagrOXF.C12	EDTA	Copia_LTR_retrotransposon	23830	24638	7075	-	.	ID=TE_homo_259;Name=TE_00001484_INT;Classification=LTR/Copia;Sequence_ontology=SO:0002264;Identity=0.976;Method=homology
AnagrOXF.C12	EDTA	Copia_LTR_retrotransposon	24639	24920	2064	-	.	ID=TE_homo_260;Name=TE_00001495_LTR;Classification=LTR/Copia;Sequence_ontology=SO:0002264;Identity=0.966;Method=homology
AnagrOXF.C12	EDTA	repeat_region	24921	26049	7766	-	.	ID=TE_homo_261;Name=TE_00000109;Classification=Unknown;Sequence_ontology=SO:0000657;Identity=0.939;Method=homology
AnagrOXF.C12	EDTA	repeat_region	26065	26859	6046	+	.	ID=TE_homo_262;Name=TE_00000250;Classification=Unknown;Sequence_ontology=SO:0000657;Identity=0.955;Method=homology
AnagrOXF.C12	EDTA	LTR_retrotransposon	26860	27303	2309	+	.	ID=TE_homo_263;Name=TE_00000684_INT;Classification=LTR/unknown;Sequence_ontology=SO:0000186;Identity=0.853;Method=homology
AnagrOXF.C12	EDTA	Mutator_TIR_transposon	26952	27447	1874	+	.	ID=TE_homo_264;Name=TE_00000641;Classification=DNA/DTM;Sequence_ontology=SO:0002280;Identity=0.797;Method=homology
AnagrOXF.C12	EDTA	Mutator_TIR_transposon	27306	27585	1194	-	.	ID=TE_homo_265;Name=TE_00000646;Classification=DNA/DTM;Sequence_ontology=SO:0002280;Identity=0.824;Method=homology
AnagrOXF.C12	EDTA	helitron	27547	27634	377	+	.	ID=TE_homo_266;Name=TE_00000698;Classification=DNA/Helitron;Sequence_ontology=SO:0000544;Identity=0.852;Method=homology
AnagrOXF.C12	EDTA	repeat_region	27635	29787	10982	+	.	ID=TE_homo_267;Name=TE_00000028;Classification=Unknown;Sequence_ontology=SO:0000657;Identity=0.965;Method=homology
AnagrOXF.C12	EDTA	repeat_region	30038	31521	9995	+	.	ID=TE_homo_268;Name=TE_00000067;Classification=Unknown;Sequence_ontology=SO:0000657;Identity=0.943;Method=homology
AnagrOXF.C12	EDTA	Copia_LTR_retrotransposon	31515	32643	4181	-	.	ID=TE_homo_269;Name=TE_00000679_INT;Classification=LTR/Copia;Sequence_ontology=SO:0002264;Identity=0.853;Method=homology
AnagrOXF.C12	EDTA	helitron	32017	32867	5493	-	.	ID=TE_homo_270;Name=TE_00000698;Classification=DNA/Helitron;Sequence_ontology=SO:0000544;Identity=0.856;Method=homology
AnagrOXF.C12	EDTA	CACTA_TIR_transposon	32348	32865	3707	-	.	ID=TE_homo_271;Name=TE_00000708;Classification=DNA/DTC;Sequence_ontology=SO:0002285;Identity=0.854;Method=homology
AnagrOXF.C12	EDTA	LTR_retrotransposon	32866	33053	767	+	.	ID=TE_homo_272;Name=TE_00001686_LTR;Classification=LTR/unknown;Sequence_ontology=SO:0000186;Identity=0.863;Method=homology
AnagrOXF.C12	EDTA	repeat_region	33038	33123	390	-	.	ID=TE_homo_273;Name=TE_00000109;Classification=Unknown;Sequence_ontology=SO:0000657;Identity=0.889;Method=homology
AnagrOXF.C12	EDTA	repeat_region	33054	34555	9982	+	.	ID=TE_homo_274;Name=TE_00000129;Classification=Unknown;Sequence_ontology=SO:0000657;Identity=0.937;Method=homology
AnagrOXF.C12	EDTA	Copia_LTR_retrotransposon	34972	35794	7192	-	.	ID=TE_homo_275;Name=TE_00001484_INT;Classification=LTR/Copia;Sequence_ontology=SO:0002264;Identity=0.983;Method=homology
AnagrOXF.C12	EDTA	Copia_LTR_retrotransposon	35795	36076	2064	-	.	ID=TE_homo_276;Name=TE_00001495_LTR;Classification=LTR/Copia;Sequence_ontology=SO:0002264;Identity=0.966;Method=homology
AnagrOXF.C12	EDTA	repeat_region	36077	37210	7557	-	.	ID=TE_homo_277;Name=TE_00000109;Classification=Unknown;Sequence_ontology=SO:0000657;Identity=0.935;Method=homology
AnagrOXF.C12	EDTA	repeat_region	38467	38582	513	+	.	ID=TE_homo_278;Name=TE_00000129;Classification=Unknown;Sequence_ontology=SO:0000657;Identity=0.842;Method=homology
AnagrOXF.C12	EDTA	LTR_retrotransposon	38604	38686	321	+	.	ID=TE_homo_279;Name=TE_00000778_INT;Classification=LTR/unknown;Sequence_ontology=SO:0000186;Identity=0.783;Method=homology
AnagrOXF.C12	EDTA	Mutator_TIR_transposon	38928	39116	1208	+	.	ID=TE_homo_280;Name=TE_00000660;Classification=DNA/DTM;Sequence_ontology=SO:0002280;Identity=0.857;Method=homology
AnagrOXF.C12	EDTA	repeat_region	39117	40405	11268	+	.	ID=TE_homo_281;Name=TE_00000120;Classification=Unknown;Sequence_ontology=SO:0000657;Identity=0.978;Method=homology
AnagrOXF.C12	EDTA	repeat_region	40491	41334	7942	+	.	ID=TE_homo_282;Name=TE_00000120;Classification=Unknown;Sequence_ontology=SO:0000657;Identity=1;Method=homology
AnagrOXF.C12	EDTA	repeat_region	41316	41772	1839	+	.	ID=TE_homo_283;Name=TE_00000129;Classification=Unknown;Sequence_ontology=SO:0000657;Identity=0.884;Method=homology
AnagrOXF.C12	EDTA	repeat_region	42022	42962	5195	+	.	ID=TE_homo_284;Name=TE_00000250;Classification=Unknown;Sequence_ontology=SO:0000657;Identity=0.923;Method=homology
AnagrOXF.C12	EDTA	hAT_TIR_transposon	43140	44670	2839	-	.	ID=TE_homo_285;Name=TE_00001255;Classification=DNA/DTA;Sequence_ontology=SO:0002279;Identity=0.704;Method=homology
AnagrOXF.C13	EDTA	Mutator_TIR_transposon	3	167	624	-	.	ID=TE_homo_286;Name=TE_00000994;Classification=DNA/DTM;Sequence_ontology=SO:0002280;Identity=0.831;Method=homology
AnagrOXF.C13	EDTA	Mutator_TIR_transposon	172	274	510	-	.	ID=TE_homo_287;Name=TE_00000646;Classification=DNA/DTM;Sequence_ontology=SO:0002280;Identity=0.863;Method=homology
AnagrOXF.C13	EDTA	repeat_region	301	783	3593	-	.	ID=TE_homo_288;Name=TE_00000156;Classification=Unknown;Sequence_ontology=SO:0000657;Identity=0.958;Method=homology
AnagrOXF.C13	EDTA	repeat_region	759	945	751	+	.	ID=TE_homo_289;Name=TE_00000118;Classification=Unknown;Sequence_ontology=SO:0000657;Identity=0.866;Method=homology
AnagrOXF.C13	EDTA	repeat_region	918	1216	2485	-	.	ID=TE_homo_290;Name=TE_00000359;Classification=Unknown;Sequence_ontology=SO:0000657;Identity=0.983;Method=homology
AnagrOXF.C13	EDTA	helitron	1290	1698	2305	+	.	ID=TE_homo_291;Name=TE_00000698;Classification=DNA/Helitron;Sequence_ontology=SO:0000544;Identity=0.843;Method=homology
AnagrOXF.C13	EDTA	repeat_region	1704	1857	1380	+	.	ID=TE_homo_292;Name=TE_00000253;Classification=Unknown;Sequence_ontology=SO:0000657;Identity=0.968;Method=homology
AnagrOXF.C13	EDTA	CACTA_TIR_transposon	1850	2839	2067	-	.	ID=TE_homo_293;Name=TE_00000885;Classification=DNA/DTC;Sequence_ontology=SO:0002285;Identity=0.769;Method=homology
AnagrOXF.C13	EDTA	LTR_retrotransposon	2743	2949	736	-	.	ID=TE_homo_294;Name=TE_00001686_LTR;Classification=LTR/unknown;Sequence_ontology=SO:0000186;Identity=0.825;Method=homology
AnagrOXF.C13	EDTA	CACTA_TIR_transposon	2834	2983	2013	+	.	ID=TE_homo_295;Name=TE_00000708;Classification=DNA/DTC;Sequence_ontology=SO:0002285;Identity=0.813;Method=homology
AnagrOXF.C13	EDTA	helitron	2984	3395	2067	+	.	ID=TE_homo_296;Name=TE_00000698;Classification=DNA/Helitron;Sequence_ontology=SO:0000544;Identity=0.829;Method=homology
AnagrOXF.C13	EDTA	repeat_region	3401	3829	3700	+	.	ID=TE_homo_297;Name=TE_00000253;Classification=Unknown;Sequence_ontology=SO:0000657;Identity=0.986;Method=homology
AnagrOXF.C13	EDTA	CACTA_TIR_transposon	3830	6015	13154	-	.	ID=TE_homo_298;Name=TE_00001570;Classification=DNA/DTC;Sequence_ontology=SO:0002285;Identity=0.932;Method=homology
AnagrOXF.C13	EDTA	LTR_retrotransposon	6019	6973	1952	+	.	ID=TE_homo_299;Name=TE_00001686_LTR;Classification=LTR/unknown;Sequence_ontology=SO:0000186;Identity=0.766;Method=homology
AnagrOXF.C13	EDTA	repeat_region	6961	7193	1469	+	.	ID=TE_homo_300;Name=TE_00000180;Classification=Unknown;Sequence_ontology=SO:0000657;Identity=0.922;Method=homology
AnagrOXF.C13	EDTA	repeat_region	7116	7203	12829	-	.	ID=TE_homo_301;Name=TE_00000054;Classification=Unknown;Sequence_ontology=SO:0000657;Identity=0.937;Method=homology
AnagrOXF.C13	EDTA	repeat_region	7371	9392	12829	-	.	ID=TE_homo_302;Name=TE_00000054;Classification=Unknown;Sequence_ontology=SO:0000657;Identity=0.937;Method=homology
AnagrOXF.C13	EDTA	CACTA_TIR_transposon	9411	9676	587	-	.	ID=TE_homo_303;Name=TE_00001570;Classification=DNA/DTC;Sequence_ontology=SO:0002285;Identity=0.736;Method=homology
AnagrOXF.C13	EDTA	repeat_region	9678	10858	6892	-	.	ID=TE_homo_304;Name=TE_00000068;Classification=Unknown;Sequence_ontology=SO:0000657;Identity=0.934;Method=homology
AnagrOXF.C13	EDTA	repeat_region	10859	11008	1217	+	.	ID=TE_homo_305;Name=TE_00000240;Classification=Unknown;Sequence_ontology=SO:0000657;Identity=0.96;Method=homology
AnagrOXF.C13	EDTA	repeat_region	10990	11451	2397	-	.	ID=TE_homo_306;Name=TE_00000127;Classification=Unknown;Sequence_ontology=SO:0000657;Identity=0.931;Method=homology
AnagrOXF.C13	EDTA	repeat_region	11429	11782	1343	-	.	ID=TE_homo_307;Name=TE_00000163;Classification=Unknown;Sequence_ontology=SO:0000657;Identity=0.908;Method=homology
AnagrOXF.C13	EDTA	repeat_region	11784	11881	571	-	.	ID=TE_homo_308;Name=TE_00000152;Classification=Unknown;Sequence_ontology=SO:0000657;Identity=0.895;Method=homology
AnagrOXF.C13	EDTA	repeat_region	11853	12042	1444	+	.	ID=TE_homo_309;Name=TE_00000215;Classification=Unknown;Sequence_ontology=SO:0000657;Identity=0.937;Method=homology
AnagrOXF.C13	EDTA	repeat_region	11908	12140	1762	-	.	ID=TE_homo_310;Name=TE_00000208;Classification=Unknown;Sequence_ontology=SO:0000657;Identity=0.939;Method=homology
AnagrOXF.C13	EDTA	CACTA_TIR_transposon	12753	12847	654	-	.	ID=TE_homo_311;Name=TE_00000670;Classification=DNA/DTC;Sequence_ontology=SO:0002285;Identity=0.926;Method=homology
AnagrOXF.C13	EDTA	CACTA_TIR_transposon	13227	13372	1172	-	.	ID=TE_homo_312;Name=TE_00000670;Classification=DNA/DTC;Sequence_ontology=SO:0002285;Identity=0.959;Method=homology
AnagrOXF.C13	EDTA	repeat_region	13638	14609	4448	-	.	ID=TE_homo_313;Name=TE_00000514;Classification=Unknown;Sequence_ontology=SO:0000657;Identity=0.87;Method=homology
AnagrOXF.C13	EDTA	repeat_region	14605	16383	7228	-	.	ID=TE_homo_314;Name=TE_00000514;Classification=Unknown;Sequence_ontology=SO:0000657;Identity=0.869;Method=homology
AnagrOXF.C13	EDTA	repeat_region	16471	17253	2552	-	.	ID=TE_homo_315;Name=TE_00000514;Classification=Unknown;Sequence_ontology=SO:0000657;Identity=0.774;Method=homology
AnagrOXF.C13	EDTA	repeat_region	17342	17684	1772	-	.	ID=TE_homo_316;Name=TE_00000514;Classification=Unknown;Sequence_ontology=SO:0000657;Identity=0.836;Method=homology
AnagrOXF.C13	EDTA	repeat_region	17718	18324	1677	+	.	ID=TE_homo_317;Name=TE_00000151;Classification=Unknown;Sequence_ontology=SO:0000657;Identity=0.742;Method=homology
AnagrOXF.C13	EDTA	repeat_region	17831	18937	3550	-	.	ID=TE_homo_318;Name=TE_00000189;Classification=Unknown;Sequence_ontology=SO:0000657;Identity=0.748;Method=homology
AnagrOXF.C13	EDTA	CACTA_TIR_transposon	18937	19017	614	+	.	ID=TE_homo_319;Name=TE_00001257;Classification=DNA/DTC;Sequence_ontology=SO:0002285;Identity=0.957;Method=homology
AnagrOXF.C13	EDTA	CACTA_TIR_transposon	19091	19438	1214	-	.	ID=TE_homo_320;Name=TE_00001302;Classification=DNA/DTC;Sequence_ontology=SO:0002285;Identity=0.738;Method=homology
AnagrOXF.C13	EDTA	CACTA_TIR_transposon	19503	19710	681	-	.	ID=TE_homo_321;Name=TE_00001302;Classification=DNA/DTC;Sequence_ontology=SO:0002285;Identity=0.715;Method=homology
AnagrOXF.C13	EDTA	repeat_region	19855	19951	654	-	.	ID=TE_homo_322;Name=TE_00000226;Classification=Unknown;Sequence_ontology=SO:0000657;Identity=0.935;Method=homology
AnagrOXF.C13	EDTA	repeat_region	19929	20321	1719	-	.	ID=TE_homo_323;Name=TE_00000163;Classification=Unknown;Sequence_ontology=SO:0000657;Identity=0.943;Method=homology
AnagrOXF.C13	EDTA	repeat_region	20293	20487	1617	+	.	ID=TE_homo_324;Name=TE_00000215;Classification=Unknown;Sequence_ontology=SO:0000657;Identity=0.984;Method=homology
AnagrOXF.C13	EDTA	repeat_region	20348	20588	1914	-	.	ID=TE_homo_325;Name=TE_00000208;Classification=Unknown;Sequence_ontology=SO:0000657;Identity=0.962;Method=homology
AnagrOXF.C13	EDTA	CACTA_TIR_transposon	20540	20648	325	-	.	ID=TE_homo_326;Name=TE_00001570;Classification=DNA/DTC;Sequence_ontology=SO:0002285;Identity=0.804;Method=homology
AnagrOXF.C13	EDTA	Mutator_TIR_transposon	20952	21144	380	-	.	ID=TE_homo_327;Name=TE_00000723;Classification=DNA/DTM;Sequence_ontology=SO:0002280;Identity=0.704;Method=homology
AnagrOXF.C13	EDTA	CACTA_TIR_transposon	21033	21355	877	+	.	ID=TE_homo_328;Name=TE_00000703;Classification=DNA/DTC;Sequence_ontology=SO:0002285;Identity=0.713;Method=homology
AnagrOXF.C13	EDTA	Gypsy_LTR_retrotransposon	21412	26636	40816	+	.	ID=TE_homo_329;Name=TE_00001049_LTR;Classification=LTR/Gypsy;Sequence_ontology=SO:0002265;Identity=0.966;Method=homology
AnagrOXF.C13	EDTA	repeat_region	27348	27642	1153	-	.	ID=TE_homo_330;Name=TE_00000579;Classification=Unknown;Sequence_ontology=SO:0000657;Identity=0.85;Method=homology
AnagrOXF.C13	EDTA	repeat_region	27701	27800	637	+	.	ID=TE_homo_331;Name=TE_00000221;Classification=Unknown;Sequence_ontology=SO:0000657;Identity=0.95;Method=homology
AnagrOXF.C13	EDTA	repeat_region	28022	28589	4105	+	.	ID=TE_homo_332;Name=TE_00000122;Classification=Unknown;Sequence_ontology=SO:0000657;Identity=0.954;Method=homology
AnagrOXF.C13	EDTA	repeat_region	28163	29513	7497	-	.	ID=TE_homo_333;Name=TE_00000172;Classification=Unknown;Sequence_ontology=SO:0000657;Identity=0.964;Method=homology
AnagrOXF.C13	EDTA	repeat_region	29539	30277	5965	+	.	ID=TE_homo_334;Name=TE_00000551;Classification=Unknown;Sequence_ontology=SO:0000657;Identity=0.977;Method=homology
AnagrOXF.C13	EDTA	repeat_region	30287	30395	923	+	.	ID=TE_homo_335;Name=TE_00000551;Classification=Unknown;Sequence_ontology=SO:0000657;Identity=0.954;Method=homology
AnagrOXF.C13	EDTA	repeat_region	31120	31374	942	+	.	ID=TE_homo_336;Name=TE_00000017;Classification=Unknown;Sequence_ontology=SO:0000657;Identity=0.814;Method=homology
AnagrOXF.C13	EDTA	repeat_region	31405	32919	6493	+	.	ID=TE_homo_337;Name=TE_00000017;Classification=Unknown;Sequence_ontology=SO:0000657;Identity=0.854;Method=homology
AnagrOXF.C13	EDTA	repeat_region	32960	33296	1799	+	.	ID=TE_homo_338;Name=TE_00000017;Classification=Unknown;Sequence_ontology=SO:0000657;Identity=0.92;Method=homology
AnagrOXF.C13	EDTA	repeat_region	33482	33674	1140	-	.	ID=TE_homo_339;Name=TE_00000031;Classification=Unknown;Sequence_ontology=SO:0000657;Identity=0.891;Method=homology
AnagrOXF.C13	EDTA	repeat_region	33594	34173	3336	+	.	ID=TE_homo_340;Name=TE_00000029;Classification=Unknown;Sequence_ontology=SO:0000657;Identity=0.86;Method=homology
AnagrOXF.C13	EDTA	LTR_retrotransposon	34215	34350	852	-	.	ID=TE_homo_341;Name=TE_00001542_LTR;Classification=LTR/unknown;Sequence_ontology=SO:0000186;Identity=0.86;Method=homology
AnagrOXF.C13	EDTA	LTR_retrotransposon	34407	34534	322	-	.	ID=TE_homo_342;Name=TE_00001542_LTR;Classification=LTR/unknown;Sequence_ontology=SO:0000186;Identity=0.789;Method=homology
AnagrOXF.C13	EDTA	repeat_region	34539	34713	1298	+	.	ID=TE_homo_343;Name=TE_00000579;Classification=Unknown;Sequence_ontology=SO:0000657;Identity=0.953;Method=homology
AnagrOXF.C13	EDTA	LTR_retrotransposon	34714	34851	361	-	.	ID=TE_homo_344;Name=TE_00001542_LTR;Classification=LTR/unknown;Sequence_ontology=SO:0000186;Identity=0.753;Method=homology
AnagrOXF.C13	EDTA	repeat_region	35890	36059	562	-	.	ID=TE_homo_345;Name=TE_00000226;Classification=Unknown;Sequence_ontology=SO:0000657;Identity=0.955;Method=homology
AnagrOXF.C13	EDTA	repeat_region	36039	36332	1202	-	.	ID=TE_homo_346;Name=TE_00000138;Classification=Unknown;Sequence_ontology=SO:0000657;Identity=0.884;Method=homology
AnagrOXF.C13	EDTA	CACTA_TIR_transposon	36326	36783	3249	-	.	ID=TE_homo_347;Name=TE_00001570;Classification=DNA/DTC;Sequence_ontology=SO:0002285;Identity=0.934;Method=homology
AnagrOXF.C13	EDTA	repeat_region	36790	37008	1649	-	.	ID=TE_homo_348;Name=TE_00000059;Classification=Unknown;Sequence_ontology=SO:0000657;Identity=0.95;Method=homology
AnagrOXF.C13	EDTA	repeat_region	37067	37154	343	+	.	ID=TE_homo_349;Name=TE_00000043;Classification=Unknown;Sequence_ontology=SO:0000657;Identity=0.896;Method=homology
AnagrOXF.C13	EDTA	repeat_region	37163	37294	851	+	.	ID=TE_homo_350;Name=TE_00000034;Classification=Unknown;Sequence_ontology=SO:0000657;Identity=0.893;Method=homology
AnagrOXF.C13	EDTA	Copia_LTR_retrotransposon	37295	37784	2538	-	.	ID=TE_homo_351;Name=TE_00001013_INT;Classification=LTR/Copia;Sequence_ontology=SO:0002264;Identity=0.864;Method=homology
AnagrOXF.C13	EDTA	repeat_region	37785	38174	3212	-	.	ID=TE_homo_352;Name=TE_00000227;Classification=Unknown;Sequence_ontology=SO:0000657;Identity=0.964;Method=homology
AnagrOXF.C13	EDTA	CACTA_TIR_transposon	38171	38287	1019	-	.	ID=TE_homo_353;Name=TE_00001570;Classification=DNA/DTC;Sequence_ontology=SO:0002285;Identity=0.966;Method=homology
AnagrOXF.C13	EDTA	repeat_region	38410	38582	1303	-	.	ID=TE_homo_354;Name=TE_00000317;Classification=Unknown;Sequence_ontology=SO:0000657;Identity=0.902;Method=homology
AnagrOXF.C13	EDTA	CACTA_TIR_transposon	40170	41241	6294	-	.	ID=TE_homo_355;Name=TE_00001570;Classification=DNA/DTC;Sequence_ontology=SO:0002285;Identity=0.888;Method=homology
AnagrOXF.C13	EDTA	repeat_region	41242	41660	2928	-	.	ID=TE_homo_356;Name=TE_00000224;Classification=Unknown;Sequence_ontology=SO:0000657;Identity=0.906;Method=homology
AnagrOXF.C13	EDTA	repeat_region	41521	41909	1592	+	.	ID=TE_homo_357;Name=TE_00000180;Classification=Unknown;Sequence_ontology=SO:0000657;Identity=0.875;Method=homology
AnagrOXF.C13	EDTA	repeat_region	41832	44126	13279	-	.	ID=TE_homo_358;Name=TE_00000054;Classification=Unknown;Sequence_ontology=SO:0000657;Identity=0.943;Method=homology
AnagrOXF.C13	EDTA	CACTA_TIR_transposon	44146	44422	383	-	.	ID=TE_homo_359;Name=TE_00001570;Classification=DNA/DTC;Sequence_ontology=SO:0002285;Identity=0.724;Method=homology
AnagrOXF.C13	EDTA	repeat_region	44423	45008	4345	-	.	ID=TE_homo_360;Name=TE_00000068;Classification=Unknown;Sequence_ontology=SO:0000657;Identity=0.944;Method=homology
AnagrOXF.C14	EDTA	CACTA_TIR_transposon	27	233	1136	-	.	ID=TE_homo_361;Name=TE_00001250;Classification=DNA/DTC;Sequence_ontology=SO:0002285;Identity=0.902;Method=homology
AnagrOXF.C14	EDTA	CACTA_TIR_transposon	6400	6545	431	+	.	ID=TE_homo_362;Name=TE_00001646;Classification=DNA/DTC;Sequence_ontology=SO:0002285;Identity=0.805;Method=homology
AnagrOXF.C14	EDTA	Gypsy_LTR_retrotransposon	6430	6579	380	-	.	ID=TE_homo_363;Name=TE_00001343_LTR;Classification=LTR/Gypsy;Sequence_ontology=SO:0002265;Identity=0.863;Method=homology
AnagrOXF.C14	EDTA	Gypsy_LTR_retrotransposon	6642	6819	964	-	.	ID=TE_homo_364;Name=TE_00001343_LTR;Classification=LTR/Gypsy;Sequence_ontology=SO:0002265;Identity=0.848;Method=homology
AnagrOXF.C14	EDTA	CACTA_TIR_transposon	6820	7254	5285	-	.	ID=TE_homo_365;Name=TE_00001250;Classification=DNA/DTC;Sequence_ontology=SO:0002285;Identity=0.831;Method=homology
AnagrOXF.C14	EDTA	Mutator_TIR_transposon	7255	7505	.	.	.	ID=TE_struc_1;Name=TE_00001035;Classification=MITE/DTM;Sequence_ontology=SO:0002280;Identity=0.9;Method=structural;TSD=CTTTATT_CTTTATT_100.0;TIR=GAGAAACTCA_TGATTTTCTC
AnagrOXF.C14	EDTA	CACTA_TIR_transposon	7506	8059	5285	-	.	ID=TE_homo_366;Name=TE_00001250;Classification=DNA/DTC;Sequence_ontology=SO:0002285;Identity=0.831;Method=homology
AnagrOXF.C14	EDTA	Mutator_TIR_transposon	9470	9652	490	+	.	ID=TE_homo_367;Name=TE_00001480;Classification=DNA/DTM;Sequence_ontology=SO:0002280;Identity=0.831;Method=homology
AnagrOXF.C14	EDTA	Copia_LTR_retrotransposon	9683	10916	4384	-	.	ID=TE_homo_368;Name=TE_00001013_INT;Classification=LTR/Copia;Sequence_ontology=SO:0002264;Identity=0.877;Method=homology
AnagrOXF.C14	EDTA	Mutator_TIR_transposon	10290	11138	5782	+	.	ID=TE_homo_369;Name=TE_00000714;Classification=DNA/DTM;Sequence_ontology=SO:0002280;Identity=0.917;Method=homology
AnagrOXF.C14	EDTA	CACTA_TIR_transposon	10620	11138	4073	-	.	ID=TE_homo_370;Name=TE_00000708;Classification=DNA/DTC;Sequence_ontology=SO:0002285;Identity=0.884;Method=homology
AnagrOXF.C14	EDTA	LTR_retrotransposon	11139	11374	987	+	.	ID=TE_homo_371;Name=TE_00001686_LTR;Classification=LTR/unknown;Sequence_ontology=SO:0000186;Identity=0.839;Method=homology
AnagrOXF.C14	EDTA	CACTA_TIR_transposon	11245	12079	2749	+	.	ID=TE_homo_372;Name=TE_00000885;Classification=DNA/DTC;Sequence_ontology=SO:0002285;Identity=0.776;Method=homology
AnagrOXF.C14	EDTA	repeat_region	12043	12194	687	+	.	ID=TE_homo_373;Name=TE_00000005;Classification=Unknown;Sequence_ontology=SO:0000657;Identity=0.917;Method=homology
AnagrOXF.C14	EDTA	LTR_retrotransposon	12124	12571	2489	+	.	ID=TE_homo_374;Name=TE_00000684_INT;Classification=LTR/unknown;Sequence_ontology=SO:0000186;Identity=0.858;Method=homology
AnagrOXF.C14	EDTA	Mutator_TIR_transposon	12215	12717	2117	+	.	ID=TE_homo_375;Name=TE_00000641;Classification=DNA/DTM;Sequence_ontology=SO:0002280;Identity=0.82;Method=homology
AnagrOXF.C14	EDTA	Mutator_TIR_transposon	12575	12854	1288	-	.	ID=TE_homo_376;Name=TE_00000646;Classification=DNA/DTM;Sequence_ontology=SO:0002280;Identity=0.842;Method=homology
AnagrOXF.C14	EDTA	Mutator_TIR_transposon	13030	13199	457	-	.	ID=TE_homo_377;Name=TE_00001103;Classification=DNA/DTM;Sequence_ontology=SO:0002280;Identity=0.82;Method=homology
AnagrOXF.C14	EDTA	CACTA_TIR_transposon	13717	14023	905	-	.	ID=TE_homo_378;Name=TE_00000691;Classification=DNA/DTC;Sequence_ontology=SO:0002285;Identity=0.757;Method=homology
AnagrOXF.C14	EDTA	repeat_region	14814	14897	370	-	.	ID=TE_homo_379;Name=TE_00000472;Classification=Unknown;Sequence_ontology=SO:0000657;Identity=0.917;Method=homology
AnagrOXF.C14	EDTA	Mutator_TIR_transposon	16126	16355	596	+	.	ID=TE_homo_380;Name=TE_00001301;Classification=DNA/DTM;Sequence_ontology=SO:0002280;Identity=0.748;Method=homology
AnagrOXF.C14	EDTA	repeat_region	16220	16497	2386	+	.	ID=TE_homo_381;Name=TE_00000070;Classification=Unknown;Sequence_ontology=SO:0000657;Identity=0.964;Method=homology
AnagrOXF.C14	EDTA	repeat_region	16633	16962	2985	+	.	ID=TE_homo_382;Name=TE_00000070;Classification=Unknown;Sequence_ontology=SO:0000657;Identity=0.976;Method=homology
AnagrOXF.C14	EDTA	repeat_region	16963	17084	921	+	.	ID=TE_homo_383;Name=TE_00000050;Classification=Unknown;Sequence_ontology=SO:0000657;Identity=0.95;Method=homology
AnagrOXF.C14	EDTA	repeat_region	17085	17349	1991	+	.	ID=TE_homo_384;Name=TE_00000085;Classification=Unknown;Sequence_ontology=SO:0000657;Identity=0.938;Method=homology
AnagrOXF.C14	EDTA	repeat_region	17433	17603	1250	-	.	ID=TE_homo_385;Name=TE_00000205;Classification=Unknown;Sequence_ontology=SO:0000657;Identity=0.968;Method=homology
AnagrOXF.C14	EDTA	Copia_LTR_retrotransposon	18969	19110	960	+	.	ID=TE_homo_386;Name=TE_00001013_INT;Classification=LTR/Copia;Sequence_ontology=SO:0002264;Identity=0.934;Method=homology
AnagrOXF.C14	EDTA	repeat_region	19582	20234	3593	+	.	ID=TE_homo_387;Name=TE_00000443;Classification=Unknown;Sequence_ontology=SO:0000657;Identity=0.87;Method=homology
AnagrOXF.C14	EDTA	helitron	22786	22975	1209	+	.	ID=TE_homo_388;Name=TE_00001076;Classification=DNA/Helitron;Sequence_ontology=SO:0000544;Identity=0.871;Method=homology
AnagrOXF.C14	EDTA	repeat_region	23070	23161	436	+	.	ID=TE_homo_389;Name=TE_00000034;Classification=Unknown;Sequence_ontology=SO:0000657;Identity=0.85;Method=homology
AnagrOXF.C14	EDTA	Copia_LTR_retrotransposon	23183	24143	4204	-	.	ID=TE_homo_390;Name=TE_00001013_INT;Classification=LTR/Copia;Sequence_ontology=SO:0002264;Identity=0.887;Method=homology
AnagrOXF.C14	EDTA	helitron	23786	24757	6549	+	.	ID=TE_homo_391;Name=TE_00001076;Classification=DNA/Helitron;Sequence_ontology=SO:0000544;Identity=0.889;Method=homology
AnagrOXF.C14	EDTA	CACTA_TIR_transposon	24239	25105	5164	-	.	ID=TE_homo_392;Name=TE_00000708;Classification=DNA/DTC;Sequence_ontology=SO:0002285;Identity=0.878;Method=homology
AnagrOXF.C14	EDTA	CACTA_TIR_transposon	24786	25605	3005	+	.	ID=TE_homo_393;Name=TE_00000885;Classification=DNA/DTC;Sequence_ontology=SO:0002285;Identity=0.786;Method=homology
AnagrOXF.C14	EDTA	repeat_region	25569	25672	645	+	.	ID=TE_homo_394;Name=TE_00000005;Classification=Unknown;Sequence_ontology=SO:0000657;Identity=0.918;Method=homology
AnagrOXF.C14	EDTA	LTR_retrotransposon	25652	26094	2492	+	.	ID=TE_homo_395;Name=TE_00000684_INT;Classification=LTR/unknown;Sequence_ontology=SO:0000186;Identity=0.85;Method=homology
AnagrOXF.C14	EDTA	Mutator_TIR_transposon	25741	26240	2075	+	.	ID=TE_homo_396;Name=TE_00000641;Classification=DNA/DTM;Sequence_ontology=SO:0002280;Identity=0.803;Method=homology
AnagrOXF.C14	EDTA	Mutator_TIR_transposon	26098	26362	1251	-	.	ID=TE_homo_397;Name=TE_00000646;Classification=DNA/DTM;Sequence_ontology=SO:0002280;Identity=0.834;Method=homology
AnagrOXF.C14	EDTA	helitron	26339	26436	420	+	.	ID=TE_homo_398;Name=TE_00000698;Classification=DNA/Helitron;Sequence_ontology=SO:0000544;Identity=0.806;Method=homology
AnagrOXF.C14	EDTA	Mutator_TIR_transposon	26382	26721	2155	-	.	ID=TE_homo_399;Name=TE_00000646;Classification=DNA/DTM;Sequence_ontology=SO:0002280;Identity=0.879;Method=homology
AnagrOXF.C14	EDTA	repeat_region	26836	26943	849	+	.	ID=TE_homo_400;Name=TE_00000043;Classification=Unknown;Sequence_ontology=SO:0000657;Identity=0.935;Method=homology
AnagrOXF.C14	EDTA	repeat_region	27203	27289	440	+	.	ID=TE_homo_401;Name=TE_00000034;Classification=Unknown;Sequence_ontology=SO:0000657;Identity=0.876;Method=homology
AnagrOXF.C14	EDTA	Copia_LTR_retrotransposon	27288	28273	3843	-	.	ID=TE_homo_402;Name=TE_00001013_INT;Classification=LTR/Copia;Sequence_ontology=SO:0002264;Identity=0.864;Method=homology
AnagrOXF.C14	EDTA	helitron	27922	28893	6448	+	.	ID=TE_homo_403;Name=TE_00001076;Classification=DNA/Helitron;Sequence_ontology=SO:0000544;Identity=0.883;Method=homology
AnagrOXF.C14	EDTA	CACTA_TIR_transposon	28381	28893	4056	-	.	ID=TE_homo_404;Name=TE_00000708;Classification=DNA/DTC;Sequence_ontology=SO:0002285;Identity=0.881;Method=homology
AnagrOXF.C14	EDTA	LTR_retrotransposon	28894	29129	981	+	.	ID=TE_homo_405;Name=TE_00001686_LTR;Classification=LTR/unknown;Sequence_ontology=SO:0000186;Identity=0.831;Method=homology
AnagrOXF.C14	EDTA	CACTA_TIR_transposon	28983	29437	1827	+	.	ID=TE_homo_406;Name=TE_00000885;Classification=DNA/DTC;Sequence_ontology=SO:0002285;Identity=0.796;Method=homology
AnagrOXF.C14	EDTA	LTR_retrotransposon	29327	29528	980	+	.	ID=TE_homo_407;Name=TE_00001686_LTR;Classification=LTR/unknown;Sequence_ontology=SO:0000186;Identity=0.847;Method=homology
AnagrOXF.C14	EDTA	CACTA_TIR_transposon	29431	29836	1773	+	.	ID=TE_homo_408;Name=TE_00000885;Classification=DNA/DTC;Sequence_ontology=SO:0002285;Identity=0.791;Method=homology
AnagrOXF.C14	EDTA	LTR_retrotransposon	29722	29927	1038	+	.	ID=TE_homo_409;Name=TE_00001686_LTR;Classification=LTR/unknown;Sequence_ontology=SO:0000186;Identity=0.854;Method=homology
AnagrOXF.C14	EDTA	CACTA_TIR_transposon	29831	30325	1864	+	.	ID=TE_homo_410;Name=TE_00000885;Classification=DNA/DTC;Sequence_ontology=SO:0002285;Identity=0.796;Method=homology
AnagrOXF.C14	EDTA	repeat_region	30290	30393	572	+	.	ID=TE_homo_411;Name=TE_00000005;Classification=Unknown;Sequence_ontology=SO:0000657;Identity=0.886;Method=homology
AnagrOXF.C14	EDTA	LTR_retrotransposon	30370	30815	2521	+	.	ID=TE_homo_412;Name=TE_00000684_INT;Classification=LTR/unknown;Sequence_ontology=SO:0000186;Identity=0.859;Method=homology
AnagrOXF.C14	EDTA	Mutator_TIR_transposon	30462	30961	2069	+	.	ID=TE_homo_413;Name=TE_00000641;Classification=DNA/DTM;Sequence_ontology=SO:0002280;Identity=0.803;Method=homology
AnagrOXF.C14	EDTA	Mutator_TIR_transposon	30819	31083	1251	-	.	ID=TE_homo_414;Name=TE_00000646;Classification=DNA/DTM;Sequence_ontology=SO:0002280;Identity=0.834;Method=homology
AnagrOXF.C14	EDTA	helitron	31060	31157	414	+	.	ID=TE_homo_415;Name=TE_00000698;Classification=DNA/Helitron;Sequence_ontology=SO:0000544;Identity=0.806;Method=homology
AnagrOXF.C14	EDTA	Mutator_TIR_transposon	31103	31442	2085	-	.	ID=TE_homo_416;Name=TE_00000646;Classification=DNA/DTM;Sequence_ontology=SO:0002280;Identity=0.868;Method=homology
AnagrOXF.C14	EDTA	repeat_region	31557	31664	849	+	.	ID=TE_homo_417;Name=TE_00000043;Classification=Unknown;Sequence_ontology=SO:0000657;Identity=0.935;Method=homology
AnagrOXF.C14	EDTA	repeat_region	31924	32010	440	+	.	ID=TE_homo_418;Name=TE_00000034;Classification=Unknown;Sequence_ontology=SO:0000657;Identity=0.876;Method=homology
AnagrOXF.C14	EDTA	Copia_LTR_retrotransposon	32009	32994	3843	-	.	ID=TE_homo_419;Name=TE_00001013_INT;Classification=LTR/Copia;Sequence_ontology=SO:0002264;Identity=0.864;Method=homology
AnagrOXF.C14	EDTA	helitron	32643	33614	6448	+	.	ID=TE_homo_420;Name=TE_00001076;Classification=DNA/Helitron;Sequence_ontology=SO:0000544;Identity=0.883;Method=homology
AnagrOXF.C14	EDTA	CACTA_TIR_transposon	33102	33614	4056	-	.	ID=TE_homo_421;Name=TE_00000708;Classification=DNA/DTC;Sequence_ontology=SO:0002285;Identity=0.881;Method=homology
AnagrOXF.C14	EDTA	LTR_retrotransposon	33615	33850	981	+	.	ID=TE_homo_422;Name=TE_00001686_LTR;Classification=LTR/unknown;Sequence_ontology=SO:0000186;Identity=0.831;Method=homology
AnagrOXF.C14	EDTA	CACTA_TIR_transposon	33704	34158	1827	+	.	ID=TE_homo_423;Name=TE_00000885;Classification=DNA/DTC;Sequence_ontology=SO:0002285;Identity=0.796;Method=homology
AnagrOXF.C14	EDTA	LTR_retrotransposon	34048	34249	980	+	.	ID=TE_homo_424;Name=TE_00001686_LTR;Classification=LTR/unknown;Sequence_ontology=SO:0000186;Identity=0.847;Method=homology
AnagrOXF.C14	EDTA	CACTA_TIR_transposon	34152	34557	1773	+	.	ID=TE_homo_425;Name=TE_00000885;Classification=DNA/DTC;Sequence_ontology=SO:0002285;Identity=0.791;Method=homology
AnagrOXF.C14	EDTA	LTR_retrotransposon	34443	34648	1038	+	.	ID=TE_homo_426;Name=TE_00001686_LTR;Classification=LTR/unknown;Sequence_ontology=SO:0000186;Identity=0.854;Method=homology
AnagrOXF.C14	EDTA	CACTA_TIR_transposon	34552	35046	1864	+	.	ID=TE_homo_427;Name=TE_00000885;Classification=DNA/DTC;Sequence_ontology=SO:0002285;Identity=0.796;Method=homology
AnagrOXF.C14	EDTA	repeat_region	35011	35114	572	+	.	ID=TE_homo_428;Name=TE_00000005;Classification=Unknown;Sequence_ontology=SO:0000657;Identity=0.886;Method=homology
AnagrOXF.C14	EDTA	LTR_retrotransposon	35091	35536	2521	+	.	ID=TE_homo_429;Name=TE_00000684_INT;Classification=LTR/unknown;Sequence_ontology=SO:0000186;Identity=0.859;Method=homology
AnagrOXF.C14	EDTA	Mutator_TIR_transposon	35183	35682	2069	+	.	ID=TE_homo_430;Name=TE_00000641;Classification=DNA/DTM;Sequence_ontology=SO:0002280;Identity=0.803;Method=homology
AnagrOXF.C14	EDTA	Mutator_TIR_transposon	35540	35804	1251	-	.	ID=TE_homo_431;Name=TE_00000646;Classification=DNA/DTM;Sequence_ontology=SO:0002280;Identity=0.834;Method=homology
AnagrOXF.C14	EDTA	helitron	35781	35878	414	+	.	ID=TE_homo_432;Name=TE_00000698;Classification=DNA/Helitron;Sequence_ontology=SO:0000544;Identity=0.806;Method=homology
AnagrOXF.C14	EDTA	Mutator_TIR_transposon	35824	36346	3227	-	.	ID=TE_homo_433;Name=TE_00000646;Classification=DNA/DTM;Sequence_ontology=SO:0002280;Identity=0.868;Method=homology
AnagrOXF.C14	EDTA	LTR_retrotransposon	36308	36441	708	+	.	ID=TE_homo_434;Name=TE_00000684_INT;Classification=LTR/unknown;Sequence_ontology=SO:0000186;Identity=0.841;Method=homology
AnagrOXF.C14	EDTA	repeat_region	37935	38028	302	-	.	ID=TE_homo_435;Name=TE_00000428;Classification=Unknown;Sequence_ontology=SO:0000657;Identity=0.811;Method=homology
AnagrOXF.C14	EDTA	Copia_LTR_retrotransposon	38104	39025	3592	-	.	ID=TE_homo_436;Name=TE_00001013_INT;Classification=LTR/Copia;Sequence_ontology=SO:0002264;Identity=0.87;Method=homology
AnagrOXF.C14	EDTA	helitron	38676	39647	6584	+	.	ID=TE_homo_437;Name=TE_00001076;Classification=DNA/Helitron;Sequence_ontology=SO:0000544;Identity=0.886;Method=homology
AnagrOXF.C14	EDTA	CACTA_TIR_transposon	39129	39792	4171	-	.	ID=TE_homo_438;Name=TE_00000708;Classification=DNA/DTC;Sequence_ontology=SO:0002285;Identity=0.887;Method=homology
AnagrOXF.C14	EDTA	LTR_retrotransposon	39683	39883	904	+	.	ID=TE_homo_439;Name=TE_00001686_LTR;Classification=LTR/unknown;Sequence_ontology=SO:0000186;Identity=0.841;Method=homology
AnagrOXF.C14	EDTA	CACTA_TIR_transposon	39754	40487	2943	+	.	ID=TE_homo_440;Name=TE_00000885;Classification=DNA/DTC;Sequence_ontology=SO:0002285;Identity=0.774;Method=homology
AnagrOXF.C14	EDTA	LTR_retrotransposon	40391	40552	724	+	.	ID=TE_homo_441;Name=TE_00001686_LTR;Classification=LTR/unknown;Sequence_ontology=SO:0000186;Identity=0.79;Method=homology
AnagrOXF.C14	EDTA	repeat_region	40555	40703	571	+	.	ID=TE_homo_442;Name=TE_00000005;Classification=Unknown;Sequence_ontology=SO:0000657;Identity=0.848;Method=homology
AnagrOXF.C14	EDTA	LTR_retrotransposon	40632	41077	2377	+	.	ID=TE_homo_443;Name=TE_00000684_INT;Classification=LTR/unknown;Sequence_ontology=SO:0000186;Identity=0.843;Method=homology
AnagrOXF.C14	EDTA	Mutator_TIR_transposon	40724	41223	1974	+	.	ID=TE_homo_444;Name=TE_00000641;Classification=DNA/DTM;Sequence_ontology=SO:0002280;Identity=0.799;Method=homology
AnagrOXF.C14	EDTA	Mutator_TIR_transposon	41081	41354	1247	-	.	ID=TE_homo_445;Name=TE_00000646;Classification=DNA/DTM;Sequence_ontology=SO:0002280;Identity=0.838;Method=homology
AnagrOXF.C14	EDTA	helitron	41322	41419	414	+	.	ID=TE_homo_446;Name=TE_00000698;Classification=DNA/Helitron;Sequence_ontology=SO:0000544;Identity=0.806;Method=homology
AnagrOXF.C14	EDTA	Mutator_TIR_transposon	41365	41887	3170	-	.	ID=TE_homo_447;Name=TE_00000646;Classification=DNA/DTM;Sequence_ontology=SO:0002280;Identity=0.862;Method=homology
AnagrOXF.C14	EDTA	LTR_retrotransposon	41849	42128	1263	+	.	ID=TE_homo_448;Name=TE_00000684_INT;Classification=LTR/unknown;Sequence_ontology=SO:0000186;Identity=0.81;Method=homology
AnagrOXF.C14	EDTA	Mutator_TIR_transposon	41962	42176	490	-	.	ID=TE_homo_449;Name=TE_00000646;Classification=DNA/DTM;Sequence_ontology=SO:0002280;Identity=0.811;Method=homology
AnagrOXF.C14	EDTA	repeat_region	42231	42339	843	+	.	ID=TE_homo_450;Name=TE_00000043;Classification=Unknown;Sequence_ontology=SO:0000657;Identity=0.917;Method=homology
AnagrOXF.C14	EDTA	Tc1_Mariner_TIR_transposon	42488	42584	501	-	.	ID=TE_homo_451;Name=TE_00000706;Classification=DNA/DTT;Sequence_ontology=SO:0002278;Identity=0.844;Method=homology
AnagrOXF.C14	EDTA	repeat_region	42879	42963	312	+	.	ID=TE_homo_452;Name=TE_00000034;Classification=Unknown;Sequence_ontology=SO:0000657;Identity=0.87;Method=homology
AnagrOXF.C14	EDTA	Copia_LTR_retrotransposon	42982	43839	4209	-	.	ID=TE_homo_453;Name=TE_00001013_INT;Classification=LTR/Copia;Sequence_ontology=SO:0002264;Identity=0.892;Method=homology
AnagrOXF.C15	EDTA	CACTA_TIR_transposon	934	1237	2607	+	.	ID=TE_homo_454;Name=TE_00000690;Classification=DNA/DTC;Sequence_ontology=SO:0002285;Identity=0.984;Method=homology
AnagrOXF.C15	EDTA	CACTA_TIR_transposon	1349	2044	5362	+	.	ID=TE_homo_455;Name=TE_00000690;Classification=DNA/DTC;Sequence_ontology=SO:0002285;Identity=0.968;Method=homology
AnagrOXF.C15	EDTA	repeat_region	2046	3642	15030	+	.	ID=TE_homo_456;Name=TE_00000499;Classification=Unknown;Sequence_ontology=SO:0000657;Identity=0.999;Method=homology
AnagrOXF.C15	EDTA	repeat_region	3736	4457	6760	+	.	ID=TE_homo_457;Name=TE_00000499;Classification=Unknown;Sequence_ontology=SO:0000657;Identity=0.999;Method=homology
AnagrOXF.C15	EDTA	helitron	4456	4572	437	+	.	ID=TE_homo_458;Name=TE_00001076;Classification=DNA/Helitron;Sequence_ontology=SO:0000544;Identity=0.718;Method=homology
AnagrOXF.C15	EDTA	repeat_region	4732	4813	751	+	.	ID=TE_homo_459;Name=TE_00000499;Classification=Unknown;Sequence_ontology=SO:0000657;Identity=1;Method=homology
AnagrOXF.C15	EDTA	helitron	4814	5189	1002	-	.	ID=TE_homo_460;Name=TE_00000698;Classification=DNA/Helitron;Sequence_ontology=SO:0000544;Identity=0.707;Method=homology
AnagrOXF.C15	EDTA	Mutator_TIR_transposon	5027	5246	1115	+	.	ID=TE_homo_461;Name=TE_00000704;Classification=DNA/DTM;Sequence_ontology=SO:0002280;Identity=0.822;Method=homology
AnagrOXF.C15	EDTA	CACTA_TIR_transposon	5190	5308	893	-	.	ID=TE_homo_462;Name=TE_00000708;Classification=DNA/DTC;Sequence_ontology=SO:0002285;Identity=0.712;Method=homology
AnagrOXF.C15	EDTA	CACTA_TIR_transposon	6528	6832	2646	+	.	ID=TE_homo_463;Name=TE_00000690;Classification=DNA/DTC;Sequence_ontology=SO:0002285;Identity=0.984;Method=homology
AnagrOXF.C15	EDTA	CACTA_TIR_transposon	6944	7639	5362	+	.	ID=TE_homo_464;Name=TE_00000690;Classification=DNA/DTC;Sequence_ontology=SO:0002285;Identity=0.968;Method=homology
AnagrOXF.C15	EDTA	repeat_region	7641	9237	15030	+	.	ID=TE_homo_465;Name=TE_00000499;Classification=Unknown;Sequence_ontology=SO:0000657;Identity=0.999;Method=homology
AnagrOXF.C15	EDTA	repeat_region	9331	10052	6760	+	.	ID=TE_homo_466;Name=TE_00000499;Classification=Unknown;Sequence_ontology=SO:0000657;Identity=0.999;Method=homology
AnagrOXF.C15	EDTA	helitron	10051	10167	437	+	.	ID=TE_homo_467;Name=TE_00001076;Classification=DNA/Helitron;Sequence_ontology=SO:0000544;Identity=0.718;Method=homology
AnagrOXF.C15	EDTA	repeat_region	10327	10408	751	+	.	ID=TE_homo_468;Name=TE_00000499;Classification=Unknown;Sequence_ontology=SO:0000657;Identity=1;Method=homology
AnagrOXF.C15	EDTA	helitron	10409	10784	1002	-	.	ID=TE_homo_469;Name=TE_00000698;Classification=DNA/Helitron;Sequence_ontology=SO:0000544;Identity=0.707;Method=homology
AnagrOXF.C15	EDTA	Mutator_TIR_transposon	10622	10841	1115	+	.	ID=TE_homo_470;Name=TE_00000704;Classification=DNA/DTM;Sequence_ontology=SO:0002280;Identity=0.822;Method=homology
AnagrOXF.C15	EDTA	CACTA_TIR_transposon	10785	10903	893	-	.	ID=TE_homo_471;Name=TE_00000708;Classification=DNA/DTC;Sequence_ontology=SO:0002285;Identity=0.712;Method=homology
AnagrOXF.C15	EDTA	CACTA_TIR_transposon	12123	12426	2607	+	.	ID=TE_homo_472;Name=TE_00000690;Classification=DNA/DTC;Sequence_ontology=SO:0002285;Identity=0.984;Method=homology
AnagrOXF.C15	EDTA	CACTA_TIR_transposon	12538	13233	5362	+	.	ID=TE_homo_473;Name=TE_00000690;Classification=DNA/DTC;Sequence_ontology=SO:0002285;Identity=0.968;Method=homology
AnagrOXF.C15	EDTA	repeat_region	13235	14831	15030	+	.	ID=TE_homo_474;Name=TE_00000499;Classification=Unknown;Sequence_ontology=SO:0000657;Identity=0.999;Method=homology
AnagrOXF.C15	EDTA	repeat_region	14925	15646	6760	+	.	ID=TE_homo_475;Name=TE_00000499;Classification=Unknown;Sequence_ontology=SO:0000657;Identity=0.999;Method=homology
AnagrOXF.C15	EDTA	helitron	15645	15761	437	+	.	ID=TE_homo_476;Name=TE_00001076;Classification=DNA/Helitron;Sequence_ontology=SO:0000544;Identity=0.718;Method=homology
AnagrOXF.C15	EDTA	repeat_region	15921	16002	751	+	.	ID=TE_homo_477;Name=TE_00000499;Classification=Unknown;Sequence_ontology=SO:0000657;Identity=1;Method=homology
AnagrOXF.C15	EDTA	helitron	16003	16378	1002	-	.	ID=TE_homo_478;Name=TE_00000698;Classification=DNA/Helitron;Sequence_ontology=SO:0000544;Identity=0.707;Method=homology
AnagrOXF.C15	EDTA	Mutator_TIR_transposon	16216	16435	1115	+	.	ID=TE_homo_479;Name=TE_00000704;Classification=DNA/DTM;Sequence_ontology=SO:0002280;Identity=0.822;Method=homology
AnagrOXF.C15	EDTA	CACTA_TIR_transposon	16379	16497	893	-	.	ID=TE_homo_480;Name=TE_00000708;Classification=DNA/DTC;Sequence_ontology=SO:0002285;Identity=0.712;Method=homology
AnagrOXF.C15	EDTA	CACTA_TIR_transposon	17717	18020	2607	+	.	ID=TE_homo_481;Name=TE_00000690;Classification=DNA/DTC;Sequence_ontology=SO:0002285;Identity=0.984;Method=homology
AnagrOXF.C15	EDTA	CACTA_TIR_transposon	18132	18827	5362	+	.	ID=TE_homo_482;Name=TE_00000690;Classification=DNA/DTC;Sequence_ontology=SO:0002285;Identity=0.968;Method=homology
AnagrOXF.C15	EDTA	repeat_region	18829	20425	15030	+	.	ID=TE_homo_483;Name=TE_00000499;Classification=Unknown;Sequence_ontology=SO:0000657;Identity=0.999;Method=homology
AnagrOXF.C15	EDTA	repeat_region	20519	21240	6760	+	.	ID=TE_homo_484;Name=TE_00000499;Classification=Unknown;Sequence_ontology=SO:0000657;Identity=0.999;Method=homology
AnagrOXF.C15	EDTA	helitron	21239	21355	437	+	.	ID=TE_homo_485;Name=TE_00001076;Classification=DNA/Helitron;Sequence_ontology=SO:0000544;Identity=0.718;Method=homology
AnagrOXF.C15	EDTA	repeat_region	21515	21596	751	+	.	ID=TE_homo_486;Name=TE_00000499;Classification=Unknown;Sequence_ontology=SO:0000657;Identity=1;Method=homology
AnagrOXF.C15	EDTA	helitron	21597	21972	1002	-	.	ID=TE_homo_487;Name=TE_00000698;Classification=DNA/Helitron;Sequence_ontology=SO:0000544;Identity=0.707;Method=homology
AnagrOXF.C15	EDTA	Mutator_TIR_transposon	21810	22029	1115	+	.	ID=TE_homo_488;Name=TE_00000704;Classification=DNA/DTM;Sequence_ontology=SO:0002280;Identity=0.822;Method=homology
AnagrOXF.C15	EDTA	CACTA_TIR_transposon	21973	22091	893	-	.	ID=TE_homo_489;Name=TE_00000708;Classification=DNA/DTC;Sequence_ontology=SO:0002285;Identity=0.712;Method=homology
AnagrOXF.C15	EDTA	CACTA_TIR_transposon	23311	23614	2607	+	.	ID=TE_homo_490;Name=TE_00000690;Classification=DNA/DTC;Sequence_ontology=SO:0002285;Identity=0.984;Method=homology
AnagrOXF.C15	EDTA	CACTA_TIR_transposon	23726	24421	5362	+	.	ID=TE_homo_491;Name=TE_00000690;Classification=DNA/DTC;Sequence_ontology=SO:0002285;Identity=0.968;Method=homology
AnagrOXF.C15	EDTA	repeat_region	24423	26019	15030	+	.	ID=TE_homo_492;Name=TE_00000499;Classification=Unknown;Sequence_ontology=SO:0000657;Identity=0.999;Method=homology
AnagrOXF.C15	EDTA	repeat_region	26113	26834	6760	+	.	ID=TE_homo_493;Name=TE_00000499;Classification=Unknown;Sequence_ontology=SO:0000657;Identity=0.999;Method=homology
AnagrOXF.C15	EDTA	helitron	26833	26949	437	+	.	ID=TE_homo_494;Name=TE_00001076;Classification=DNA/Helitron;Sequence_ontology=SO:0000544;Identity=0.718;Method=homology
AnagrOXF.C15	EDTA	repeat_region	27109	27190	751	+	.	ID=TE_homo_495;Name=TE_00000499;Classification=Unknown;Sequence_ontology=SO:0000657;Identity=1;Method=homology
AnagrOXF.C15	EDTA	helitron	27191	27566	1002	-	.	ID=TE_homo_496;Name=TE_00000698;Classification=DNA/Helitron;Sequence_ontology=SO:0000544;Identity=0.707;Method=homology
AnagrOXF.C15	EDTA	Mutator_TIR_transposon	27404	27623	1115	+	.	ID=TE_homo_497;Name=TE_00000704;Classification=DNA/DTM;Sequence_ontology=SO:0002280;Identity=0.822;Method=homology
AnagrOXF.C15	EDTA	CACTA_TIR_transposon	27567	27685	893	-	.	ID=TE_homo_498;Name=TE_00000708;Classification=DNA/DTC;Sequence_ontology=SO:0002285;Identity=0.712;Method=homology
AnagrOXF.C15	EDTA	CACTA_TIR_transposon	28905	29209	2646	+	.	ID=TE_homo_499;Name=TE_00000690;Classification=DNA/DTC;Sequence_ontology=SO:0002285;Identity=0.984;Method=homology
AnagrOXF.C15	EDTA	CACTA_TIR_transposon	29321	30016	5362	+	.	ID=TE_homo_500;Name=TE_00000690;Classification=DNA/DTC;Sequence_ontology=SO:0002285;Identity=0.968;Method=homology
AnagrOXF.C15	EDTA	repeat_region	30018	31614	15030	+	.	ID=TE_homo_501;Name=TE_00000499;Classification=Unknown;Sequence_ontology=SO:0000657;Identity=0.999;Method=homology
AnagrOXF.C15	EDTA	repeat_region	31708	32429	6760	+	.	ID=TE_homo_502;Name=TE_00000499;Classification=Unknown;Sequence_ontology=SO:0000657;Identity=0.999;Method=homology
AnagrOXF.C15	EDTA	helitron	32428	32544	437	+	.	ID=TE_homo_503;Name=TE_00001076;Classification=DNA/Helitron;Sequence_ontology=SO:0000544;Identity=0.718;Method=homology
AnagrOXF.C15	EDTA	repeat_region	32704	32785	751	+	.	ID=TE_homo_504;Name=TE_00000499;Classification=Unknown;Sequence_ontology=SO:0000657;Identity=1;Method=homology
AnagrOXF.C15	EDTA	helitron	32786	33161	1002	-	.	ID=TE_homo_505;Name=TE_00000698;Classification=DNA/Helitron;Sequence_ontology=SO:0000544;Identity=0.707;Method=homology
AnagrOXF.C15	EDTA	Mutator_TIR_transposon	32999	33218	1115	+	.	ID=TE_homo_506;Name=TE_00000704;Classification=DNA/DTM;Sequence_ontology=SO:0002280;Identity=0.822;Method=homology
AnagrOXF.C15	EDTA	CACTA_TIR_transposon	33162	33280	893	-	.	ID=TE_homo_507;Name=TE_00000708;Classification=DNA/DTC;Sequence_ontology=SO:0002285;Identity=0.712;Method=homology
AnagrOXF.C15	EDTA	CACTA_TIR_transposon	34500	34803	2607	+	.	ID=TE_homo_508;Name=TE_00000690;Classification=DNA/DTC;Sequence_ontology=SO:0002285;Identity=0.984;Method=homology
AnagrOXF.C15	EDTA	CACTA_TIR_transposon	34915	35610	5362	+	.	ID=TE_homo_509;Name=TE_00000690;Classification=DNA/DTC;Sequence_ontology=SO:0002285;Identity=0.968;Method=homology
AnagrOXF.C15	EDTA	repeat_region	35612	37208	15030	+	.	ID=TE_homo_510;Name=TE_00000499;Classification=Unknown;Sequence_ontology=SO:0000657;Identity=0.999;Method=homology
AnagrOXF.C15	EDTA	repeat_region	37302	38023	6760	+	.	ID=TE_homo_511;Name=TE_00000499;Classification=Unknown;Sequence_ontology=SO:0000657;Identity=0.999;Method=homology
AnagrOXF.C15	EDTA	helitron	38022	38138	437	+	.	ID=TE_homo_512;Name=TE_00001076;Classification=DNA/Helitron;Sequence_ontology=SO:0000544;Identity=0.718;Method=homology
AnagrOXF.C15	EDTA	repeat_region	38298	38379	751	+	.	ID=TE_homo_513;Name=TE_00000499;Classification=Unknown;Sequence_ontology=SO:0000657;Identity=1;Method=homology
AnagrOXF.C15	EDTA	helitron	38380	38755	1002	-	.	ID=TE_homo_514;Name=TE_00000698;Classification=DNA/Helitron;Sequence_ontology=SO:0000544;Identity=0.707;Method=homology
AnagrOXF.C15	EDTA	Mutator_TIR_transposon	38593	38812	1115	+	.	ID=TE_homo_515;Name=TE_00000704;Classification=DNA/DTM;Sequence_ontology=SO:0002280;Identity=0.822;Method=homology
AnagrOXF.C15	EDTA	CACTA_TIR_transposon	38756	38874	893	-	.	ID=TE_homo_516;Name=TE_00000708;Classification=DNA/DTC;Sequence_ontology=SO:0002285;Identity=0.712;Method=homology
AnagrOXF.C15	EDTA	CACTA_TIR_transposon	40094	40397	2607	+	.	ID=TE_homo_517;Name=TE_00000690;Classification=DNA/DTC;Sequence_ontology=SO:0002285;Identity=0.984;Method=homology
AnagrOXF.C15	EDTA	CACTA_TIR_transposon	40509	41204	5362	+	.	ID=TE_homo_518;Name=TE_00000690;Classification=DNA/DTC;Sequence_ontology=SO:0002285;Identity=0.968;Method=homology
AnagrOXF.C15	EDTA	repeat_region	41206	42802	15030	+	.	ID=TE_homo_519;Name=TE_00000499;Classification=Unknown;Sequence_ontology=SO:0000657;Identity=0.999;Method=homology
AnagrOXF.C15	EDTA	repeat_region	42896	43617	6760	+	.	ID=TE_homo_520;Name=TE_00000499;Classification=Unknown;Sequence_ontology=SO:0000657;Identity=0.999;Method=homology
AnagrOXF.C15	EDTA	helitron	43616	43732	437	+	.	ID=TE_homo_521;Name=TE_00001076;Classification=DNA/Helitron;Sequence_ontology=SO:0000544;Identity=0.718;Method=homology
AnagrOXF.C16	EDTA	repeat_region	1	372	2992	+	.	ID=TE_homo_522;Name=TE_00000426;Classification=Unknown;Sequence_ontology=SO:0000657;Identity=0.981;Method=homology
AnagrOXF.C16	EDTA	Gypsy_LTR_retrotransposon	7589	7701	655	-	.	ID=TE_homo_523;Name=TE_00000938_INT;Classification=LTR/Gypsy;Sequence_ontology=SO:0002265;Identity=0.894;Method=homology
AnagrOXF.C16	EDTA	repeat_region	42145	42230	344	+	.	ID=TE_homo_524;Name=TE_00000497;Classification=Unknown;Sequence_ontology=SO:0000657;Identity=0.872;Method=homology
AnagrOXF.C17	EDTA	CACTA_TIR_transposon	2	433	3552	-	.	ID=TE_homo_525;Name=TE_00000843;Classification=DNA/DTC;Sequence_ontology=SO:0002285;Identity=0.974;Method=homology
AnagrOXF.C17	EDTA	Gypsy_LTR_retrotransposon	434	563	716	-	.	ID=TE_homo_526;Name=TE_00000988_LTR;Classification=LTR/Gypsy;Sequence_ontology=SO:0002265;Identity=0.859;Method=homology
AnagrOXF.C17	EDTA	CACTA_TIR_transposon	533	1138	4716	-	.	ID=TE_homo_527;Name=TE_00000843;Classification=DNA/DTC;Sequence_ontology=SO:0002285;Identity=0.973;Method=homology
AnagrOXF.C17	EDTA	helitron	719	1705	4909	+	.	ID=TE_homo_528;Name=TE_00000645;Classification=DNA/Helitron;Sequence_ontology=SO:0000544;Identity=0.853;Method=homology
AnagrOXF.C17	EDTA	Gypsy_LTR_retrotransposon	1706	2313	4394	-	.	ID=TE_homo_529;Name=TE_00000988_LTR;Classification=LTR/Gypsy;Sequence_ontology=SO:0002265;Identity=0.782;Method=homology
AnagrOXF.C17	EDTA	Gypsy_LTR_retrotransposon	2403	3884	1086	-	.	ID=TE_homo_530;Name=TE_00000988_LTR;Classification=LTR/Gypsy;Sequence_ontology=SO:0002265;Identity=0.707;Method=homology
AnagrOXF.C17	EDTA	helitron	5409	5510	478	+	.	ID=TE_homo_531;Name=TE_00000652;Classification=DNA/Helitron;Sequence_ontology=SO:0000544;Identity=0.812;Method=homology
AnagrOXF.C17	EDTA	LTR_retrotransposon	5566	6210	4251	+	.	ID=TE_homo_532;Name=TE_00001137_INT;Classification=LTR/unknown;Sequence_ontology=SO:0000186;Identity=0.92;Method=homology
AnagrOXF.C17	EDTA	helitron	6201	6405	839	+	.	ID=TE_homo_533;Name=TE_00000652;Classification=DNA/Helitron;Sequence_ontology=SO:0000544;Identity=0.866;Method=homology
AnagrOXF.C17	EDTA	repeat_region	6855	7352	586	-	.	ID=TE_homo_534;Name=TE_00000035;Classification=Unknown;Sequence_ontology=SO:0000657;Identity=0.714;Method=homology
AnagrOXF.C17	EDTA	repeat_region	7723	9489	2444	-	.	ID=TE_homo_535;Name=TE_00000035;Classification=Unknown;Sequence_ontology=SO:0000657;Identity=0.766;Method=homology
AnagrOXF.C17	EDTA	repeat_region	9481	9583	381	-	.	ID=TE_homo_536;Name=TE_00000335;Classification=Unknown;Sequence_ontology=SO:0000657;Identity=0.835;Method=homology
AnagrOXF.C17	EDTA	repeat_region	10154	10325	588	+	.	ID=TE_homo_537;Name=TE_00000478;Classification=Unknown;Sequence_ontology=SO:0000657;Identity=0.794;Method=homology
AnagrOXF.C17	EDTA	repeat_region	10806	10938	413	-	.	ID=TE_homo_538;Name=TE_00000101;Classification=Unknown;Sequence_ontology=SO:0000657;Identity=0.754;Method=homology
AnagrOXF.C17	EDTA	CACTA_TIR_transposon	11581	12456	4760	+	.	ID=TE_homo_539;Name=TE_00001257;Classification=DNA/DTC;Sequence_ontology=SO:0002285;Identity=0.933;Method=homology
AnagrOXF.C17	EDTA	CACTA_TIR_transposon	12454	12630	1265	+	.	ID=TE_homo_540;Name=TE_00001257;Classification=DNA/DTC;Sequence_ontology=SO:0002285;Identity=0.932;Method=homology
AnagrOXF.C17	EDTA	CACTA_TIR_transposon	12736	12830	544	+	.	ID=TE_homo_541;Name=TE_00001541;Classification=DNA/DTC;Sequence_ontology=SO:0002285;Identity=0.903;Method=homology
AnagrOXF.C17	EDTA	CACTA_TIR_transposon	12762	12853	373	-	.	ID=TE_homo_542;Name=TE_00001551;Classification=DNA/DTC;Sequence_ontology=SO:0002285;Identity=0.818;Method=homology
AnagrOXF.C17	EDTA	Mutator_TIR_transposon	16451	16795	3200	-	.	ID=TE_homo_543;Name=TE_00000752;Classification=MITE/DTM;Sequence_ontology=SO:0002280;Identity=0.991;Method=homology
AnagrOXF.C17	EDTA	Copia_LTR_retrotransposon	18811	18988	328	+	.	ID=TE_homo_544;Name=TE_00001305_LTR;Classification=LTR/Copia;Sequence_ontology=SO:0002264;Identity=0.838;Method=homology
AnagrOXF.C17	EDTA	Gypsy_LTR_retrotransposon	20111	21005	4975	-	.	ID=TE_homo_545;Name=TE_00000741_INT;Classification=LTR/Gypsy;Sequence_ontology=SO:0002265;Identity=0.838;Method=homology
AnagrOXF.C17	EDTA	Gypsy_LTR_retrotransposon	21002	21824	4653	-	.	ID=TE_homo_546;Name=TE_00000741_INT;Classification=LTR/Gypsy;Sequence_ontology=SO:0002265;Identity=0.853;Method=homology
AnagrOXF.C17	EDTA	helitron	24129	25168	4051	-	.	ID=TE_homo_547;Name=TE_00000645;Classification=DNA/Helitron;Sequence_ontology=SO:0000544;Identity=0.8;Method=homology
AnagrOXF.C17	EDTA	CACTA_TIR_transposon	24728	25241	4093	-	.	ID=TE_homo_548;Name=TE_00000843;Classification=DNA/DTC;Sequence_ontology=SO:0002285;Identity=0.967;Method=homology
AnagrOXF.C17	EDTA	Gypsy_LTR_retrotransposon	25242	25370	737	-	.	ID=TE_homo_549;Name=TE_00000988_LTR;Classification=LTR/Gypsy;Sequence_ontology=SO:0002265;Identity=0.882;Method=homology
AnagrOXF.C17	EDTA	CACTA_TIR_transposon	25340	25942	5413	-	.	ID=TE_homo_550;Name=TE_00000843;Classification=DNA/DTC;Sequence_ontology=SO:0002285;Identity=0.998;Method=homology
AnagrOXF.C17	EDTA	helitron	25525	26511	5651	+	.	ID=TE_homo_551;Name=TE_00000645;Classification=DNA/Helitron;Sequence_ontology=SO:0000544;Identity=0.87;Method=homology
AnagrOXF.C17	EDTA	Gypsy_LTR_retrotransposon	26512	27119	5089	-	.	ID=TE_homo_552;Name=TE_00000988_LTR;Classification=LTR/Gypsy;Sequence_ontology=SO:0002265;Identity=0.775;Method=homology
AnagrOXF.C17	EDTA	Gypsy_LTR_retrotransposon	27210	28700	1586	-	.	ID=TE_homo_553;Name=TE_00000988_LTR;Classification=LTR/Gypsy;Sequence_ontology=SO:0002265;Identity=0.701;Method=homology
AnagrOXF.C17	EDTA	helitron	30235	30369	447	+	.	ID=TE_homo_554;Name=TE_00000652;Classification=DNA/Helitron;Sequence_ontology=SO:0000544;Identity=0.794;Method=homology
AnagrOXF.C17	EDTA	LTR_retrotransposon	30385	31254	6341	+	.	ID=TE_homo_555;Name=TE_00001137_INT;Classification=LTR/unknown;Sequence_ontology=SO:0000186;Identity=0.935;Method=homology
AnagrOXF.C17	EDTA	helitron	31274	31495	1011	+	.	ID=TE_homo_556;Name=TE_00000652;Classification=DNA/Helitron;Sequence_ontology=SO:0000544;Identity=0.882;Method=homology
AnagrOXF.C17	EDTA	Gypsy_LTR_retrotransposon	33033	33857	4750	+	.	ID=TE_homo_557;Name=TE_00000741_INT;Classification=LTR/Gypsy;Sequence_ontology=SO:0002265;Identity=0.855;Method=homology
AnagrOXF.C17	EDTA	Copia_LTR_retrotransposon	33734	33853	4182	+	.	ID=TE_homo_558;Name=TE_00001146_INT;Classification=LTR/Copia;Sequence_ontology=SO:0002264;Identity=0.777;Method=homology
AnagrOXF.C17	EDTA	Gypsy_LTR_retrotransposon	33854	34749	5029	+	.	ID=TE_homo_559;Name=TE_00000741_INT;Classification=LTR/Gypsy;Sequence_ontology=SO:0002265;Identity=0.832;Method=homology
AnagrOXF.C17	EDTA	Copia_LTR_retrotransposon	35849	36057	315	-	.	ID=TE_homo_560;Name=TE_00001305_LTR;Classification=LTR/Copia;Sequence_ontology=SO:0002264;Identity=0.803;Method=homology
AnagrOXF.C17	EDTA	helitron	36119	36417	390	-	.	ID=TE_homo_561;Name=TE_00000658;Classification=DNA/Helitron;Sequence_ontology=SO:0000544;Identity=0.705;Method=homology
AnagrOXF.C17	EDTA	Mutator_TIR_transposon	38067	38410	2954	+	.	ID=TE_homo_562;Name=TE_00000752;Classification=MITE/DTM;Sequence_ontology=SO:0002280;Identity=0.968;Method=homology
AnagrOXF.C17	EDTA	CACTA_TIR_transposon	42005	42094	344	+	.	ID=TE_homo_563;Name=TE_00001551;Classification=DNA/DTC;Sequence_ontology=SO:0002285;Identity=0.826;Method=homology
AnagrOXF.C18	EDTA	Copia_LTR_retrotransposon	42	227	442	-	.	ID=TE_homo_564;Name=TE_00001622_INT;Classification=LTR/Copia;Sequence_ontology=SO:0002264;Identity=0.785;Method=homology
AnagrOXF.C18	EDTA	repeat_region	1751	2015	1028	-	.	ID=TE_homo_565;Name=TE_00000141;Classification=Unknown;Sequence_ontology=SO:0000657;Identity=0.82;Method=homology
AnagrOXF.C18	EDTA	Copia_LTR_retrotransposon	2043	2159	381	-	.	ID=TE_homo_566;Name=TE_00001514_INT;Classification=LTR/Copia;Sequence_ontology=SO:0002264;Identity=0.745;Method=homology
AnagrOXF.C18	EDTA	helitron	12048	12205	508	+	.	ID=TE_homo_567;Name=TE_00000623;Classification=DNA/Helitron;Sequence_ontology=SO:0000544;Identity=0.785;Method=homology
AnagrOXF.C18	EDTA	helitron	20561	20687	749	+	.	ID=TE_homo_568;Name=TE_00000669;Classification=DNA/Helitron;Sequence_ontology=SO:0000544;Identity=0.89;Method=homology
AnagrOXF.C18	EDTA	helitron	20695	20879	1055	+	.	ID=TE_homo_569;Name=TE_00000669;Classification=DNA/Helitron;Sequence_ontology=SO:0000544;Identity=0.887;Method=homology
AnagrOXF.C18	EDTA	CACTA_TIR_transposon	23153	23412	877	+	.	ID=TE_homo_570;Name=TE_00000700;Classification=DNA/DTC;Sequence_ontology=SO:0002285;Identity=0.809;Method=homology
AnagrOXF.C18	EDTA	Mutator_TIR_transposon	28707	28979	840	+	.	ID=TE_homo_571;Name=TE_00001390;Classification=DNA/DTM;Sequence_ontology=SO:0002280;Identity=0.785;Method=homology
AnagrOXF.C18	EDTA	Copia_LTR_retrotransposon	29326	29769	2884	+	.	ID=TE_homo_572;Name=TE_00000766_INT;Classification=LTR/Copia;Sequence_ontology=SO:0002264;Identity=0.84;Method=homology
AnagrOXF.C18	EDTA	Copia_LTR_retrotransposon	29774	30176	1888	+	.	ID=TE_homo_573;Name=TE_00000766_INT;Classification=LTR/Copia;Sequence_ontology=SO:0002264;Identity=0.786;Method=homology
AnagrOXF.C18	EDTA	Copia_LTR_retrotransposon	31799	32326	4422	-	.	ID=TE_homo_574;Name=TE_00001361_INT;Classification=LTR/Copia;Sequence_ontology=SO:0002264;Identity=0.962;Method=homology
AnagrOXF.C18	EDTA	Copia_LTR_retrotransposon	32327	32505	1376	-	.	ID=TE_homo_575;Name=TE_00001469_LTR;Classification=LTR/Copia;Sequence_ontology=SO:0002264;Identity=0.944;Method=homology
AnagrOXF.C18	EDTA	helitron	33136	33470	1440	-	.	ID=TE_homo_576;Name=TE_00000623;Classification=DNA/Helitron;Sequence_ontology=SO:0000544;Identity=0.871;Method=homology
AnagrOXF.C18	EDTA	repeat_region	33476	33587	457	-	.	ID=TE_homo_577;Name=TE_00000340;Classification=Unknown;Sequence_ontology=SO:0000657;Identity=0.761;Method=homology
AnagrOXF.C18	EDTA	helitron	34641	34843	967	-	.	ID=TE_homo_578;Name=TE_00000669;Classification=DNA/Helitron;Sequence_ontology=SO:0000544;Identity=0.891;Method=homology
AnagrOXF.C18	EDTA	helitron	34683	34887	473	+	.	ID=TE_homo_579;Name=TE_00000718;Classification=DNA/Helitron;Sequence_ontology=SO:0000544;Identity=0.762;Method=homology
AnagrOXF.C18	EDTA	CACTA_TIR_transposon	37669	38224	2542	-	.	ID=TE_homo_580;Name=TE_00000708;Classification=DNA/DTC;Sequence_ontology=SO:0002285;Identity=0.834;Method=homology
AnagrOXF.C18	EDTA	CACTA_TIR_transposon	37906	38339	1374	+	.	ID=TE_homo_581;Name=TE_00000885;Classification=DNA/DTC;Sequence_ontology=SO:0002285;Identity=0.769;Method=homology
AnagrOXF.C18	EDTA	repeat_region	38704	39037	1195	-	.	ID=TE_homo_582;Name=TE_00000046;Classification=Unknown;Sequence_ontology=SO:0000657;Identity=0.786;Method=homology
AnagrOXF.C18	EDTA	helitron	40647	40854	979	-	.	ID=TE_homo_583;Name=TE_00000669;Classification=DNA/Helitron;Sequence_ontology=SO:0000544;Identity=0.851;Method=homology
AnagrOXF.C18	EDTA	Gypsy_LTR_retrotransposon	41133	41554	2890	+	.	ID=TE_homo_584;Name=TE_00000905_LTR;Classification=LTR/Gypsy;Sequence_ontology=SO:0002265;Identity=0.941;Method=homology
AnagrOXF.C19	EDTA	Copia_LTR_retrotransposon	1	3534	20551	+	.	ID=TE_homo_585;Name=TE_00001531_INT;Classification=LTR/Copia;Sequence_ontology=SO:0002264;Identity=0.947;Method=homology
AnagrOXF.C19	EDTA	Copia_LTR_retrotransposon	3535	3933	2968	+	.	ID=TE_homo_586;Name=TE_00001350_LTR;Classification=LTR/Copia;Sequence_ontology=SO:0002264;Identity=0.947;Method=homology
AnagrOXF.C19	EDTA	Copia_LTR_retrotransposon	3934	8291	27194	+	.	ID=TE_homo_587;Name=TE_00001531_INT;Classification=LTR/Copia;Sequence_ontology=SO:0002264;Identity=0.914;Method=homology
AnagrOXF.C19	EDTA	Copia_LTR_retrotransposon	8292	8690	2946	+	.	ID=TE_homo_588;Name=TE_00001350_LTR;Classification=LTR/Copia;Sequence_ontology=SO:0002264;Identity=0.944;Method=homology
AnagrOXF.C19	EDTA	Copia_LTR_retrotransposon	8691	13053	27051	+	.	ID=TE_homo_589;Name=TE_00001531_INT;Classification=LTR/Copia;Sequence_ontology=SO:0002264;Identity=0.913;Method=homology
AnagrOXF.C19	EDTA	Copia_LTR_retrotransposon	13054	13453	2957	+	.	ID=TE_homo_590;Name=TE_00001350_LTR;Classification=LTR/Copia;Sequence_ontology=SO:0002264;Identity=0.949;Method=homology
AnagrOXF.C19	EDTA	Copia_LTR_retrotransposon	13454	17814	26729	+	.	ID=TE_homo_591;Name=TE_00001531_INT;Classification=LTR/Copia;Sequence_ontology=SO:0002264;Identity=0.911;Method=homology
AnagrOXF.C19	EDTA	Copia_LTR_retrotransposon	17815	18214	2957	+	.	ID=TE_homo_592;Name=TE_00001350_LTR;Classification=LTR/Copia;Sequence_ontology=SO:0002264;Identity=0.949;Method=homology
AnagrOXF.C19	EDTA	Copia_LTR_retrotransposon	18215	22569	26830	+	.	ID=TE_homo_593;Name=TE_00001531_INT;Classification=LTR/Copia;Sequence_ontology=SO:0002264;Identity=0.912;Method=homology
AnagrOXF.C19	EDTA	Copia_LTR_retrotransposon	22570	22969	2957	+	.	ID=TE_homo_594;Name=TE_00001350_LTR;Classification=LTR/Copia;Sequence_ontology=SO:0002264;Identity=0.949;Method=homology
AnagrOXF.C19	EDTA	Copia_LTR_retrotransposon	22970	27324	26798	+	.	ID=TE_homo_595;Name=TE_00001531_INT;Classification=LTR/Copia;Sequence_ontology=SO:0002264;Identity=0.911;Method=homology
AnagrOXF.C19	EDTA	Copia_LTR_retrotransposon	27325	27723	2946	+	.	ID=TE_homo_596;Name=TE_00001350_LTR;Classification=LTR/Copia;Sequence_ontology=SO:0002264;Identity=0.944;Method=homology
AnagrOXF.C19	EDTA	Copia_LTR_retrotransposon	27724	32084	27084	+	.	ID=TE_homo_597;Name=TE_00001531_INT;Classification=LTR/Copia;Sequence_ontology=SO:0002264;Identity=0.914;Method=homology
AnagrOXF.C19	EDTA	Copia_LTR_retrotransposon	32085	32484	2957	+	.	ID=TE_homo_598;Name=TE_00001350_LTR;Classification=LTR/Copia;Sequence_ontology=SO:0002264;Identity=0.949;Method=homology
AnagrOXF.C19	EDTA	Copia_LTR_retrotransposon	32485	36840	27259	+	.	ID=TE_homo_599;Name=TE_00001531_INT;Classification=LTR/Copia;Sequence_ontology=SO:0002264;Identity=0.916;Method=homology
AnagrOXF.C19	EDTA	Copia_LTR_retrotransposon	36841	37240	2957	+	.	ID=TE_homo_600;Name=TE_00001350_LTR;Classification=LTR/Copia;Sequence_ontology=SO:0002264;Identity=0.949;Method=homology
AnagrOXF.C19	EDTA	Copia_LTR_retrotransposon	37241	40639	26906	+	.	ID=TE_homo_601;Name=TE_00001531_INT;Classification=LTR/Copia;Sequence_ontology=SO:0002264;Identity=0.963;Method=homology
AnagrOXF.C20	EDTA	repeat_region	1	300	1088	-	.	ID=TE_homo_602;Name=TE_00000023;Classification=Unknown;Sequence_ontology=SO:0000657;Identity=0.915;Method=homology
AnagrOXF.C20	EDTA	repeat_region	305	570	2098	+	.	ID=TE_homo_603;Name=TE_00000592;Classification=Unknown;Sequence_ontology=SO:0000657;Identity=0.947;Method=homology
AnagrOXF.C20	EDTA	CACTA_TIR_transposon	1513	1649	692	+	.	ID=TE_homo_604;Name=TE_00001257;Classification=DNA/DTC;Sequence_ontology=SO:0002285;Identity=0.815;Method=homology
AnagrOXF.C20	EDTA	CACTA_TIR_transposon	1782	2152	1602	+	.	ID=TE_homo_605;Name=TE_00001257;Classification=DNA/DTC;Sequence_ontology=SO:0002285;Identity=0.813;Method=homology
AnagrOXF.C20	EDTA	helitron	1924	2608	3611	-	.	ID=TE_homo_606;Name=TE_00000694;Classification=DNA/Helitron;Sequence_ontology=SO:0000544;Identity=0.822;Method=homology
AnagrOXF.C20	EDTA	CACTA_TIR_transposon	2735	2888	511	+	.	ID=TE_homo_607;Name=TE_00001257;Classification=DNA/DTC;Sequence_ontology=SO:0002285;Identity=0.888;Method=homology
AnagrOXF.C20	EDTA	helitron	2872	3998	3002	-	.	ID=TE_homo_608;Name=TE_00000694;Classification=DNA/Helitron;Sequence_ontology=SO:0000544;Identity=0.734;Method=homology
AnagrOXF.C20	EDTA	repeat_region	4761	5249	553	-	.	ID=TE_homo_609;Name=TE_00000035;Classification=Unknown;Sequence_ontology=SO:0000657;Identity=0.746;Method=homology
AnagrOXF.C20	EDTA	repeat_region	5615	7414	3525	-	.	ID=TE_homo_610;Name=TE_00000023;Classification=Unknown;Sequence_ontology=SO:0000657;Identity=0.796;Method=homology
AnagrOXF.C20	EDTA	repeat_region	7414	7576	1080	-	.	ID=TE_homo_611;Name=TE_00000023;Classification=Unknown;Sequence_ontology=SO:0000657;Identity=0.913;Method=homology
AnagrOXF.C20	EDTA	repeat_region	7581	7844	2182	+	.	ID=TE_homo_612;Name=TE_00000592;Classification=Unknown;Sequence_ontology=SO:0000657;Identity=0.958;Method=homology
AnagrOXF.C20	EDTA	repeat_region	8370	8455	381	+	.	ID=TE_homo_613;Name=TE_00000478;Classification=Unknown;Sequence_ontology=SO:0000657;Identity=0.744;Method=homology
AnagrOXF.C20	EDTA	CACTA_TIR_transposon	8792	8928	586	+	.	ID=TE_homo_614;Name=TE_00001257;Classification=DNA/DTC;Sequence_ontology=SO:0002285;Identity=0.77;Method=homology
AnagrOXF.C20	EDTA	CACTA_TIR_transposon	9059	9430	1531	+	.	ID=TE_homo_615;Name=TE_00001257;Classification=DNA/DTC;Sequence_ontology=SO:0002285;Identity=0.817;Method=homology
AnagrOXF.C20	EDTA	helitron	9201	9883	3644	-	.	ID=TE_homo_616;Name=TE_00000694;Classification=DNA/Helitron;Sequence_ontology=SO:0000544;Identity=0.829;Method=homology
AnagrOXF.C20	EDTA	CACTA_TIR_transposon	10010	10136	513	+	.	ID=TE_homo_617;Name=TE_00001257;Classification=DNA/DTC;Sequence_ontology=SO:0002285;Identity=0.887;Method=homology
AnagrOXF.C20	EDTA	helitron	10147	11274	2993	-	.	ID=TE_homo_618;Name=TE_00000694;Classification=DNA/Helitron;Sequence_ontology=SO:0000544;Identity=0.729;Method=homology
AnagrOXF.C20	EDTA	repeat_region	12035	12522	564	-	.	ID=TE_homo_619;Name=TE_00000035;Classification=Unknown;Sequence_ontology=SO:0000657;Identity=0.744;Method=homology
AnagrOXF.C20	EDTA	repeat_region	12784	14682	3513	-	.	ID=TE_homo_620;Name=TE_00000023;Classification=Unknown;Sequence_ontology=SO:0000657;Identity=0.789;Method=homology
AnagrOXF.C20	EDTA	repeat_region	14682	14842	1128	-	.	ID=TE_homo_621;Name=TE_00000023;Classification=Unknown;Sequence_ontology=SO:0000657;Identity=0.919;Method=homology
AnagrOXF.C20	EDTA	repeat_region	14847	15113	2135	+	.	ID=TE_homo_622;Name=TE_00000592;Classification=Unknown;Sequence_ontology=SO:0000657;Identity=0.94;Method=homology
AnagrOXF.C20	EDTA	repeat_region	15640	15725	381	+	.	ID=TE_homo_623;Name=TE_00000478;Classification=Unknown;Sequence_ontology=SO:0000657;Identity=0.744;Method=homology
AnagrOXF.C20	EDTA	CACTA_TIR_transposon	16063	16199	692	+	.	ID=TE_homo_624;Name=TE_00001257;Classification=DNA/DTC;Sequence_ontology=SO:0002285;Identity=0.815;Method=homology
AnagrOXF.C20	EDTA	CACTA_TIR_transposon	16332	16702	1558	+	.	ID=TE_homo_625;Name=TE_00001257;Classification=DNA/DTC;Sequence_ontology=SO:0002285;Identity=0.812;Method=homology
AnagrOXF.C20	EDTA	helitron	16473	17158	3597	-	.	ID=TE_homo_626;Name=TE_00000694;Classification=DNA/Helitron;Sequence_ontology=SO:0000544;Identity=0.823;Method=homology
AnagrOXF.C20	EDTA	CACTA_TIR_transposon	17285	17438	511	+	.	ID=TE_homo_627;Name=TE_00001257;Classification=DNA/DTC;Sequence_ontology=SO:0002285;Identity=0.888;Method=homology
AnagrOXF.C20	EDTA	helitron	17422	18550	2948	-	.	ID=TE_homo_628;Name=TE_00000694;Classification=DNA/Helitron;Sequence_ontology=SO:0000544;Identity=0.732;Method=homology
AnagrOXF.C20	EDTA	repeat_region	19311	19799	541	-	.	ID=TE_homo_629;Name=TE_00000035;Classification=Unknown;Sequence_ontology=SO:0000657;Identity=0.739;Method=homology
AnagrOXF.C20	EDTA	repeat_region	20063	21964	3539	-	.	ID=TE_homo_630;Name=TE_00000023;Classification=Unknown;Sequence_ontology=SO:0000657;Identity=0.791;Method=homology
AnagrOXF.C20	EDTA	repeat_region	21964	22126	1082	-	.	ID=TE_homo_631;Name=TE_00000023;Classification=Unknown;Sequence_ontology=SO:0000657;Identity=0.919;Method=homology
AnagrOXF.C20	EDTA	repeat_region	22131	22397	2185	+	.	ID=TE_homo_632;Name=TE_00000592;Classification=Unknown;Sequence_ontology=SO:0000657;Identity=0.962;Method=homology
AnagrOXF.C20	EDTA	CACTA_TIR_transposon	23342	23478	692	+	.	ID=TE_homo_633;Name=TE_00001257;Classification=DNA/DTC;Sequence_ontology=SO:0002285;Identity=0.815;Method=homology
AnagrOXF.C20	EDTA	CACTA_TIR_transposon	23610	23980	1520	+	.	ID=TE_homo_634;Name=TE_00001257;Classification=DNA/DTC;Sequence_ontology=SO:0002285;Identity=0.822;Method=homology
AnagrOXF.C20	EDTA	helitron	23752	24434	3566	-	.	ID=TE_homo_635;Name=TE_00000694;Classification=DNA/Helitron;Sequence_ontology=SO:0000544;Identity=0.821;Method=homology
AnagrOXF.C20	EDTA	CACTA_TIR_transposon	24561	24686	543	+	.	ID=TE_homo_636;Name=TE_00001257;Classification=DNA/DTC;Sequence_ontology=SO:0002285;Identity=0.887;Method=homology
AnagrOXF.C20	EDTA	helitron	24697	25823	3156	-	.	ID=TE_homo_637;Name=TE_00000694;Classification=DNA/Helitron;Sequence_ontology=SO:0000544;Identity=0.736;Method=homology
AnagrOXF.C20	EDTA	repeat_region	26588	27077	526	-	.	ID=TE_homo_638;Name=TE_00000035;Classification=Unknown;Sequence_ontology=SO:0000657;Identity=0.739;Method=homology
AnagrOXF.C20	EDTA	repeat_region	27342	28378	2492	-	.	ID=TE_homo_639;Name=TE_00000035;Classification=Unknown;Sequence_ontology=SO:0000657;Identity=0.761;Method=homology
AnagrOXF.C20	EDTA	repeat_region	28412	28611	475	-	.	ID=TE_homo_640;Name=TE_00000023;Classification=Unknown;Sequence_ontology=SO:0000657;Identity=0.829;Method=homology
AnagrOXF.C20	EDTA	repeat_region	28657	28737	420	-	.	ID=TE_homo_641;Name=TE_00000075;Classification=Unknown;Sequence_ontology=SO:0000657;Identity=0.873;Method=homology
AnagrOXF.C20	EDTA	repeat_region	29380	29553	675	+	.	ID=TE_homo_642;Name=TE_00000478;Classification=Unknown;Sequence_ontology=SO:0000657;Identity=0.789;Method=homology
AnagrOXF.C20	EDTA	repeat_region	30039	30187	675	-	.	ID=TE_homo_643;Name=TE_00000101;Classification=Unknown;Sequence_ontology=SO:0000657;Identity=0.808;Method=homology
AnagrOXF.C20	EDTA	CACTA_TIR_transposon	30837	31624	4488	+	.	ID=TE_homo_644;Name=TE_00001257;Classification=DNA/DTC;Sequence_ontology=SO:0002285;Identity=0.922;Method=homology
AnagrOXF.C20	EDTA	repeat_region	31682	38664	.	+	.	ID=repeat_region_3;Name=TE_00001158;Classification=LTR/Copia;Sequence_ontology=SO:0000657;ltr_identity=0.9945;Method=structural;motif=TGCA;tsd=ATAGT
AnagrOXF.C20	EDTA	target_site_duplication	31682	31686	.	+	.	ID=lTSD_3;Parent=repeat_region_3;Name=TE_00001158;Classification=LTR/Copia;Sequence_ontology=SO:0000434;ltr_identity=0.9945;Method=structural;motif=TGCA;tsd=ATAGT
AnagrOXF.C20	EDTA	long_terminal_repeat	31687	31871	.	+	.	ID=lLTR_3;Parent=repeat_region_3;Name=TE_00001158;Classification=LTR/Copia;Sequence_ontology=SO:0000286;ltr_identity=0.9945;Method=structural;motif=TGCA;tsd=ATAGT
AnagrOXF.C20	EDTA	Copia_LTR_retrotransposon	31687	38659	.	+	.	ID=LTRRT_3;Parent=repeat_region_3;Name=TE_00001158;Classification=LTR/Copia;Sequence_ontology=SO:0002264;ltr_identity=0.9945;Method=structural;motif=TGCA;tsd=ATAGT
AnagrOXF.C20	EDTA	long_terminal_repeat	38477	38659	.	+	.	ID=rLTR_3;Parent=repeat_region_3;Name=TE_00001158;Classification=LTR/Copia;Sequence_ontology=SO:0000286;ltr_identity=0.9945;Method=structural;motif=TGCA;tsd=ATAGT
AnagrOXF.C20	EDTA	target_site_duplication	38660	38664	.	+	.	ID=rTSD_3;Parent=repeat_region_3;Name=TE_00001158;Classification=LTR/Copia;Sequence_ontology=SO:0000434;ltr_identity=0.9945;Method=structural;motif=TGCA;tsd=ATAGT
AnagrOXF.C20	EDTA	CACTA_TIR_transposon	38702	38879	1050	+	.	ID=TE_homo_645;Name=TE_00001257;Classification=DNA/DTC;Sequence_ontology=SO:0002285;Identity=0.896;Method=homology
AnagrOXF.C20	EDTA	repeat_region	38940	39029	806	-	.	ID=TE_homo_646;Name=TE_00000233;Classification=Unknown;Sequence_ontology=SO:0000657;Identity=0.989;Method=homology
AnagrOXF.C21	EDTA	Gypsy_LTR_retrotransposon	5	1193	2116	-	.	ID=TE_homo_647;Name=TE_00000988_LTR;Classification=LTR/Gypsy;Sequence_ontology=SO:0002265;Identity=0.853;Method=homology
AnagrOXF.C21	EDTA	Gypsy_LTR_retrotransposon	1258	2440	5157	-	.	ID=TE_homo_648;Name=TE_00000988_LTR;Classification=LTR/Gypsy;Sequence_ontology=SO:0002265;Identity=0.887;Method=homology
AnagrOXF.C21	EDTA	Gypsy_LTR_retrotransposon	2975	3615	3085	-	.	ID=TE_homo_649;Name=TE_00000988_LTR;Classification=LTR/Gypsy;Sequence_ontology=SO:0002265;Identity=0.897;Method=homology
AnagrOXF.C21	EDTA	Gypsy_LTR_retrotransposon	3956	5183	5524	-	.	ID=TE_homo_650;Name=TE_00000988_LTR;Classification=LTR/Gypsy;Sequence_ontology=SO:0002265;Identity=0.887;Method=homology
AnagrOXF.C21	EDTA	Gypsy_LTR_retrotransposon	5954	7776	2859	+	.	ID=TE_homo_651;Name=TE_00000741_INT;Classification=LTR/Gypsy;Sequence_ontology=SO:0002265;Identity=0.711;Method=homology
AnagrOXF.C21	EDTA	Gypsy_LTR_retrotransposon	7781	8390	4348	-	.	ID=TE_homo_652;Name=TE_00000988_LTR;Classification=LTR/Gypsy;Sequence_ontology=SO:0002265;Identity=0.932;Method=homology
AnagrOXF.C21	EDTA	Gypsy_LTR_retrotransposon	8391	9820	10658	-	.	ID=TE_homo_653;Name=TE_00000986_INT;Classification=LTR/Gypsy;Sequence_ontology=SO:0002265;Identity=0.945;Method=homology
AnagrOXF.C21	EDTA	Gypsy_LTR_retrotransposon	9821	14430	34147	-	.	ID=TE_homo_654;Name=TE_00001573_LTR;Classification=LTR/Gypsy;Sequence_ontology=SO:0002265;Identity=0.944;Method=homology
AnagrOXF.C21	EDTA	Gypsy_LTR_retrotransposon	14431	14566	1102	-	.	ID=TE_homo_655;Name=TE_00001573_LTR;Classification=LTR/Gypsy;Sequence_ontology=SO:0002265;Identity=0.985;Method=homology
AnagrOXF.C21	EDTA	Gypsy_LTR_retrotransposon	14567	17701	25636	-	.	ID=TE_homo_656;Name=TE_00001268_INT;Classification=LTR/Gypsy;Sequence_ontology=SO:0002265;Identity=0.962;Method=homology
AnagrOXF.C21	EDTA	Gypsy_LTR_retrotransposon	17696	21150	27202	-	.	ID=TE_homo_657;Name=TE_00001268_INT;Classification=LTR/Gypsy;Sequence_ontology=SO:0002265;Identity=0.958;Method=homology
AnagrOXF.C21	EDTA	Gypsy_LTR_retrotransposon	21141	25747	34157	-	.	ID=TE_homo_658;Name=TE_00001573_LTR;Classification=LTR/Gypsy;Sequence_ontology=SO:0002265;Identity=0.942;Method=homology
AnagrOXF.C21	EDTA	Gypsy_LTR_retrotransposon	25748	25882	1111	-	.	ID=TE_homo_659;Name=TE_00001573_LTR;Classification=LTR/Gypsy;Sequence_ontology=SO:0002265;Identity=0.978;Method=homology
AnagrOXF.C21	EDTA	Gypsy_LTR_retrotransposon	25883	29025	26205	-	.	ID=TE_homo_660;Name=TE_00001268_INT;Classification=LTR/Gypsy;Sequence_ontology=SO:0002265;Identity=0.968;Method=homology
AnagrOXF.C21	EDTA	Gypsy_LTR_retrotransposon	29020	32471	28226	-	.	ID=TE_homo_661;Name=TE_00001268_INT;Classification=LTR/Gypsy;Sequence_ontology=SO:0002265;Identity=0.966;Method=homology
AnagrOXF.C21	EDTA	Gypsy_LTR_retrotransposon	32462	35036	21407	-	.	ID=TE_homo_662;Name=TE_00001573_LTR;Classification=LTR/Gypsy;Sequence_ontology=SO:0002265;Identity=0.971;Method=homology
AnagrOXF.C21	EDTA	Gypsy_LTR_retrotransposon	35037	35471	2974	+	.	ID=TE_homo_663;Name=TE_00000905_LTR;Classification=LTR/Gypsy;Sequence_ontology=SO:0002265;Identity=0.964;Method=homology
AnagrOXF.C21	EDTA	Gypsy_LTR_retrotransposon	35472	36482	8583	+	.	ID=TE_homo_664;Name=TE_00001206_INT;Classification=LTR/Gypsy;Sequence_ontology=SO:0002265;Identity=0.973;Method=homology
AnagrOXF.C22	EDTA	Gypsy_LTR_retrotransposon	1	195	1720	-	.	ID=TE_homo_665;Name=TE_00000957_LTR;Classification=LTR/Gypsy;Sequence_ontology=SO:0002265;Identity=0.979;Method=homology
AnagrOXF.C22	EDTA	Gypsy_LTR_retrotransposon	243	5405	39931	-	.	ID=TE_homo_666;Name=TE_00001030_INT;Classification=LTR/Gypsy;Sequence_ontology=SO:0002265;Identity=0.951;Method=homology
AnagrOXF.C22	EDTA	Gypsy_LTR_retrotransposon	5406	5643	1957	-	.	ID=TE_homo_667;Name=TE_00000957_LTR;Classification=LTR/Gypsy;Sequence_ontology=SO:0002265;Identity=0.954;Method=homology
AnagrOXF.C22	EDTA	LTR_retrotransposon	5660	5914	323	+	.	ID=TE_homo_668;Name=TE_00001403_INT;Classification=LTR/unknown;Sequence_ontology=SO:0000186;Identity=0.743;Method=homology
AnagrOXF.C22	EDTA	repeat_region	5925	6061	557	+	.	ID=TE_homo_669;Name=TE_00000113;Classification=Unknown;Sequence_ontology=SO:0000657;Identity=0.827;Method=homology
AnagrOXF.C22	EDTA	repeat_region	5983	6118	507	-	.	ID=TE_homo_670;Name=TE_00000016;Classification=Unknown;Sequence_ontology=SO:0000657;Identity=0.819;Method=homology
AnagrOXF.C22	EDTA	repeat_region	6172	6251	360	-	.	ID=TE_homo_671;Name=TE_00000016;Classification=Unknown;Sequence_ontology=SO:0000657;Identity=0.894;Method=homology
AnagrOXF.C22	EDTA	repeat_region	6315	6566	726	+	.	ID=TE_homo_672;Name=TE_00000113;Classification=Unknown;Sequence_ontology=SO:0000657;Identity=0.86;Method=homology
AnagrOXF.C22	EDTA	Copia_LTR_retrotransposon	11283	11513	1422	+	.	ID=TE_homo_673;Name=TE_00001558_LTR;Classification=LTR/Copia;Sequence_ontology=SO:0002264;Identity=0.892;Method=homology
AnagrOXF.C22	EDTA	Copia_LTR_retrotransposon	11517	12607	8656	+	.	ID=TE_homo_674;Name=TE_00000987_INT;Classification=LTR/Copia;Sequence_ontology=SO:0002264;Identity=0.945;Method=homology
AnagrOXF.C22	EDTA	LTR_retrotransposon	12607	14502	12183	+	.	ID=TE_homo_675;Name=TE_00001481_INT;Classification=LTR/unknown;Sequence_ontology=SO:0000186;Identity=0.921;Method=homology
AnagrOXF.C22	EDTA	LTR_retrotransposon	14503	15351	6596	+	.	ID=TE_homo_676;Name=TE_00001481_INT;Classification=LTR/unknown;Sequence_ontology=SO:0000186;Identity=0.966;Method=homology
AnagrOXF.C22	EDTA	repeat_region	17465	17597	820	+	.	ID=TE_homo_677;Name=TE_00000383;Classification=Unknown;Sequence_ontology=SO:0000657;Identity=0.879;Method=homology
AnagrOXF.C22	EDTA	repeat_region	17647	17733	420	-	.	ID=TE_homo_678;Name=TE_00000383;Classification=Unknown;Sequence_ontology=SO:0000657;Identity=0.904;Method=homology
AnagrOXF.C22	EDTA	repeat_region	17765	17855	638	-	.	ID=TE_homo_679;Name=TE_00000383;Classification=Unknown;Sequence_ontology=SO:0000657;Identity=0.879;Method=homology
AnagrOXF.C22	EDTA	repeat_region	18167	18348	848	+	.	ID=TE_homo_680;Name=TE_00000512;Classification=Unknown;Sequence_ontology=SO:0000657;Identity=0.879;Method=homology
AnagrOXF.C22	EDTA	repeat_region	18512	18620	499	+	.	ID=TE_homo_681;Name=TE_00000512;Classification=Unknown;Sequence_ontology=SO:0000657;Identity=0.884;Method=homology
AnagrOXF.C22	EDTA	repeat_region	18787	19105	2290	+	.	ID=TE_homo_682;Name=TE_00000512;Classification=Unknown;Sequence_ontology=SO:0000657;Identity=0.943;Method=homology
AnagrOXF.C22	EDTA	LTR_retrotransposon	19094	19192	362	+	.	ID=TE_homo_683;Name=TE_00001481_INT;Classification=LTR/unknown;Sequence_ontology=SO:0000186;Identity=0.843;Method=homology
AnagrOXF.C22	EDTA	repeat_region	19178	19262	598	+	.	ID=TE_homo_684;Name=TE_00000512;Classification=Unknown;Sequence_ontology=SO:0000657;Identity=0.953;Method=homology
AnagrOXF.C22	EDTA	LTR_retrotransposon	19267	19941	3001	+	.	ID=TE_homo_685;Name=TE_00001481_INT;Classification=LTR/unknown;Sequence_ontology=SO:0000186;Identity=0.877;Method=homology
AnagrOXF.C22	EDTA	LTR_retrotransposon	20188	20563	1802	+	.	ID=TE_homo_686;Name=TE_00000661_LTR;Classification=LTR/unknown;Sequence_ontology=SO:0000186;Identity=0.862;Method=homology
AnagrOXF.C22	EDTA	LTR_retrotransposon	20758	20922	1012	+	.	ID=TE_homo_687;Name=TE_00000661_LTR;Classification=LTR/unknown;Sequence_ontology=SO:0000186;Identity=0.932;Method=homology
AnagrOXF.C22	EDTA	LTR_retrotransposon	21177	21691	2693	+	.	ID=TE_homo_688;Name=TE_00000661_LTR;Classification=LTR/unknown;Sequence_ontology=SO:0000186;Identity=0.864;Method=homology
AnagrOXF.C22	EDTA	LTR_retrotransposon	21699	22035	1356	+	.	ID=TE_homo_689;Name=TE_00001481_INT;Classification=LTR/unknown;Sequence_ontology=SO:0000186;Identity=0.824;Method=homology
AnagrOXF.C22	EDTA	LTR_retrotransposon	22200	23076	2796	+	.	ID=TE_homo_690;Name=TE_00001481_INT;Classification=LTR/unknown;Sequence_ontology=SO:0000186;Identity=0.864;Method=homology
AnagrOXF.C22	EDTA	repeat_region	23641	23785	918	+	.	ID=TE_homo_691;Name=TE_00000383;Classification=Unknown;Sequence_ontology=SO:0000657;Identity=0.916;Method=homology
AnagrOXF.C22	EDTA	repeat_region	23787	24167	2380	-	.	ID=TE_homo_692;Name=TE_00000469;Classification=Unknown;Sequence_ontology=SO:0000657;Identity=0.939;Method=homology
AnagrOXF.C22	EDTA	repeat_region	24436	24516	563	-	.	ID=TE_homo_693;Name=TE_00000469;Classification=Unknown;Sequence_ontology=SO:0000657;Identity=0.987;Method=homology
AnagrOXF.C22	EDTA	LTR_retrotransposon	24518	28845	36930	+	.	ID=TE_homo_694;Name=TE_00001481_INT;Classification=LTR/unknown;Sequence_ontology=SO:0000186;Identity=0.981;Method=homology
AnagrOXF.C22	EDTA	LTR_retrotransposon	29092	29483	3401	+	.	ID=TE_homo_695;Name=TE_00000661_LTR;Classification=LTR/unknown;Sequence_ontology=SO:0000186;Identity=0.992;Method=homology
AnagrOXF.C22	EDTA	LTR_retrotransposon	29682	29850	1461	+	.	ID=TE_homo_696;Name=TE_00000661_LTR;Classification=LTR/unknown;Sequence_ontology=SO:0000186;Identity=1;Method=homology
AnagrOXF.C22	EDTA	LTR_retrotransposon	30111	30625	4186	+	.	ID=TE_homo_697;Name=TE_00000661_LTR;Classification=LTR/unknown;Sequence_ontology=SO:0000186;Identity=0.982;Method=homology
AnagrOXF.C23	EDTA	Gypsy_LTR_retrotransposon	1	3706	26291	-	.	ID=TE_homo_698;Name=TE_00000988_LTR;Classification=LTR/Gypsy;Sequence_ontology=SO:0002265;Identity=0.933;Method=homology
AnagrOXF.C23	EDTA	repeat_region	5711	5983	1365	-	.	ID=TE_homo_699;Name=TE_00000600;Classification=Unknown;Sequence_ontology=SO:0000657;Identity=0.882;Method=homology
AnagrOXF.C23	EDTA	repeat_region	8649	8754	562	+	.	ID=TE_homo_700;Name=TE_00000056;Classification=Unknown;Sequence_ontology=SO:0000657;Identity=0.821;Method=homology
AnagrOXF.C23	EDTA	repeat_region	8790	9175	1206	+	.	ID=TE_homo_701;Name=TE_00000038;Classification=Unknown;Sequence_ontology=SO:0000657;Identity=0.851;Method=homology
AnagrOXF.C23	EDTA	repeat_region	9117	9400	622	-	.	ID=TE_homo_702;Name=TE_00000041;Classification=Unknown;Sequence_ontology=SO:0000657;Identity=0.786;Method=homology
AnagrOXF.C23	EDTA	repeat_region	11206	11305	559	+	.	ID=TE_homo_703;Name=TE_00000160;Classification=Unknown;Sequence_ontology=SO:0000657;Identity=0.854;Method=homology
AnagrOXF.C23	EDTA	repeat_region	11705	11959	784	+	.	ID=TE_homo_704;Name=TE_00000175;Classification=Unknown;Sequence_ontology=SO:0000657;Identity=0.751;Method=homology
AnagrOXF.C23	EDTA	repeat_region	13450	13979	1059	+	.	ID=TE_homo_705;Name=TE_00000038;Classification=Unknown;Sequence_ontology=SO:0000657;Identity=0.83;Method=homology
AnagrOXF.C23	EDTA	repeat_region	13921	14133	548	-	.	ID=TE_homo_706;Name=TE_00000041;Classification=Unknown;Sequence_ontology=SO:0000657;Identity=0.761;Method=homology
AnagrOXF.C23	EDTA	Gypsy_LTR_retrotransposon	14436	14859	2441	-	.	ID=TE_homo_707;Name=TE_00001049_LTR;Classification=LTR/Gypsy;Sequence_ontology=SO:0002265;Identity=0.912;Method=homology
AnagrOXF.C23	EDTA	Copia_LTR_retrotransposon	14859	15118	2169	-	.	ID=TE_homo_708;Name=TE_00000889_LTR;Classification=LTR/Copia;Sequence_ontology=SO:0002264;Identity=0.977;Method=homology
AnagrOXF.C23	EDTA	Copia_LTR_retrotransposon	15119	15819	6194	-	.	ID=TE_homo_709;Name=TE_00001477_INT;Classification=LTR/Copia;Sequence_ontology=SO:0002264;Identity=0.984;Method=homology
AnagrOXF.C23	EDTA	Gypsy_LTR_retrotransposon	15817	17769	12761	+	.	ID=TE_homo_710;Name=TE_00000988_LTR;Classification=LTR/Gypsy;Sequence_ontology=SO:0002265;Identity=0.914;Method=homology
AnagrOXF.C23	EDTA	repeat_region	18813	21747	20463	-	.	ID=TE_homo_711;Name=TE_00000479;Classification=Unknown;Sequence_ontology=SO:0000657;Identity=0.945;Method=homology
AnagrOXF.C23	EDTA	Gypsy_LTR_retrotransposon	21803	22334	3769	-	.	ID=TE_homo_712;Name=TE_00000846_INT;Classification=LTR/Gypsy;Sequence_ontology=SO:0002265;Identity=0.923;Method=homology
AnagrOXF.C23	EDTA	CACTA_TIR_transposon	24033	24127	437	-	.	ID=TE_homo_713;Name=TE_00000708;Classification=DNA/DTC;Sequence_ontology=SO:0002285;Identity=0.811;Method=homology
AnagrOXF.C23	EDTA	helitron	24117	24234	309	+	.	ID=TE_homo_714;Name=TE_00000702;Classification=DNA/Helitron;Sequence_ontology=SO:0000544;Identity=0.817;Method=homology
AnagrOXF.C23	EDTA	Mutator_TIR_transposon	24136	24241	470	-	.	ID=TE_homo_715;Name=TE_00001516;Classification=DNA/DTM;Sequence_ontology=SO:0002280;Identity=0.856;Method=homology
AnagrOXF.C23	EDTA	Copia_LTR_retrotransposon	24223	24368	481	-	.	ID=TE_homo_716;Name=TE_00000679_INT;Classification=LTR/Copia;Sequence_ontology=SO:0002264;Identity=0.827;Method=homology
AnagrOXF.C23	EDTA	LTR_retrotransposon	24240	24402	801	+	.	ID=TE_homo_717;Name=TE_00000684_INT;Classification=LTR/unknown;Sequence_ontology=SO:0000186;Identity=0.852;Method=homology
AnagrOXF.C23	EDTA	repeat_region	24661	24764	872	+	.	ID=TE_homo_718;Name=TE_00000160;Classification=Unknown;Sequence_ontology=SO:0000657;Identity=0.961;Method=homology
AnagrOXF.C23	EDTA	repeat_region	24680	24891	406	-	.	ID=TE_homo_719;Name=TE_00000142;Classification=Unknown;Sequence_ontology=SO:0000657;Identity=0.746;Method=homology
AnagrOXF.C23	EDTA	repeat_region	25176	25432	1376	+	.	ID=TE_homo_720;Name=TE_00000175;Classification=Unknown;Sequence_ontology=SO:0000657;Identity=0.851;Method=homology
AnagrOXF.C23	EDTA	repeat_region	27245	27328	345	+	.	ID=TE_homo_721;Name=TE_00000081;Classification=Unknown;Sequence_ontology=SO:0000657;Identity=0.814;Method=homology
AnagrOXF.C23	EDTA	repeat_region	28293	28558	1942	+	.	ID=TE_homo_722;Name=TE_00000085;Classification=Unknown;Sequence_ontology=SO:0000657;Identity=0.935;Method=homology
AnagrOXF.C23	EDTA	repeat_region	28635	28801	1252	-	.	ID=TE_homo_723;Name=TE_00000205;Classification=Unknown;Sequence_ontology=SO:0000657;Identity=0.975;Method=homology
AnagrOXF.C24	EDTA	helitron	2	423	2609	-	.	ID=TE_homo_724;Name=TE_00001076;Classification=DNA/Helitron;Sequence_ontology=SO:0000544;Identity=0.897;Method=homology
AnagrOXF.C24	EDTA	Copia_LTR_retrotransposon	51	807	2586	+	.	ID=TE_homo_725;Name=TE_00000679_INT;Classification=LTR/Copia;Sequence_ontology=SO:0002264;Identity=0.829;Method=homology
AnagrOXF.C24	EDTA	helitron	380	1016	4369	+	.	ID=TE_homo_726;Name=TE_00000645;Classification=DNA/Helitron;Sequence_ontology=SO:0000544;Identity=0.893;Method=homology
AnagrOXF.C24	EDTA	CACTA_TIR_transposon	1446	1648	1225	+	.	ID=TE_homo_727;Name=TE_00000708;Classification=DNA/DTC;Sequence_ontology=SO:0002285;Identity=0.87;Method=homology
AnagrOXF.C24	EDTA	LTR_retrotransposon	1477	1736	1445	-	.	ID=TE_homo_728;Name=TE_00000684_INT;Classification=LTR/unknown;Sequence_ontology=SO:0000186;Identity=0.863;Method=homology
AnagrOXF.C24	EDTA	repeat_region	1665	1816	678	-	.	ID=TE_homo_729;Name=TE_00000005;Classification=Unknown;Sequence_ontology=SO:0000657;Identity=0.894;Method=homology
AnagrOXF.C24	EDTA	CACTA_TIR_transposon	1780	2605	2758	-	.	ID=TE_homo_730;Name=TE_00000885;Classification=DNA/DTC;Sequence_ontology=SO:0002285;Identity=0.811;Method=homology
AnagrOXF.C24	EDTA	Mutator_TIR_transposon	2537	2627	734	-	.	ID=TE_homo_731;Name=TE_00000714;Classification=DNA/DTM;Sequence_ontology=SO:0002280;Identity=0.934;Method=homology
AnagrOXF.C24	EDTA	Mutator_TIR_transposon	2719	2998	1276	+	.	ID=TE_homo_732;Name=TE_00000646;Classification=DNA/DTM;Sequence_ontology=SO:0002280;Identity=0.821;Method=homology
AnagrOXF.C24	EDTA	Mutator_TIR_transposon	2857	3355	1953	-	.	ID=TE_homo_733;Name=TE_00000641;Classification=DNA/DTM;Sequence_ontology=SO:0002280;Identity=0.797;Method=homology
AnagrOXF.C24	EDTA	LTR_retrotransposon	3002	3447	2340	-	.	ID=TE_homo_734;Name=TE_00000684_INT;Classification=LTR/unknown;Sequence_ontology=SO:0000186;Identity=0.835;Method=homology
AnagrOXF.C24	EDTA	repeat_region	3376	3527	668	-	.	ID=TE_homo_735;Name=TE_00000005;Classification=Unknown;Sequence_ontology=SO:0000657;Identity=0.893;Method=homology
AnagrOXF.C24	EDTA	CACTA_TIR_transposon	3491	4325	2781	-	.	ID=TE_homo_736;Name=TE_00000885;Classification=DNA/DTC;Sequence_ontology=SO:0002285;Identity=0.772;Method=homology
AnagrOXF.C24	EDTA	LTR_retrotransposon	4196	4431	902	-	.	ID=TE_homo_737;Name=TE_00001686_LTR;Classification=LTR/unknown;Sequence_ontology=SO:0000186;Identity=0.835;Method=homology
AnagrOXF.C24	EDTA	CACTA_TIR_transposon	4432	4950	3964	+	.	ID=TE_homo_738;Name=TE_00000708;Classification=DNA/DTC;Sequence_ontology=SO:0002285;Identity=0.874;Method=homology
AnagrOXF.C24	EDTA	helitron	4432	5036	6632	-	.	ID=TE_homo_739;Name=TE_00001076;Classification=DNA/Helitron;Sequence_ontology=SO:0000544;Identity=0.896;Method=homology
AnagrOXF.C24	EDTA	Copia_LTR_retrotransposon	5037	5805	2497	+	.	ID=TE_homo_740;Name=TE_00000679_INT;Classification=LTR/Copia;Sequence_ontology=SO:0002264;Identity=0.83;Method=homology
AnagrOXF.C24	EDTA	helitron	5806	6011	6632	-	.	ID=TE_homo_741;Name=TE_00001076;Classification=DNA/Helitron;Sequence_ontology=SO:0000544;Identity=0.896;Method=homology
AnagrOXF.C24	EDTA	Gypsy_LTR_retrotransposon	6085	6174	328	+	.	ID=TE_homo_742;Name=TE_00001582_INT;Classification=LTR/Gypsy;Sequence_ontology=SO:0002265;Identity=0.733;Method=homology
AnagrOXF.C24	EDTA	Gypsy_LTR_retrotransposon	7562	13486	27765	+	.	ID=TE_homo_743;Name=TE_00000988_LTR;Classification=LTR/Gypsy;Sequence_ontology=SO:0002265;Identity=0.908;Method=homology
AnagrOXF.C24	EDTA	repeat_region	16428	16668	895	+	.	ID=TE_homo_744;Name=TE_00000481;Classification=Unknown;Sequence_ontology=SO:0000657;Identity=0.863;Method=homology
AnagrOXF.C24	EDTA	PIF_Harbinger_TIR_transposon	26172	26366	601	-	.	ID=TE_homo_745;Name=TE_00000760;Classification=MITE/DTH;Sequence_ontology=SO:0002284;Identity=0.734;Method=homology
AnagrOXF.C24	EDTA	Gypsy_LTR_retrotransposon	26630	26993	742	-	.	ID=TE_homo_746;Name=TE_00001056_INT;Classification=LTR/Gypsy;Sequence_ontology=SO:0002265;Identity=0.72;Method=homology
AnagrOXF.C24	EDTA	Gypsy_LTR_retrotransposon	26992	28221	2560	-	.	ID=TE_homo_747;Name=TE_00001562_INT;Classification=LTR/Gypsy;Sequence_ontology=SO:0002265;Identity=0.709;Method=homology
AnagrOXF.C24	EDTA	Gypsy_LTR_retrotransposon	28279	28488	948	-	.	ID=TE_homo_748;Name=TE_00001056_INT;Classification=LTR/Gypsy;Sequence_ontology=SO:0002265;Identity=0.748;Method=homology
AnagrOXF.C24	EDTA	Copia_LTR_retrotransposon	28637	28808	1334	-	.	ID=TE_homo_749;Name=TE_00001631_LTR;Classification=LTR/Copia;Sequence_ontology=SO:0002264;Identity=0.959;Method=homology
AnagrOXF.C24	EDTA	Copia_LTR_retrotransposon	28809	29101	2648	-	.	ID=TE_homo_750;Name=TE_00001565_INT;Classification=LTR/Copia;Sequence_ontology=SO:0002264;Identity=0.983;Method=homology
AnagrOXF.C25	EDTA	CACTA_TIR_transposon	643	803	660	+	.	ID=TE_homo_751;Name=TE_00001257;Classification=DNA/DTC;Sequence_ontology=SO:0002285;Identity=0.756;Method=homology
AnagrOXF.C25	EDTA	CACTA_TIR_transposon	953	1274	1583	+	.	ID=TE_homo_752;Name=TE_00001257;Classification=DNA/DTC;Sequence_ontology=SO:0002285;Identity=0.885;Method=homology
AnagrOXF.C25	EDTA	helitron	1058	1872	5661	-	.	ID=TE_homo_753;Name=TE_00000694;Classification=DNA/Helitron;Sequence_ontology=SO:0000544;Identity=0.92;Method=homology
AnagrOXF.C25	EDTA	helitron	2060	3043	2641	-	.	ID=TE_homo_754;Name=TE_00000694;Classification=DNA/Helitron;Sequence_ontology=SO:0000544;Identity=0.724;Method=homology
AnagrOXF.C25	EDTA	repeat_region	4599	5692	1965	-	.	ID=TE_homo_755;Name=TE_00000035;Classification=Unknown;Sequence_ontology=SO:0000657;Identity=0.743;Method=homology
AnagrOXF.C25	EDTA	Gypsy_LTR_retrotransposon	5755	8950	14299	+	.	ID=TE_homo_756;Name=TE_00000807_LTR;Classification=LTR/Gypsy;Sequence_ontology=SO:0002265;Identity=0.814;Method=homology
AnagrOXF.C25	EDTA	Gypsy_LTR_retrotransposon	8921	9067	668	+	.	ID=TE_homo_757;Name=TE_00000807_LTR;Classification=LTR/Gypsy;Sequence_ontology=SO:0002265;Identity=0.772;Method=homology
AnagrOXF.C25	EDTA	Gypsy_LTR_retrotransposon	9100	9814	2847	+	.	ID=TE_homo_758;Name=TE_00000807_LTR;Classification=LTR/Gypsy;Sequence_ontology=SO:0002265;Identity=0.816;Method=homology
AnagrOXF.C25	EDTA	Gypsy_LTR_retrotransposon	9911	10608	1612	+	.	ID=TE_homo_759;Name=TE_00000807_LTR;Classification=LTR/Gypsy;Sequence_ontology=SO:0002265;Identity=0.763;Method=homology
AnagrOXF.C25	EDTA	Gypsy_LTR_retrotransposon	10609	13954	17710	+	.	ID=TE_homo_760;Name=TE_00001568_INT;Classification=LTR/Gypsy;Sequence_ontology=SO:0002265;Identity=0.833;Method=homology
AnagrOXF.C25	EDTA	Gypsy_LTR_retrotransposon	14256	17302	17128	+	.	ID=TE_homo_761;Name=TE_00001568_INT;Classification=LTR/Gypsy;Sequence_ontology=SO:0002265;Identity=0.848;Method=homology
AnagrOXF.C25	EDTA	Gypsy_LTR_retrotransposon	17303	20459	14493	+	.	ID=TE_homo_762;Name=TE_00000807_LTR;Classification=LTR/Gypsy;Sequence_ontology=SO:0002265;Identity=0.817;Method=homology
AnagrOXF.C25	EDTA	Gypsy_LTR_retrotransposon	20430	20575	664	+	.	ID=TE_homo_763;Name=TE_00000807_LTR;Classification=LTR/Gypsy;Sequence_ontology=SO:0002265;Identity=0.778;Method=homology
AnagrOXF.C25	EDTA	Gypsy_LTR_retrotransposon	20608	21324	2971	+	.	ID=TE_homo_764;Name=TE_00000807_LTR;Classification=LTR/Gypsy;Sequence_ontology=SO:0002265;Identity=0.8;Method=homology
AnagrOXF.C25	EDTA	Gypsy_LTR_retrotransposon	21421	22117	1677	+	.	ID=TE_homo_765;Name=TE_00000807_LTR;Classification=LTR/Gypsy;Sequence_ontology=SO:0002265;Identity=0.762;Method=homology
AnagrOXF.C25	EDTA	Gypsy_LTR_retrotransposon	22118	25456	17374	+	.	ID=TE_homo_766;Name=TE_00001568_INT;Classification=LTR/Gypsy;Sequence_ontology=SO:0002265;Identity=0.836;Method=homology
AnagrOXF.C25	EDTA	Gypsy_LTR_retrotransposon	25757	28800	17389	+	.	ID=TE_homo_767;Name=TE_00001568_INT;Classification=LTR/Gypsy;Sequence_ontology=SO:0002265;Identity=0.849;Method=homology
AnagrOXF.C25	EDTA	Gypsy_LTR_retrotransposon	28801	28974	1130	+	.	ID=TE_homo_768;Name=TE_00000807_LTR;Classification=LTR/Gypsy;Sequence_ontology=SO:0002265;Identity=0.873;Method=homology
AnagrOXF.C26	EDTA	Gypsy_LTR_retrotransposon	2	2438	18338	-	.	ID=TE_homo_769;Name=TE_00000988_LTR;Classification=LTR/Gypsy;Sequence_ontology=SO:0002265;Identity=0.967;Method=homology
AnagrOXF.C26	EDTA	CACTA_TIR_transposon	2439	2554	571	-	.	ID=TE_homo_770;Name=TE_00000919;Classification=DNA/DTC;Sequence_ontology=SO:0002285;Identity=0.841;Method=homology
AnagrOXF.C26	EDTA	Copia_LTR_retrotransposon	3929	4016	761	+	.	ID=TE_homo_771;Name=TE_00001164_LTR;Classification=LTR/Copia;Sequence_ontology=SO:0002264;Identity=0.977;Method=homology
AnagrOXF.C26	EDTA	Copia_LTR_retrotransposon	4023	4166	1221	+	.	ID=TE_homo_772;Name=TE_00001164_LTR;Classification=LTR/Copia;Sequence_ontology=SO:0002264;Identity=0.979;Method=homology
AnagrOXF.C26	EDTA	Copia_LTR_retrotransposon	4167	5641	11631	+	.	ID=TE_homo_773;Name=TE_00000798_INT;Classification=LTR/Copia;Sequence_ontology=SO:0002264;Identity=0.961;Method=homology
AnagrOXF.C26	EDTA	Copia_LTR_retrotransposon	7446	9426	4134	+	.	ID=TE_homo_774;Name=TE_00001173_INT;Classification=LTR/Copia;Sequence_ontology=SO:0002264;Identity=0.703;Method=homology
AnagrOXF.C26	EDTA	repeat_region	9829	10567	3460	+	.	ID=TE_homo_775;Name=TE_00000527;Classification=Unknown;Sequence_ontology=SO:0000657;Identity=0.878;Method=homology
AnagrOXF.C26	EDTA	repeat_region	10330	11128	3251	-	.	ID=TE_homo_776;Name=TE_00000527;Classification=Unknown;Sequence_ontology=SO:0000657;Identity=0.858;Method=homology
AnagrOXF.C26	EDTA	Gypsy_LTR_retrotransposon	12174	12278	729	+	.	ID=TE_homo_777;Name=TE_00001525_LTR;Classification=LTR/Gypsy;Sequence_ontology=SO:0002265;Identity=0.876;Method=homology
AnagrOXF.C26	EDTA	Gypsy_LTR_retrotransposon	19328	19653	653	-	.	ID=TE_homo_778;Name=TE_00001263_LTR;Classification=LTR/Gypsy;Sequence_ontology=SO:0002265;Identity=0.781;Method=homology
AnagrOXF.C26	EDTA	Gypsy_LTR_retrotransposon	19655	20769	3418	-	.	ID=TE_homo_779;Name=TE_00001116_INT;Classification=LTR/Gypsy;Sequence_ontology=SO:0002265;Identity=0.723;Method=homology
AnagrOXF.C26	EDTA	Copia_LTR_retrotransposon	20851	22114	3793	-	.	ID=TE_homo_780;Name=TE_00001024_INT;Classification=LTR/Copia;Sequence_ontology=SO:0002264;Identity=0.739;Method=homology
AnagrOXF.C26	EDTA	Mutator_TIR_transposon	22183	22940	2556	-	.	ID=TE_homo_781;Name=TE_00000926;Classification=DNA/DTM;Sequence_ontology=SO:0002280;Identity=0.78;Method=homology
AnagrOXF.C26	EDTA	Copia_LTR_retrotransposon	22308	23901	6314	+	.	ID=TE_homo_782;Name=TE_00000852_INT;Classification=LTR/Copia;Sequence_ontology=SO:0002264;Identity=0.782;Method=homology
AnagrOXF.C26	EDTA	Copia_LTR_retrotransposon	23909	24118	1762	-	.	ID=TE_homo_783;Name=TE_00001008_LTR;Classification=LTR/Copia;Sequence_ontology=SO:0002264;Identity=0.957;Method=homology
AnagrOXF.C26	EDTA	Copia_LTR_retrotransposon	24119	28768	40235	-	.	ID=TE_homo_784;Name=TE_00001097_INT;Classification=LTR/Copia;Sequence_ontology=SO:0002264;Identity=0.976;Method=homology
AnagrOXF.C27	EDTA	CACTA_TIR_transposon	1	159	1402	-	.	ID=TE_homo_785;Name=TE_00000692;Classification=DNA/DTC;Sequence_ontology=SO:0002285;Identity=0.975;Method=homology
AnagrOXF.C27	EDTA	repeat_region	186	271	647	+	.	ID=TE_homo_786;Name=TE_00000091;Classification=Unknown;Sequence_ontology=SO:0000657;Identity=0.941;Method=homology
AnagrOXF.C27	EDTA	repeat_region	420	509	451	+	.	ID=TE_homo_787;Name=TE_00000310;Classification=Unknown;Sequence_ontology=SO:0000657;Identity=0.837;Method=homology
AnagrOXF.C27	EDTA	helitron	1734	1883	553	-	.	ID=TE_homo_788;Name=TE_00001076;Classification=DNA/Helitron;Sequence_ontology=SO:0000544;Identity=0.72;Method=homology
AnagrOXF.C27	EDTA	repeat_region	2286	2530	1567	-	.	ID=TE_homo_789;Name=TE_00000537;Classification=Unknown;Sequence_ontology=SO:0000657;Identity=0.921;Method=homology
AnagrOXF.C27	EDTA	repeat_region	2597	2747	1207	-	.	ID=TE_homo_790;Name=TE_00000537;Classification=Unknown;Sequence_ontology=SO:0000657;Identity=0.953;Method=homology
AnagrOXF.C27	EDTA	Mutator_TIR_transposon	2734	2829	481	+	.	ID=TE_homo_791;Name=TE_00001581;Classification=DNA/DTM;Sequence_ontology=SO:0002280;Identity=0.915;Method=homology
AnagrOXF.C27	EDTA	repeat_region	3312	3482	376	+	.	ID=TE_homo_792;Name=TE_00000126;Classification=Unknown;Sequence_ontology=SO:0000657;Identity=0.704;Method=homology
AnagrOXF.C27	EDTA	repeat_region	3609	4024	3056	+	.	ID=TE_homo_793;Name=TE_00000058;Classification=Unknown;Sequence_ontology=SO:0000657;Identity=0.915;Method=homology
AnagrOXF.C27	EDTA	repeat_region	4279	6169	11618	+	.	ID=TE_homo_794;Name=TE_00000161;Classification=Unknown;Sequence_ontology=SO:0000657;Identity=0.919;Method=homology
AnagrOXF.C27	EDTA	repeat_region	8886	9960	9451	+	.	ID=TE_homo_795;Name=TE_00000537;Classification=Unknown;Sequence_ontology=SO:0000657;Identity=0.964;Method=homology
AnagrOXF.C27	EDTA	repeat_region	10328	10508	406	-	.	ID=TE_homo_796;Name=TE_00000026;Classification=Unknown;Sequence_ontology=SO:0000657;Identity=0.844;Method=homology
AnagrOXF.C27	EDTA	repeat_region	10511	10649	920	-	.	ID=TE_homo_797;Name=TE_00000000;Classification=Unknown;Sequence_ontology=SO:0000657;Identity=0.918;Method=homology
AnagrOXF.C27	EDTA	helitron	10655	10741	375	-	.	ID=TE_homo_798;Name=TE_00000698;Classification=DNA/Helitron;Sequence_ontology=SO:0000544;Identity=0.877;Method=homology
AnagrOXF.C27	EDTA	Mutator_TIR_transposon	10703	10982	1223	+	.	ID=TE_homo_799;Name=TE_00000646;Classification=DNA/DTM;Sequence_ontology=SO:0002280;Identity=0.827;Method=homology
AnagrOXF.C27	EDTA	Mutator_TIR_transposon	10840	11339	2168	-	.	ID=TE_homo_800;Name=TE_00000641;Classification=DNA/DTM;Sequence_ontology=SO:0002280;Identity=0.814;Method=homology
AnagrOXF.C27	EDTA	Copia_LTR_retrotransposon	11353	11433	638	-	.	ID=TE_homo_801;Name=TE_00001495_LTR;Classification=LTR/Copia;Sequence_ontology=SO:0002264;Identity=0.981;Method=homology
AnagrOXF.C27	EDTA	Copia_LTR_retrotransposon	11425	14462	21739	-	.	ID=TE_homo_802;Name=TE_00001181_INT;Classification=LTR/Copia;Sequence_ontology=SO:0002264;Identity=0.904;Method=homology
AnagrOXF.C27	EDTA	Copia_LTR_retrotransposon	14461	16871	16569	-	.	ID=TE_homo_803;Name=TE_00001400_INT;Classification=LTR/Copia;Sequence_ontology=SO:0002264;Identity=0.905;Method=homology
AnagrOXF.C27	EDTA	Copia_LTR_retrotransposon	16872	17152	2041	-	.	ID=TE_homo_804;Name=TE_00001495_LTR;Classification=LTR/Copia;Sequence_ontology=SO:0002264;Identity=0.962;Method=homology
AnagrOXF.C27	EDTA	Gypsy_LTR_retrotransposon	17153	17288	702	-	.	ID=TE_homo_805;Name=TE_00000983_INT;Classification=LTR/Gypsy;Sequence_ontology=SO:0002265;Identity=0.83;Method=homology
AnagrOXF.C27	EDTA	CACTA_TIR_transposon	17172	18092	5507	+	.	ID=TE_homo_806;Name=TE_00000678;Classification=DNA/DTC;Sequence_ontology=SO:0002285;Identity=0.862;Method=homology
AnagrOXF.C27	EDTA	Copia_LTR_retrotransposon	17751	17922	3614	+	.	ID=TE_homo_807;Name=TE_00001013_INT;Classification=LTR/Copia;Sequence_ontology=SO:0002264;Identity=0.852;Method=homology
AnagrOXF.C27	EDTA	Mutator_TIR_transposon	17923	18284	1634	+	.	ID=TE_homo_808;Name=TE_00000693;Classification=DNA/DTM;Sequence_ontology=SO:0002280;Identity=0.855;Method=homology
AnagrOXF.C27	EDTA	Copia_LTR_retrotransposon	18285	18763	3614	+	.	ID=TE_homo_809;Name=TE_00001013_INT;Classification=LTR/Copia;Sequence_ontology=SO:0002264;Identity=0.852;Method=homology
AnagrOXF.C27	EDTA	Mutator_TIR_transposon	18766	18932	619	-	.	ID=TE_homo_810;Name=TE_00001480;Classification=DNA/DTM;Sequence_ontology=SO:0002280;Identity=0.813;Method=homology
AnagrOXF.C27	EDTA	repeat_region	18888	18973	615	+	.	ID=TE_homo_811;Name=TE_00000091;Classification=Unknown;Sequence_ontology=SO:0000657;Identity=0.929;Method=homology
AnagrOXF.C27	EDTA	repeat_region	20874	20968	590	-	.	ID=TE_homo_812;Name=TE_00000005;Classification=Unknown;Sequence_ontology=SO:0000657;Identity=0.919;Method=homology
AnagrOXF.C27	EDTA	LTR_retrotransposon	20971	21129	640	-	.	ID=TE_homo_813;Name=TE_00001686_LTR;Classification=LTR/unknown;Sequence_ontology=SO:0000186;Identity=0.774;Method=homology
AnagrOXF.C27	EDTA	CACTA_TIR_transposon	21033	21754	2656	-	.	ID=TE_homo_814;Name=TE_00000885;Classification=DNA/DTC;Sequence_ontology=SO:0002285;Identity=0.754;Method=homology
AnagrOXF.C27	EDTA	CACTA_TIR_transposon	21438	22296	3991	+	.	ID=TE_homo_815;Name=TE_00000708;Classification=DNA/DTC;Sequence_ontology=SO:0002285;Identity=0.827;Method=homology
AnagrOXF.C27	EDTA	helitron	21777	22690	4696	-	.	ID=TE_homo_816;Name=TE_00001076;Classification=DNA/Helitron;Sequence_ontology=SO:0000544;Identity=0.843;Method=homology
AnagrOXF.C27	EDTA	Gypsy_LTR_retrotransposon	22693	23130	1680	-	.	ID=TE_homo_817;Name=TE_00001168_INT;Classification=LTR/Gypsy;Sequence_ontology=SO:0002265;Identity=0.752;Method=homology
AnagrOXF.C27	EDTA	repeat_region	23300	24411	1880	+	.	ID=TE_homo_818;Name=TE_00000203;Classification=Unknown;Sequence_ontology=SO:0000657;Identity=0.967;Method=homology
AnagrOXF.C27	EDTA	CACTA_TIR_transposon	24420	24556	384	+	.	ID=TE_homo_819;Name=TE_00000678;Classification=DNA/DTC;Sequence_ontology=SO:0002285;Identity=0.773;Method=homology
AnagrOXF.C27	EDTA	helitron	25495	25579	516	+	.	ID=TE_homo_820;Name=TE_00000669;Classification=DNA/Helitron;Sequence_ontology=SO:0000544;Identity=0.881;Method=homology
AnagrOXF.C27	EDTA	repeat_region	25799	25976	1023	-	.	ID=TE_homo_821;Name=TE_00000357;Classification=Unknown;Sequence_ontology=SO:0000657;Identity=0.884;Method=homology
AnagrOXF.C27	EDTA	repeat_region	25986	26183	1258	+	.	ID=TE_homo_822;Name=TE_00000329;Classification=Unknown;Sequence_ontology=SO:0000657;Identity=0.895;Method=homology
AnagrOXF.C27	EDTA	helitron	26188	26317	817	-	.	ID=TE_homo_823;Name=TE_00001076;Classification=DNA/Helitron;Sequence_ontology=SO:0000544;Identity=0.906;Method=homology
AnagrOXF.C27	EDTA	helitron	26483	26722	1112	-	.	ID=TE_homo_824;Name=TE_00001076;Classification=DNA/Helitron;Sequence_ontology=SO:0000544;Identity=0.862;Method=homology
AnagrOXF.C27	EDTA	LTR_retrotransposon	26493	26753	1086	-	.	ID=TE_homo_825;Name=TE_00000684_INT;Classification=LTR/unknown;Sequence_ontology=SO:0000186;Identity=0.842;Method=homology
AnagrOXF.C27	EDTA	Mutator_TIR_transposon	26715	27126	2249	+	.	ID=TE_homo_826;Name=TE_00000646;Classification=DNA/DTM;Sequence_ontology=SO:0002280;Identity=0.864;Method=homology
AnagrOXF.C27	EDTA	PIF_Harbinger_TIR_transposon	27019	27165	448	-	.	ID=TE_homo_827;Name=TE_00000632;Classification=DNA/DTH;Sequence_ontology=SO:0002284;Identity=0.74;Method=homology
AnagrOXF.C27	EDTA	helitron	27062	27171	549	+	.	ID=TE_homo_828;Name=TE_00000645;Classification=DNA/Helitron;Sequence_ontology=SO:0000544;Identity=0.836;Method=homology
AnagrOXF.C28	EDTA	helitron	2105	2193	683	+	.	ID=TE_homo_829;Name=TE_00000736;Classification=DNA/Helitron;Sequence_ontology=SO:0000544;Identity=0.944;Method=homology
AnagrOXF.C28	EDTA	Gypsy_LTR_retrotransposon	3680	4174	1014	+	.	ID=TE_homo_830;Name=TE_00001562_INT;Classification=LTR/Gypsy;Sequence_ontology=SO:0002265;Identity=0.7;Method=homology
AnagrOXF.C28	EDTA	repeat_region	4974	6370	1423	+	.	ID=TE_homo_831;Name=TE_00000454;Classification=Unknown;Sequence_ontology=SO:0000657;Identity=0.701;Method=homology
AnagrOXF.C28	EDTA	Gypsy_LTR_retrotransposon	8104	8522	1987	+	.	ID=TE_homo_832;Name=TE_00000875_INT;Classification=LTR/Gypsy;Sequence_ontology=SO:0002265;Identity=0.825;Method=homology
AnagrOXF.C28	EDTA	Gypsy_LTR_retrotransposon	8523	14336	35209	-	.	ID=TE_homo_833;Name=TE_00000988_LTR;Classification=LTR/Gypsy;Sequence_ontology=SO:0002265;Identity=0.869;Method=homology
AnagrOXF.C28	EDTA	Copia_LTR_retrotransposon	15034	18292	9623	+	.	ID=TE_homo_834;Name=TE_00001486_INT;Classification=LTR/Copia;Sequence_ontology=SO:0002264;Identity=0.705;Method=homology
AnagrOXF.C28	EDTA	Copia_LTR_retrotransposon	21106	22035	927	+	.	ID=TE_homo_835;Name=TE_00001061_INT;Classification=LTR/Copia;Sequence_ontology=SO:0002264;Identity=0.787;Method=homology
AnagrOXF.C28	EDTA	Copia_LTR_retrotransposon	22256	24224	10819	+	.	ID=TE_homo_836;Name=TE_00001061_INT;Classification=LTR/Copia;Sequence_ontology=SO:0002264;Identity=0.835;Method=homology
AnagrOXF.C28	EDTA	repeat_region	24242	25371	6638	-	.	ID=TE_homo_837;Name=TE_00000502;Classification=Unknown;Sequence_ontology=SO:0000657;Identity=0.869;Method=homology
AnagrOXF.C28	EDTA	LTR_retrotransposon	25606	25849	353	-	.	ID=TE_homo_838;Name=TE_00000976_LTR;Classification=LTR/unknown;Sequence_ontology=SO:0000186;Identity=0.776;Method=homology
AnagrOXF.C28	EDTA	repeat_region	25688	25873	1485	-	.	ID=TE_homo_839;Name=TE_00000502;Classification=Unknown;Sequence_ontology=SO:0000657;Identity=0.951;Method=homology
AnagrOXF.C28	EDTA	Gypsy_LTR_retrotransposon	25874	25975	353	+	.	ID=TE_homo_840;Name=TE_00001049_LTR;Classification=LTR/Gypsy;Sequence_ontology=SO:0002265;Identity=0.768;Method=homology
AnagrOXF.C28	EDTA	Mutator_TIR_transposon	26179	26425	1355	+	.	ID=TE_homo_841;Name=TE_00001444;Classification=DNA/DTM;Sequence_ontology=SO:0002280;Identity=0.935;Method=homology
AnagrOXF.C29	EDTA	repeat_region	99	331	527	+	.	ID=TE_homo_842;Name=TE_00000026;Classification=Unknown;Sequence_ontology=SO:0000657;Identity=0.821;Method=homology
AnagrOXF.C29	EDTA	Mutator_TIR_transposon	2263	2374	864	+	.	ID=TE_homo_843;Name=TE_00001239;Classification=DNA/DTM;Sequence_ontology=SO:0002280;Identity=0.92;Method=homology
AnagrOXF.C29	EDTA	CACTA_TIR_transposon	3350	3454	629	-	.	ID=TE_homo_844;Name=TE_00000885;Classification=DNA/DTC;Sequence_ontology=SO:0002285;Identity=0.735;Method=homology
AnagrOXF.C29	EDTA	LTR_retrotransposon	3455	3715	638	-	.	ID=TE_homo_845;Name=TE_00001403_INT;Classification=LTR/unknown;Sequence_ontology=SO:0000186;Identity=0.785;Method=homology
AnagrOXF.C29	EDTA	helitron	3525	3720	901	+	.	ID=TE_homo_846;Name=TE_00000698;Classification=DNA/Helitron;Sequence_ontology=SO:0000544;Identity=0.842;Method=homology
AnagrOXF.C29	EDTA	helitron	3668	3852	388	-	.	ID=TE_homo_847;Name=TE_00001076;Classification=DNA/Helitron;Sequence_ontology=SO:0000544;Identity=0.767;Method=homology
AnagrOXF.C29	EDTA	CACTA_TIR_transposon	3735	4093	1152	+	.	ID=TE_homo_848;Name=TE_00000708;Classification=DNA/DTC;Sequence_ontology=SO:0002285;Identity=0.775;Method=homology
AnagrOXF.C29	EDTA	helitron	4103	5018	4704	+	.	ID=TE_homo_849;Name=TE_00000698;Classification=DNA/Helitron;Sequence_ontology=SO:0000544;Identity=0.841;Method=homology
AnagrOXF.C29	EDTA	Copia_LTR_retrotransposon	4546	5091	2163	+	.	ID=TE_homo_850;Name=TE_00001013_INT;Classification=LTR/Copia;Sequence_ontology=SO:0002264;Identity=0.853;Method=homology
AnagrOXF.C29	EDTA	LTR_retrotransposon	5745	6082	1519	-	.	ID=TE_homo_851;Name=TE_00000684_INT;Classification=LTR/unknown;Sequence_ontology=SO:0000186;Identity=0.839;Method=homology
AnagrOXF.C29	EDTA	LTR_retrotransposon	6186	6307	419	-	.	ID=TE_homo_852;Name=TE_00001686_LTR;Classification=LTR/unknown;Sequence_ontology=SO:0000186;Identity=0.787;Method=homology
AnagrOXF.C29	EDTA	CACTA_TIR_transposon	6231	6338	478	+	.	ID=TE_homo_853;Name=TE_00000708;Classification=DNA/DTC;Sequence_ontology=SO:0002285;Identity=0.869;Method=homology
AnagrOXF.C29	EDTA	Mutator_TIR_transposon	6267	6364	314	+	.	ID=TE_homo_854;Name=TE_00001605;Classification=DNA/DTM;Sequence_ontology=SO:0002280;Identity=0.813;Method=homology
AnagrOXF.C29	EDTA	CACTA_TIR_transposon	6284	7113	2425	-	.	ID=TE_homo_855;Name=TE_00000885;Classification=DNA/DTC;Sequence_ontology=SO:0002285;Identity=0.754;Method=homology
AnagrOXF.C29	EDTA	CACTA_TIR_transposon	6909	7203	618	+	.	ID=TE_homo_856;Name=TE_00000708;Classification=DNA/DTC;Sequence_ontology=SO:0002285;Identity=0.767;Method=homology
AnagrOXF.C29	EDTA	helitron	7045	7200	1887	-	.	ID=TE_homo_857;Name=TE_00001076;Classification=DNA/Helitron;Sequence_ontology=SO:0000544;Identity=0.797;Method=homology
AnagrOXF.C29	EDTA	helitron	7201	7545	2055	+	.	ID=TE_homo_858;Name=TE_00000698;Classification=DNA/Helitron;Sequence_ontology=SO:0000544;Identity=0.862;Method=homology
AnagrOXF.C29	EDTA	CACTA_TIR_transposon	7612	7802	756	-	.	ID=TE_homo_859;Name=TE_00001335;Classification=DNA/DTC;Sequence_ontology=SO:0002285;Identity=0.819;Method=homology
AnagrOXF.C29	EDTA	Mutator_TIR_transposon	7851	7958	329	-	.	ID=TE_homo_860;Name=TE_00001518;Classification=DNA/DTM;Sequence_ontology=SO:0002280;Identity=0.775;Method=homology
AnagrOXF.C29	EDTA	repeat_region	8350	8435	314	-	.	ID=TE_homo_861;Name=TE_00000486;Classification=Unknown;Sequence_ontology=SO:0000657;Identity=0.831;Method=homology
AnagrOXF.C29	EDTA	repeat_region	12024	12393	1343	-	.	ID=TE_homo_862;Name=TE_00000162;Classification=Unknown;Sequence_ontology=SO:0000657;Identity=0.916;Method=homology
AnagrOXF.C29	EDTA	repeat_region	12427	16100	31601	+	.	ID=TE_homo_863;Name=TE_00000578;Classification=Unknown;Sequence_ontology=SO:0000657;Identity=0.983;Method=homology
AnagrOXF.C29	EDTA	LTR_retrotransposon	18581	18703	885	+	.	ID=TE_homo_864;Name=TE_00000894_INT;Classification=LTR/unknown;Sequence_ontology=SO:0000186;Identity=0.911;Method=homology
AnagrOXF.C29	EDTA	LTR_retrotransposon	19097	19909	4516	+	.	ID=TE_homo_865;Name=TE_00000894_INT;Classification=LTR/unknown;Sequence_ontology=SO:0000186;Identity=0.879;Method=homology
AnagrOXF.C29	EDTA	Mutator_TIR_transposon	19761	20012	973	-	.	ID=TE_homo_866;Name=TE_00001093;Classification=DNA/DTM;Sequence_ontology=SO:0002280;Identity=0.802;Method=homology
AnagrOXF.C29	EDTA	LTR_retrotransposon	20013	20794	5803	+	.	ID=TE_homo_867;Name=TE_00001686_LTR;Classification=LTR/unknown;Sequence_ontology=SO:0000186;Identity=0.925;Method=homology
AnagrOXF.C29	EDTA	LTR_retrotransposon	20810	21052	1594	-	.	ID=TE_homo_868;Name=TE_00001686_LTR;Classification=LTR/unknown;Sequence_ontology=SO:0000186;Identity=0.953;Method=homology
AnagrOXF.C29	EDTA	LTR_retrotransposon	21055	21262	1109	-	.	ID=TE_homo_869;Name=TE_00001686_LTR;Classification=LTR/unknown;Sequence_ontology=SO:0000186;Identity=0.898;Method=homology
AnagrOXF.C29	EDTA	CACTA_TIR_transposon	21117	21262	2159	+	.	ID=TE_homo_870;Name=TE_00000708;Classification=DNA/DTC;Sequence_ontology=SO:0002285;Identity=0.798;Method=homology
AnagrOXF.C29	EDTA	helitron	21263	21675	2215	+	.	ID=TE_homo_871;Name=TE_00000698;Classification=DNA/Helitron;Sequence_ontology=SO:0000544;Identity=0.821;Method=homology
AnagrOXF.C29	EDTA	LTR_retrotransposon	21573	21951	2756	-	.	ID=TE_homo_872;Name=TE_00000894_INT;Classification=LTR/unknown;Sequence_ontology=SO:0000186;Identity=0.923;Method=homology
AnagrOXF.C29	EDTA	repeat_region	22087	22466	1546	+	.	ID=TE_homo_873;Name=TE_00000535;Classification=Unknown;Sequence_ontology=SO:0000657;Identity=0.862;Method=homology
AnagrOXF.C30	EDTA	Copia_LTR_retrotransposon	1	393	3058	-	.	ID=TE_homo_874;Name=TE_00001350_LTR;Classification=LTR/Copia;Sequence_ontology=SO:0002264;Identity=0.973;Method=homology
AnagrOXF.C30	EDTA	Copia_LTR_retrotransposon	394	4728	26288	-	.	ID=TE_homo_875;Name=TE_00001531_INT;Classification=LTR/Copia;Sequence_ontology=SO:0002264;Identity=0.912;Method=homology
AnagrOXF.C30	EDTA	Copia_LTR_retrotransposon	4729	5137	2905	-	.	ID=TE_homo_876;Name=TE_00001350_LTR;Classification=LTR/Copia;Sequence_ontology=SO:0002264;Identity=0.96;Method=homology
AnagrOXF.C30	EDTA	Mutator_TIR_transposon	5152	5404	1102	-	.	ID=TE_homo_877;Name=TE_00001001;Classification=DNA/DTM;Sequence_ontology=SO:0002280;Identity=0.804;Method=homology
AnagrOXF.C30	EDTA	repeat_region	5405	5784	2915	+	.	ID=TE_homo_878;Name=TE_00000392;Classification=Unknown;Sequence_ontology=SO:0000657;Identity=0.947;Method=homology
AnagrOXF.C30	EDTA	Gypsy_LTR_retrotransposon	5828	5960	573	-	.	ID=TE_homo_879;Name=TE_00000989_INT;Classification=LTR/Gypsy;Sequence_ontology=SO:0002265;Identity=0.759;Method=homology
AnagrOXF.C30	EDTA	Gypsy_LTR_retrotransposon	6047	6170	398	+	.	ID=TE_homo_880;Name=TE_00001141_INT;Classification=LTR/Gypsy;Sequence_ontology=SO:0002265;Identity=0.773;Method=homology
AnagrOXF.C30	EDTA	CACTA_TIR_transposon	6675	6917	983	+	.	ID=TE_homo_881;Name=TE_00000708;Classification=DNA/DTC;Sequence_ontology=SO:0002285;Identity=0.825;Method=homology
AnagrOXF.C30	EDTA	repeat_region	7085	7195	608	+	.	ID=TE_homo_882;Name=TE_00000480;Classification=Unknown;Sequence_ontology=SO:0000657;Identity=0.857;Method=homology
AnagrOXF.C30	EDTA	Mutator_TIR_transposon	7837	8033	462	+	.	ID=TE_homo_883;Name=TE_00000823;Classification=DNA/DTM;Sequence_ontology=SO:0002280;Identity=0.726;Method=homology
AnagrOXF.C30	EDTA	helitron	8576	8687	737	+	.	ID=TE_homo_884;Name=TE_00000702;Classification=DNA/Helitron;Sequence_ontology=SO:0000544;Identity=0.917;Method=homology
AnagrOXF.C30	EDTA	Gypsy_LTR_retrotransposon	9007	9133	756	+	.	ID=TE_homo_885;Name=TE_00001026_INT;Classification=LTR/Gypsy;Sequence_ontology=SO:0002265;Identity=0.887;Method=homology
AnagrOXF.C30	EDTA	LTR_retrotransposon	9061	9145	363	-	.	ID=TE_homo_886;Name=TE_00001403_INT;Classification=LTR/unknown;Sequence_ontology=SO:0000186;Identity=0.819;Method=homology
AnagrOXF.C30	EDTA	repeat_region	9462	18139	.	-	.	ID=repeat_region_4;Name=TE_00000983;Classification=LTR/Gypsy;Sequence_ontology=SO:0000657;ltr_identity=0.9720;Method=structural;motif=TGCA;tsd=ATAAT
AnagrOXF.C30	EDTA	target_site_duplication	9462	9466	.	-	.	ID=lTSD_4;Parent=repeat_region_4;Name=TE_00000983;Classification=LTR/Gypsy;Sequence_ontology=SO:0000434;ltr_identity=0.9720;Method=structural;motif=TGCA;tsd=ATAAT
AnagrOXF.C30	EDTA	long_terminal_repeat	9467	9683	.	-	.	ID=lLTR_4;Parent=repeat_region_4;Name=TE_00000983;Classification=LTR/Gypsy;Sequence_ontology=SO:0000286;ltr_identity=0.9720;Method=structural;motif=TGCA;tsd=ATAAT
AnagrOXF.C30	EDTA	Gypsy_LTR_retrotransposon	9467	18134	.	-	.	ID=LTRRT_4;Parent=repeat_region_4;Name=TE_00000983;Classification=LTR/Gypsy;Sequence_ontology=SO:0002265;ltr_identity=0.9720;Method=structural;motif=TGCA;tsd=ATAAT
AnagrOXF.C30	EDTA	CACTA_TIR_transposon	12978	13462	3498	-	.	ID=TE_homo_887;Name=TE_00000885;Classification=DNA/DTC;Sequence_ontology=SO:0002285;Identity=0.931;Method=homology
AnagrOXF.C30	EDTA	long_terminal_repeat	17921	18134	.	-	.	ID=rLTR_4;Parent=repeat_region_4;Name=TE_00000983;Classification=LTR/Gypsy;Sequence_ontology=SO:0000286;ltr_identity=0.9720;Method=structural;motif=TGCA;tsd=ATAAT
AnagrOXF.C30	EDTA	target_site_duplication	18135	18139	.	-	.	ID=rTSD_4;Parent=repeat_region_4;Name=TE_00000983;Classification=LTR/Gypsy;Sequence_ontology=SO:0000434;ltr_identity=0.9720;Method=structural;motif=TGCA;tsd=ATAAT
AnagrOXF.C31	EDTA	repeat_region	1	414	2431	-	.	ID=TE_homo_888;Name=TE_00000546;Classification=Unknown;Sequence_ontology=SO:0000657;Identity=0.877;Method=homology
AnagrOXF.C31	EDTA	repeat_region	2180	2499	1871	-	.	ID=TE_homo_889;Name=TE_00000061;Classification=Unknown;Sequence_ontology=SO:0000657;Identity=0.909;Method=homology
AnagrOXF.C31	EDTA	repeat_region	2600	2761	703	-	.	ID=TE_homo_890;Name=TE_00000028;Classification=Unknown;Sequence_ontology=SO:0000657;Identity=0.822;Method=homology
AnagrOXF.C31	EDTA	repeat_region	2831	6264	31497	+	.	ID=TE_homo_891;Name=TE_00000470;Classification=Unknown;Sequence_ontology=SO:0000657;Identity=0.991;Method=homology
AnagrOXF.C31	EDTA	CACTA_TIR_transposon	6258	6353	509	-	.	ID=TE_homo_892;Name=TE_00001250;Classification=DNA/DTC;Sequence_ontology=SO:0002285;Identity=0.809;Method=homology
AnagrOXF.C31	EDTA	repeat_region	6350	7282	8793	+	.	ID=TE_homo_893;Name=TE_00000470;Classification=Unknown;Sequence_ontology=SO:0000657;Identity=0.999;Method=homology
AnagrOXF.C31	EDTA	repeat_region	7281	7466	717	+	.	ID=TE_homo_894;Name=TE_00000470;Classification=Unknown;Sequence_ontology=SO:0000657;Identity=0.823;Method=homology
AnagrOXF.C31	EDTA	repeat_region	7499	10153	21934	+	.	ID=TE_homo_895;Name=TE_00000470;Classification=Unknown;Sequence_ontology=SO:0000657;Identity=0.985;Method=homology
AnagrOXF.C31	EDTA	repeat_region	10134	10243	1007	+	.	ID=TE_homo_896;Name=TE_00000470;Classification=Unknown;Sequence_ontology=SO:0000657;Identity=1;Method=homology
AnagrOXF.C31	EDTA	repeat_region	10222	11311	7438	+	.	ID=TE_homo_897;Name=TE_00000546;Classification=Unknown;Sequence_ontology=SO:0000657;Identity=0.903;Method=homology
AnagrOXF.C31	EDTA	repeat_region	11333	11427	343	+	.	ID=TE_homo_898;Name=TE_00000470;Classification=Unknown;Sequence_ontology=SO:0000657;Identity=0.831;Method=homology
AnagrOXF.C31	EDTA	repeat_region	12402	12650	1119	+	.	ID=TE_homo_899;Name=TE_00000546;Classification=Unknown;Sequence_ontology=SO:0000657;Identity=0.754;Method=homology
AnagrOXF.C31	EDTA	repeat_region	12783	13833	2727	+	.	ID=TE_homo_900;Name=TE_00000546;Classification=Unknown;Sequence_ontology=SO:0000657;Identity=0.732;Method=homology
AnagrOXF.C31	EDTA	repeat_region	14565	14991	799	+	.	ID=TE_homo_901;Name=TE_00000546;Classification=Unknown;Sequence_ontology=SO:0000657;Identity=0.764;Method=homology
AnagrOXF.C31	EDTA	repeat_region	15281	15540	808	+	.	ID=TE_homo_902;Name=TE_00000546;Classification=Unknown;Sequence_ontology=SO:0000657;Identity=0.702;Method=homology
AnagrOXF.C31	EDTA	repeat_region	15653	15955	815	+	.	ID=TE_homo_903;Name=TE_00000546;Classification=Unknown;Sequence_ontology=SO:0000657;Identity=0.702;Method=homology
AnagrOXF.C31	EDTA	repeat_region	15937	16723	7320	-	.	ID=TE_homo_904;Name=TE_00000546;Classification=Unknown;Sequence_ontology=SO:0000657;Identity=0.994;Method=homology
AnagrOXF.C31	EDTA	repeat_region	16717	16892	472	+	.	ID=TE_homo_905;Name=TE_00000470;Classification=Unknown;Sequence_ontology=SO:0000657;Identity=0.792;Method=homology
AnagrOXF.C31	EDTA	repeat_region	16928	20362	27925	-	.	ID=TE_homo_906;Name=TE_00000546;Classification=Unknown;Sequence_ontology=SO:0000657;Identity=0.96;Method=homology
AnagrOXF.C32	EDTA	repeat_region	451	6508	51645	-	.	ID=TE_homo_907;Name=TE_00000426;Classification=Unknown;Sequence_ontology=SO:0000657;Identity=0.991;Method=homology
AnagrOXF.C32	EDTA	repeat_region	9740	14617	21383	-	.	ID=TE_homo_908;Name=TE_00000426;Classification=Unknown;Sequence_ontology=SO:0000657;Identity=0.882;Method=homology
AnagrOXF.C32	EDTA	Copia_LTR_retrotransposon	17190	17316	318	-	.	ID=TE_homo_909;Name=TE_00001590_INT;Classification=LTR/Copia;Sequence_ontology=SO:0002264;Identity=0.959;Method=homology
AnagrOXF.C33	EDTA	Copia_LTR_retrotransposon	1	6483	51607	-	.	ID=TE_homo_910;Name=TE_00001098_INT;Classification=LTR/Copia;Sequence_ontology=SO:0002264;Identity=0.957;Method=homology
AnagrOXF.C33	EDTA	Copia_LTR_retrotransposon	6484	6692	1808	-	.	ID=TE_homo_911;Name=TE_00001637_LTR;Classification=LTR/Copia;Sequence_ontology=SO:0002264;Identity=0.995;Method=homology
AnagrOXF.C33	EDTA	Gypsy_LTR_retrotransposon	6694	8617	14488	+	.	ID=TE_homo_912;Name=TE_00000986_INT;Classification=LTR/Gypsy;Sequence_ontology=SO:0002265;Identity=0.944;Method=homology
AnagrOXF.C33	EDTA	Gypsy_LTR_retrotransposon	8618	9186	2875	+	.	ID=TE_homo_913;Name=TE_00000988_LTR;Classification=LTR/Gypsy;Sequence_ontology=SO:0002265;Identity=0.871;Method=homology
AnagrOXF.C33	EDTA	Gypsy_LTR_retrotransposon	9183	10686	11329	+	.	ID=TE_homo_914;Name=TE_00000986_INT;Classification=LTR/Gypsy;Sequence_ontology=SO:0002265;Identity=0.95;Method=homology
AnagrOXF.C33	EDTA	LTR_retrotransposon	10671	11035	2892	+	.	ID=TE_homo_915;Name=TE_00001574_LTR;Classification=LTR/unknown;Sequence_ontology=SO:0000186;Identity=0.981;Method=homology
AnagrOXF.C33	EDTA	Gypsy_LTR_retrotransposon	11036	11448	751	-	.	ID=TE_homo_916;Name=TE_00001562_INT;Classification=LTR/Gypsy;Sequence_ontology=SO:0002265;Identity=0.702;Method=homology
AnagrOXF.C33	EDTA	CACTA_TIR_transposon	11968	12440	545	-	.	ID=TE_homo_917;Name=TE_00000834;Classification=DNA/DTC;Sequence_ontology=SO:0002285;Identity=0.703;Method=homology
AnagrOXF.C33	EDTA	Gypsy_LTR_retrotransposon	12473	12867	892	-	.	ID=TE_homo_918;Name=TE_00001174_INT;Classification=LTR/Gypsy;Sequence_ontology=SO:0002265;Identity=0.774;Method=homology
AnagrOXF.C33	EDTA	Copia_LTR_retrotransposon	13241	13922	1582	-	.	ID=TE_homo_919;Name=TE_00001146_INT;Classification=LTR/Copia;Sequence_ontology=SO:0002264;Identity=0.713;Method=homology
AnagrOXF.C33	EDTA	Gypsy_LTR_retrotransposon	14055	14388	1800	+	.	ID=TE_homo_920;Name=TE_00000988_LTR;Classification=LTR/Gypsy;Sequence_ontology=SO:0002265;Identity=0.848;Method=homology
AnagrOXF.C33	EDTA	Gypsy_LTR_retrotransposon	14379	19051	29015	+	.	ID=TE_homo_921;Name=TE_00000988_LTR;Classification=LTR/Gypsy;Sequence_ontology=SO:0002265;Identity=0.911;Method=homology
AnagrOXF.C33	EDTA	helitron	18982	19069	431	-	.	ID=TE_homo_922;Name=TE_00000945;Classification=DNA/Helitron;Sequence_ontology=SO:0000544;Identity=0.779;Method=homology
AnagrOXF.C34	EDTA	Gypsy_LTR_retrotransposon	12	960	4832	+	.	ID=TE_homo_923;Name=TE_00000921_LTR;Classification=LTR/Gypsy;Sequence_ontology=SO:0002265;Identity=0.874;Method=homology
AnagrOXF.C34	EDTA	Gypsy_LTR_retrotransposon	939	2023	4604	+	.	ID=TE_homo_924;Name=TE_00000921_LTR;Classification=LTR/Gypsy;Sequence_ontology=SO:0002265;Identity=0.85;Method=homology
AnagrOXF.C34	EDTA	Gypsy_LTR_retrotransposon	2017	2189	751	+	.	ID=TE_homo_925;Name=TE_00000989_INT;Classification=LTR/Gypsy;Sequence_ontology=SO:0002265;Identity=0.858;Method=homology
AnagrOXF.C34	EDTA	Gypsy_LTR_retrotransposon	2191	3609	7722	+	.	ID=TE_homo_926;Name=TE_00000921_LTR;Classification=LTR/Gypsy;Sequence_ontology=SO:0002265;Identity=0.887;Method=homology
AnagrOXF.C34	EDTA	repeat_region	3620	3752	751	+	.	ID=TE_homo_927;Name=TE_00000287;Classification=Unknown;Sequence_ontology=SO:0000657;Identity=0.889;Method=homology
AnagrOXF.C34	EDTA	repeat_region	3753	3837	396	+	.	ID=TE_homo_928;Name=TE_00000284;Classification=Unknown;Sequence_ontology=SO:0000657;Identity=0.866;Method=homology
AnagrOXF.C34	EDTA	repeat_region	3932	4118	1361	-	.	ID=TE_homo_929;Name=TE_00000244;Classification=Unknown;Sequence_ontology=SO:0000657;Identity=0.925;Method=homology
AnagrOXF.C34	EDTA	repeat_region	4110	4194	592	-	.	ID=TE_homo_930;Name=TE_00000301;Classification=Unknown;Sequence_ontology=SO:0000657;Identity=0.893;Method=homology
AnagrOXF.C34	EDTA	repeat_region	4128	4243	848	+	.	ID=TE_homo_931;Name=TE_00000353;Classification=Unknown;Sequence_ontology=SO:0000657;Identity=0.929;Method=homology
AnagrOXF.C34	EDTA	repeat_region	4651	4795	832	-	.	ID=TE_homo_932;Name=TE_00000365;Classification=Unknown;Sequence_ontology=SO:0000657;Identity=0.897;Method=homology
AnagrOXF.C34	EDTA	repeat_region	4809	4912	675	-	.	ID=TE_homo_933;Name=TE_00000229;Classification=Unknown;Sequence_ontology=SO:0000657;Identity=0.856;Method=homology
AnagrOXF.C34	EDTA	repeat_region	4995	5577	4544	+	.	ID=TE_homo_934;Name=TE_00000351;Classification=Unknown;Sequence_ontology=SO:0000657;Identity=0.955;Method=homology
AnagrOXF.C34	EDTA	repeat_region	5578	5926	1994	+	.	ID=TE_homo_935;Name=TE_00000187;Classification=Unknown;Sequence_ontology=SO:0000657;Identity=0.947;Method=homology
AnagrOXF.C34	EDTA	helitron	6489	6621	648	+	.	ID=TE_homo_936;Name=TE_00000643;Classification=DNA/Helitron;Sequence_ontology=SO:0000544;Identity=0.873;Method=homology
AnagrOXF.C34	EDTA	helitron	6620	6725	407	-	.	ID=TE_homo_937;Name=TE_00001670;Classification=DNA/Helitron;Sequence_ontology=SO:0000544;Identity=0.857;Method=homology
AnagrOXF.C34	EDTA	helitron	6745	8062	7100	-	.	ID=TE_homo_938;Name=TE_00001670;Classification=DNA/Helitron;Sequence_ontology=SO:0000544;Identity=0.88;Method=homology
AnagrOXF.C34	EDTA	repeat_region	8111	8358	2265	+	.	ID=TE_homo_939;Name=TE_00000148;Classification=Unknown;Sequence_ontology=SO:0000657;Identity=0.996;Method=homology
AnagrOXF.C34	EDTA	repeat_region	8656	8750	867	+	.	ID=TE_homo_940;Name=TE_00000148;Classification=Unknown;Sequence_ontology=SO:0000657;Identity=1;Method=homology
AnagrOXF.C34	EDTA	repeat_region	9103	9511	3274	+	.	ID=TE_homo_941;Name=TE_00000148;Classification=Unknown;Sequence_ontology=SO:0000657;Identity=0.965;Method=homology
AnagrOXF.C34	EDTA	repeat_region	9785	11335	11488	+	.	ID=TE_homo_942;Name=TE_00000148;Classification=Unknown;Sequence_ontology=SO:0000657;Identity=0.961;Method=homology
AnagrOXF.C34	EDTA	repeat_region	11339	11504	1066	+	.	ID=TE_homo_943;Name=TE_00000229;Classification=Unknown;Sequence_ontology=SO:0000657;Identity=0.887;Method=homology
AnagrOXF.C34	EDTA	repeat_region	11515	11782	1610	+	.	ID=TE_homo_944;Name=TE_00000114;Classification=Unknown;Sequence_ontology=SO:0000657;Identity=0.944;Method=homology
AnagrOXF.C34	EDTA	helitron	12330	12466	719	+	.	ID=TE_homo_945;Name=TE_00000643;Classification=DNA/Helitron;Sequence_ontology=SO:0000544;Identity=0.861;Method=homology
AnagrOXF.C34	EDTA	helitron	12502	13905	6945	-	.	ID=TE_homo_946;Name=TE_00001670;Classification=DNA/Helitron;Sequence_ontology=SO:0000544;Identity=0.88;Method=homology
AnagrOXF.C34	EDTA	repeat_region	14016	14121	748	+	.	ID=TE_homo_947;Name=TE_00000306;Classification=Unknown;Sequence_ontology=SO:0000657;Identity=0.959;Method=homology
AnagrOXF.C34	EDTA	Tc1_Mariner_TIR_transposon	14476	14586	538	-	.	ID=TE_homo_948;Name=TE_00001258;Classification=DNA/DTT;Sequence_ontology=SO:0002278;Identity=0.814;Method=homology
AnagrOXF.C34	EDTA	repeat_region	14550	15122	4935	+	.	ID=TE_homo_949;Name=TE_00000090;Classification=Unknown;Sequence_ontology=SO:0000657;Identity=0.984;Method=homology
AnagrOXF.C34	EDTA	CACTA_TIR_transposon	15974	16087	517	-	.	ID=TE_homo_950;Name=TE_00000881;Classification=DNA/DTC;Sequence_ontology=SO:0002285;Identity=0.83;Method=homology
AnagrOXF.C34	EDTA	helitron	16289	16454	435	-	.	ID=TE_homo_951;Name=TE_00000669;Classification=DNA/Helitron;Sequence_ontology=SO:0000544;Identity=0.731;Method=homology
AnagrOXF.C34	EDTA	CACTA_TIR_transposon	16313	16747	1671	+	.	ID=TE_homo_952;Name=TE_00001257;Classification=DNA/DTC;Sequence_ontology=SO:0002285;Identity=0.757;Method=homology
AnagrOXF.C34	EDTA	Gypsy_LTR_retrotransposon	17639	18189	3352	+	.	ID=TE_homo_953;Name=TE_00001568_INT;Classification=LTR/Gypsy;Sequence_ontology=SO:0002265;Identity=0.831;Method=homology
AnagrOXF.C34	EDTA	Gypsy_LTR_retrotransposon	18283	18533	1121	+	.	ID=TE_homo_954;Name=TE_00001111_INT;Classification=LTR/Gypsy;Sequence_ontology=SO:0002265;Identity=0.778;Method=homology
AnagrOXF.C35	EDTA	Gypsy_LTR_retrotransposon	1	1640	11497	+	.	ID=TE_homo_955;Name=TE_00000988_LTR;Classification=LTR/Gypsy;Sequence_ontology=SO:0002265;Identity=0.925;Method=homology
AnagrOXF.C35	EDTA	CACTA_TIR_transposon	1641	2051	3156	+	.	ID=TE_homo_956;Name=TE_00001570;Classification=DNA/DTC;Sequence_ontology=SO:0002285;Identity=0.946;Method=homology
AnagrOXF.C35	EDTA	LINE_element	7442	7925	730	+	.	ID=TE_homo_957;Name=TE_00000440;Classification=LINE/unknown;Sequence_ontology=SO:0000194;Identity=0.714;Method=homology
AnagrOXF.C35	EDTA	CACTA_TIR_transposon	8519	8799	1245	-	.	ID=TE_homo_958;Name=TE_00000708;Classification=DNA/DTC;Sequence_ontology=SO:0002285;Identity=0.83;Method=homology
AnagrOXF.C35	EDTA	CACTA_TIR_transposon	8925	9330	1339	+	.	ID=TE_homo_959;Name=TE_00000885;Classification=DNA/DTC;Sequence_ontology=SO:0002285;Identity=0.766;Method=homology
AnagrOXF.C35	EDTA	helitron	9321	9478	995	-	.	ID=TE_homo_960;Name=TE_00000645;Classification=DNA/Helitron;Sequence_ontology=SO:0000544;Identity=0.861;Method=homology
AnagrOXF.C35	EDTA	Copia_LTR_retrotransposon	10591	11254	5104	-	.	ID=TE_homo_961;Name=TE_00000852_INT;Classification=LTR/Copia;Sequence_ontology=SO:0002264;Identity=0.959;Method=homology
AnagrOXF.C35	EDTA	CACTA_TIR_transposon	14541	15193	539	+	.	ID=TE_homo_962;Name=TE_00000708;Classification=DNA/DTC;Sequence_ontology=SO:0002285;Identity=0.723;Method=homology
AnagrOXF.C35	EDTA	repeat_region	15053	15407	486	+	.	ID=TE_homo_963;Name=TE_00000535;Classification=Unknown;Sequence_ontology=SO:0000657;Identity=0.745;Method=homology
AnagrOXF.C35	EDTA	Mutator_TIR_transposon	15542	15719	391	-	.	ID=TE_homo_964;Name=TE_00000704;Classification=DNA/DTM;Sequence_ontology=SO:0002280;Identity=0.722;Method=homology
AnagrOXF.C35	EDTA	repeat_region	15857	15986	376	+	.	ID=TE_homo_965;Name=TE_00000062;Classification=Unknown;Sequence_ontology=SO:0000657;Identity=0.799;Method=homology
AnagrOXF.C35	EDTA	PIF_Harbinger_TIR_transposon	17857	18026	1062	-	.	ID=TE_homo_966;Name=TE_00000632;Classification=DNA/DTH;Sequence_ontology=SO:0002284;Identity=0.884;Method=homology
AnagrOXF.C35	EDTA	Mutator_TIR_transposon	17897	18052	542	+	.	ID=TE_homo_967;Name=TE_00000638;Classification=DNA/DTM;Sequence_ontology=SO:0002280;Identity=0.766;Method=homology
AnagrOXF.C35	EDTA	Mutator_TIR_transposon	18034	18278	1044	+	.	ID=TE_homo_968;Name=TE_00000646;Classification=DNA/DTM;Sequence_ontology=SO:0002280;Identity=0.791;Method=homology
AnagrOXF.C35	EDTA	Copia_LTR_retrotransposon	18288	18444	1079	-	.	ID=TE_homo_969;Name=TE_00001631_LTR;Classification=LTR/Copia;Sequence_ontology=SO:0002264;Identity=0.935;Method=homology
AnagrOXF.C36	EDTA	Copia_LTR_retrotransposon	1	649	2879	-	.	ID=TE_homo_970;Name=TE_00001328_INT;Classification=LTR/Copia;Sequence_ontology=SO:0002264;Identity=0.882;Method=homology
AnagrOXF.C36	EDTA	Copia_LTR_retrotransposon	650	947	1440	+	.	ID=TE_homo_971;Name=TE_00001207_INT;Classification=LTR/Copia;Sequence_ontology=SO:0002264;Identity=0.806;Method=homology
AnagrOXF.C36	EDTA	Copia_LTR_retrotransposon	650	956	2224	-	.	ID=TE_homo_972;Name=TE_00001365_INT;Classification=LTR/Copia;Sequence_ontology=SO:0002264;Identity=0.95;Method=homology
AnagrOXF.C36	EDTA	Copia_LTR_retrotransposon	957	1134	1029	-	.	ID=TE_homo_973;Name=TE_00001631_LTR;Classification=LTR/Copia;Sequence_ontology=SO:0002264;Identity=0.918;Method=homology
AnagrOXF.C36	EDTA	LTR_retrotransposon	3737	7143	12190	+	.	ID=TE_homo_974;Name=TE_00001451_INT;Classification=LTR/unknown;Sequence_ontology=SO:0000186;Identity=0.733;Method=homology
AnagrOXF.C36	EDTA	LTR_retrotransposon	7152	7396	685	+	.	ID=TE_homo_975;Name=TE_00001080_LTR;Classification=LTR/unknown;Sequence_ontology=SO:0000186;Identity=0.759;Method=homology
AnagrOXF.C36	EDTA	repeat_region	7605	7700	803	-	.	ID=TE_homo_976;Name=TE_00000327;Classification=Unknown;Sequence_ontology=SO:0000657;Identity=0.948;Method=homology
AnagrOXF.C36	EDTA	repeat_region	7805	8313	2011	+	.	ID=TE_homo_977;Name=TE_00000012;Classification=Unknown;Sequence_ontology=SO:0000657;Identity=0.784;Method=homology
AnagrOXF.C36	EDTA	Gypsy_LTR_retrotransposon	8375	8472	584	-	.	ID=TE_homo_978;Name=TE_00001394_INT;Classification=LTR/Gypsy;Sequence_ontology=SO:0002265;Identity=0.913;Method=homology
AnagrOXF.C36	EDTA	CACTA_TIR_transposon	9609	9785	334	-	.	ID=TE_homo_979;Name=TE_00000733;Classification=DNA/DTC;Sequence_ontology=SO:0002285;Identity=0.726;Method=homology
AnagrOXF.C36	EDTA	helitron	9684	9993	368	+	.	ID=TE_homo_980;Name=TE_00001076;Classification=DNA/Helitron;Sequence_ontology=SO:0000544;Identity=0.7;Method=homology
AnagrOXF.C36	EDTA	CACTA_TIR_transposon	9890	10128	439	+	.	ID=TE_homo_981;Name=TE_00000657;Classification=DNA/DTC;Sequence_ontology=SO:0002285;Identity=0.731;Method=homology
AnagrOXF.C36	EDTA	CACTA_TIR_transposon	10511	10776	1501	-	.	ID=TE_homo_982;Name=TE_00000708;Classification=DNA/DTC;Sequence_ontology=SO:0002285;Identity=0.711;Method=homology
AnagrOXF.C36	EDTA	LTR_retrotransposon	10877	11881	1162	+	.	ID=TE_homo_983;Name=TE_00001481_INT;Classification=LTR/unknown;Sequence_ontology=SO:0000186;Identity=0.745;Method=homology
AnagrOXF.C36	EDTA	CACTA_TIR_transposon	11165	11292	1174	+	.	ID=TE_homo_984;Name=TE_00000703;Classification=DNA/DTC;Sequence_ontology=SO:0002285;Identity=0.712;Method=homology
AnagrOXF.C36	EDTA	CACTA_TIR_transposon	11504	11987	1975	+	.	ID=TE_homo_985;Name=TE_00000703;Classification=DNA/DTC;Sequence_ontology=SO:0002285;Identity=0.779;Method=homology
AnagrOXF.C36	EDTA	Mutator_TIR_transposon	11582	12073	1173	-	.	ID=TE_homo_986;Name=TE_00000693;Classification=DNA/DTM;Sequence_ontology=SO:0002280;Identity=0.714;Method=homology
AnagrOXF.C36	EDTA	helitron	12212	12342	478	+	.	ID=TE_homo_987;Name=TE_00000643;Classification=DNA/Helitron;Sequence_ontology=SO:0000544;Identity=0.797;Method=homology
AnagrOXF.C36	EDTA	Mutator_TIR_transposon	12843	13099	536	-	.	ID=TE_homo_988;Name=TE_00000693;Classification=DNA/DTM;Sequence_ontology=SO:0002280;Identity=0.734;Method=homology
AnagrOXF.C36	EDTA	CACTA_TIR_transposon	13622	13807	470	-	.	ID=TE_homo_989;Name=TE_00001646;Classification=DNA/DTC;Sequence_ontology=SO:0002285;Identity=0.823;Method=homology
AnagrOXF.C36	EDTA	repeat_region	13870	15092	10331	-	.	ID=TE_homo_990;Name=TE_00000598;Classification=Unknown;Sequence_ontology=SO:0000657;Identity=0.979;Method=homology
AnagrOXF.C36	EDTA	repeat_region	15094	15249	1342	-	.	ID=TE_homo_991;Name=TE_00000214;Classification=Unknown;Sequence_ontology=SO:0000657;Identity=0.987;Method=homology
AnagrOXF.C36	EDTA	Mutator_TIR_transposon	15250	15904	1012	-	.	ID=TE_homo_992;Name=TE_00001605;Classification=DNA/DTM;Sequence_ontology=SO:0002280;Identity=0.712;Method=homology
AnagrOXF.C36	EDTA	repeat_region	15900	16089	1369	-	.	ID=TE_homo_993;Name=TE_00000214;Classification=Unknown;Sequence_ontology=SO:0000657;Identity=0.988;Method=homology
AnagrOXF.C36	EDTA	repeat_region	16241	16363	655	-	.	ID=TE_homo_994;Name=TE_00000484;Classification=Unknown;Sequence_ontology=SO:0000657;Identity=0.854;Method=homology
AnagrOXF.C36	EDTA	LTR_retrotransposon	16267	16546	413	-	.	ID=TE_homo_995;Name=TE_00001598_INT;Classification=LTR/unknown;Sequence_ontology=SO:0000186;Identity=0.704;Method=homology
AnagrOXF.C36	EDTA	repeat_region	16566	16728	1023	+	.	ID=TE_homo_996;Name=TE_00000258;Classification=Unknown;Sequence_ontology=SO:0000657;Identity=0.904;Method=homology
AnagrOXF.C36	EDTA	repeat_region	16646	16747	358	-	.	ID=TE_homo_997;Name=TE_00000255;Classification=Unknown;Sequence_ontology=SO:0000657;Identity=0.842;Method=homology
AnagrOXF.C37	EDTA	Copia_LTR_retrotransposon	33	921	3131	-	.	ID=TE_homo_998;Name=TE_00000802_INT;Classification=LTR/Copia;Sequence_ontology=SO:0002264;Identity=0.734;Method=homology
AnagrOXF.C37	EDTA	Copia_LTR_retrotransposon	1245	2906	6260	-	.	ID=TE_homo_999;Name=TE_00000802_INT;Classification=LTR/Copia;Sequence_ontology=SO:0002264;Identity=0.738;Method=homology
AnagrOXF.C37	EDTA	Gypsy_LTR_retrotransposon	5294	6421	4465	-	.	ID=TE_homo_1000;Name=TE_00001573_LTR;Classification=LTR/Gypsy;Sequence_ontology=SO:0002265;Identity=0.756;Method=homology
AnagrOXF.C37	EDTA	Copia_LTR_retrotransposon	6489	7549	3640	-	.	ID=TE_homo_1001;Name=TE_00000852_INT;Classification=LTR/Copia;Sequence_ontology=SO:0002264;Identity=0.756;Method=homology
AnagrOXF.C37	EDTA	Mutator_TIR_transposon	7551	8067	3322	+	.	ID=TE_homo_1002;Name=TE_00000926;Classification=DNA/DTM;Sequence_ontology=SO:0002280;Identity=0.901;Method=homology
AnagrOXF.C37	EDTA	LTR_retrotransposon	12107	12262	590	+	.	ID=TE_homo_1003;Name=TE_00001194_LTR;Classification=LTR/unknown;Sequence_ontology=SO:0000186;Identity=0.848;Method=homology
AnagrOXF.C37	EDTA	Mutator_TIR_transposon	12267	12648	1055	+	.	ID=TE_homo_1004;Name=TE_00000714;Classification=DNA/DTM;Sequence_ontology=SO:0002280;Identity=0.805;Method=homology
AnagrOXF.C37	EDTA	CACTA_TIR_transposon	12404	12682	805	-	.	ID=TE_homo_1005;Name=TE_00000678;Classification=DNA/DTC;Sequence_ontology=SO:0002285;Identity=0.774;Method=homology
AnagrOXF.C37	EDTA	CACTA_TIR_transposon	12833	12994	513	+	.	ID=TE_homo_1006;Name=TE_00000885;Classification=DNA/DTC;Sequence_ontology=SO:0002285;Identity=0.713;Method=homology
AnagrOXF.C37	EDTA	CACTA_TIR_transposon	12995	13204	639	-	.	ID=TE_homo_1007;Name=TE_00000678;Classification=DNA/DTC;Sequence_ontology=SO:0002285;Identity=0.714;Method=homology
AnagrOXF.C37	EDTA	LTR_retrotransposon	13178	13343	313	+	.	ID=TE_homo_1008;Name=TE_00001686_LTR;Classification=LTR/unknown;Sequence_ontology=SO:0000186;Identity=0.771;Method=homology
AnagrOXF.C37	EDTA	Copia_LTR_retrotransposon	13347	13447	392	+	.	ID=TE_homo_1009;Name=TE_00000705_INT;Classification=LTR/Copia;Sequence_ontology=SO:0002264;Identity=0.794;Method=homology
AnagrOXF.C37	EDTA	repeat_region	17155	17783	901	+	.	ID=TE_homo_1010;Name=TE_00000133;Classification=Unknown;Sequence_ontology=SO:0000657;Identity=0.751;Method=homology
AnagrOXF.C38	EDTA	Gypsy_LTR_retrotransposon	56	305	526	-	.	ID=TE_homo_1011;Name=TE_00001033_INT;Classification=LTR/Gypsy;Sequence_ontology=SO:0002265;Identity=0.898;Method=homology
AnagrOXF.C38	EDTA	LTR_retrotransposon	92	431	1850	-	.	ID=TE_homo_1012;Name=TE_00000795_INT;Classification=LTR/unknown;Sequence_ontology=SO:0000186;Identity=0.937;Method=homology
AnagrOXF.C38	EDTA	LTR_retrotransposon	432	847	3016	-	.	ID=TE_homo_1013;Name=TE_00001127_LTR;Classification=LTR/unknown;Sequence_ontology=SO:0000186;Identity=0.93;Method=homology
AnagrOXF.C38	EDTA	repeat_region	848	1163	2472	-	.	ID=TE_homo_1014;Name=TE_00000207;Classification=Unknown;Sequence_ontology=SO:0000657;Identity=0.962;Method=homology
AnagrOXF.C38	EDTA	repeat_region	1116	1220	767	+	.	ID=TE_homo_1015;Name=TE_00000333;Classification=Unknown;Sequence_ontology=SO:0000657;Identity=0.981;Method=homology
AnagrOXF.C38	EDTA	LTR_retrotransposon	1264	1484	458	-	.	ID=TE_homo_1016;Name=TE_00001481_INT;Classification=LTR/unknown;Sequence_ontology=SO:0000186;Identity=0.709;Method=homology
AnagrOXF.C38	EDTA	Mutator_TIR_transposon	1682	1837	511	+	.	ID=TE_homo_1017;Name=TE_00000723;Classification=DNA/DTM;Sequence_ontology=SO:0002280;Identity=0.755;Method=homology
AnagrOXF.C38	EDTA	CACTA_TIR_transposon	1728	1996	363	-	.	ID=TE_homo_1018;Name=TE_00000703;Classification=DNA/DTC;Sequence_ontology=SO:0002285;Identity=0.712;Method=homology
AnagrOXF.C38	EDTA	Mutator_TIR_transposon	1798	2021	444	+	.	ID=TE_homo_1019;Name=TE_00001614;Classification=MITE/DTM;Sequence_ontology=SO:0002280;Identity=0.743;Method=homology
AnagrOXF.C38	EDTA	Gypsy_LTR_retrotransposon	2024	2595	4328	-	.	ID=TE_homo_1020;Name=TE_00000915_INT;Classification=LTR/Gypsy;Sequence_ontology=SO:0002265;Identity=0.953;Method=homology
AnagrOXF.C38	EDTA	LTR_retrotransposon	2594	2727	1038	-	.	ID=TE_homo_1021;Name=TE_00001327_LTR;Classification=LTR/unknown;Sequence_ontology=SO:0000186;Identity=0.918;Method=homology
AnagrOXF.C38	EDTA	Copia_LTR_retrotransposon	2728	6613	27345	+	.	ID=TE_homo_1022;Name=TE_00001298_INT;Classification=LTR/Copia;Sequence_ontology=SO:0002264;Identity=0.902;Method=homology
AnagrOXF.C38	EDTA	LTR_retrotransposon	5629	6753	6099	+	.	ID=TE_homo_1023;Name=TE_00000748_INT;Classification=LTR/unknown;Sequence_ontology=SO:0000186;Identity=0.868;Method=homology
AnagrOXF.C38	EDTA	Copia_LTR_retrotransposon	7114	7237	842	+	.	ID=TE_homo_1024;Name=TE_00001495_LTR;Classification=LTR/Copia;Sequence_ontology=SO:0002264;Identity=0.91;Method=homology
AnagrOXF.C38	EDTA	Gypsy_LTR_retrotransposon	7238	7629	2944	-	.	ID=TE_homo_1025;Name=TE_00001601_INT;Classification=LTR/Gypsy;Sequence_ontology=SO:0002265;Identity=0.95;Method=homology
AnagrOXF.C38	EDTA	CACTA_TIR_transposon	10402	10550	326	+	.	ID=TE_homo_1026;Name=TE_00001465;Classification=DNA/DTC;Sequence_ontology=SO:0002285;Identity=0.706;Method=homology
AnagrOXF.C38	EDTA	CACTA_TIR_transposon	11334	11737	1864	-	.	ID=TE_homo_1027;Name=TE_00001022;Classification=DNA/DTC;Sequence_ontology=SO:0002285;Identity=0.82;Method=homology
AnagrOXF.C38	EDTA	repeat_region	12009	12286	583	-	.	ID=TE_homo_1028;Name=TE_00000422;Classification=Unknown;Sequence_ontology=SO:0000657;Identity=0.773;Method=homology
AnagrOXF.C38	EDTA	CACTA_TIR_transposon	12283	12930	1227	-	.	ID=TE_homo_1029;Name=TE_00001022;Classification=DNA/DTC;Sequence_ontology=SO:0002285;Identity=0.759;Method=homology
AnagrOXF.C38	EDTA	Copia_LTR_retrotransposon	15618	17041	2938	+	.	ID=TE_homo_1030;Name=TE_00000839_INT;Classification=LTR/Copia;Sequence_ontology=SO:0002264;Identity=0.71;Method=homology
AnagrOXF.C39	EDTA	repeat_region	8	463	2553	-	.	ID=TE_homo_1031;Name=TE_00000447;Classification=Unknown;Sequence_ontology=SO:0000657;Identity=0.879;Method=homology
AnagrOXF.C39	EDTA	CACTA_TIR_transposon	6269	6351	599	+	.	ID=TE_homo_1032;Name=TE_00001250;Classification=DNA/DTC;Sequence_ontology=SO:0002285;Identity=0.939;Method=homology
AnagrOXF.C39	EDTA	repeat_region	6408	6626	1609	+	.	ID=TE_homo_1033;Name=TE_00000112;Classification=Unknown;Sequence_ontology=SO:0000657;Identity=0.935;Method=homology
AnagrOXF.C39	EDTA	repeat_region	6646	6830	775	+	.	ID=TE_homo_1034;Name=TE_00000149;Classification=Unknown;Sequence_ontology=SO:0000657;Identity=0.927;Method=homology
AnagrOXF.C39	EDTA	CACTA_TIR_transposon	6877	6968	607	+	.	ID=TE_homo_1035;Name=TE_00000678;Classification=DNA/DTC;Sequence_ontology=SO:0002285;Identity=0.87;Method=homology
AnagrOXF.C39	EDTA	PIF_Harbinger_TIR_transposon	7635	7751	821	-	.	ID=TE_homo_1036;Name=TE_00001437;Classification=DNA/DTH;Sequence_ontology=SO:0002284;Identity=0.931;Method=homology
AnagrOXF.C39	EDTA	repeat_region	7763	9373	6264	-	.	ID=TE_homo_1037;Name=TE_00000447;Classification=Unknown;Sequence_ontology=SO:0000657;Identity=0.912;Method=homology
AnagrOXF.C39	EDTA	repeat_region	10966	11323	1350	+	.	ID=TE_homo_1038;Name=TE_00000320;Classification=Unknown;Sequence_ontology=SO:0000657;Identity=0.758;Method=homology
AnagrOXF.C39	EDTA	repeat_region	11334	11605	2507	-	.	ID=TE_homo_1039;Name=TE_00000508;Classification=Unknown;Sequence_ontology=SO:0000657;Identity=0.996;Method=homology
AnagrOXF.C39	EDTA	CACTA_TIR_transposon	11606	11703	612	+	.	ID=TE_homo_1040;Name=TE_00001250;Classification=DNA/DTC;Sequence_ontology=SO:0002285;Identity=0.856;Method=homology
AnagrOXF.C39	EDTA	helitron	11607	11730	329	+	.	ID=TE_homo_1041;Name=TE_00000658;Classification=DNA/Helitron;Sequence_ontology=SO:0000544;Identity=0.789;Method=homology
AnagrOXF.C39	EDTA	repeat_region	11698	12546	7734	-	.	ID=TE_homo_1042;Name=TE_00000508;Classification=Unknown;Sequence_ontology=SO:0000657;Identity=0.992;Method=homology
AnagrOXF.C39	EDTA	CACTA_TIR_transposon	12712	12853	305	+	.	ID=TE_homo_1043;Name=TE_00000885;Classification=DNA/DTC;Sequence_ontology=SO:0002285;Identity=0.769;Method=homology
AnagrOXF.C39	EDTA	repeat_region	12854	13046	1815	-	.	ID=TE_homo_1044;Name=TE_00000508;Classification=Unknown;Sequence_ontology=SO:0000657;Identity=1;Method=homology
AnagrOXF.C39	EDTA	CACTA_TIR_transposon	13046	13143	435	-	.	ID=TE_homo_1045;Name=TE_00000708;Classification=DNA/DTC;Sequence_ontology=SO:0002285;Identity=0.789;Method=homology
AnagrOXF.C39	EDTA	repeat_region	13213	15351	18890	-	.	ID=TE_homo_1046;Name=TE_00000508;Classification=Unknown;Sequence_ontology=SO:0000657;Identity=0.991;Method=homology
AnagrOXF.C39	EDTA	Copia_LTR_retrotransposon	15352	15529	429	-	.	ID=TE_homo_1047;Name=TE_00000974_INT;Classification=LTR/Copia;Sequence_ontology=SO:0002264;Identity=0.721;Method=homology
AnagrOXF.C39	EDTA	LTR_retrotransposon	15539	16027	804	-	.	ID=TE_homo_1048;Name=TE_00001137_INT;Classification=LTR/unknown;Sequence_ontology=SO:0000186;Identity=0.704;Method=homology
AnagrOXF.C39	EDTA	Copia_LTR_retrotransposon	16130	16875	2560	+	.	ID=TE_homo_1049;Name=TE_00001590_INT;Classification=LTR/Copia;Sequence_ontology=SO:0002264;Identity=0.817;Method=homology
AnagrOXF.C40	EDTA	CACTA_TIR_transposon	1	373	1939	-	.	ID=TE_homo_1050;Name=TE_00000708;Classification=DNA/DTC;Sequence_ontology=SO:0002285;Identity=0.952;Method=homology
AnagrOXF.C40	EDTA	hAT_TIR_transposon	527	761	1046	-	.	ID=TE_homo_1051;Name=TE_00001255;Classification=DNA/DTA;Sequence_ontology=SO:0002279;Identity=0.869;Method=homology
AnagrOXF.C40	EDTA	hAT_TIR_transposon	791	1114	2024	-	.	ID=TE_homo_1052;Name=TE_00000895;Classification=DNA/DTA;Sequence_ontology=SO:0002279;Identity=0.893;Method=homology
AnagrOXF.C40	EDTA	repeat_region	1923	2082	1101	+	.	ID=TE_homo_1053;Name=TE_00000205;Classification=Unknown;Sequence_ontology=SO:0000657;Identity=0.962;Method=homology
AnagrOXF.C40	EDTA	repeat_region	2145	2412	1486	-	.	ID=TE_homo_1054;Name=TE_00000085;Classification=Unknown;Sequence_ontology=SO:0000657;Identity=0.917;Method=homology
AnagrOXF.C40	EDTA	Gypsy_LTR_retrotransposon	6443	8181	12849	-	.	ID=TE_homo_1055;Name=TE_00000988_LTR;Classification=LTR/Gypsy;Sequence_ontology=SO:0002265;Identity=0.941;Method=homology
AnagrOXF.C40	EDTA	Gypsy_LTR_retrotransposon	8168	8611	3239	-	.	ID=TE_homo_1056;Name=TE_00000988_LTR;Classification=LTR/Gypsy;Sequence_ontology=SO:0002265;Identity=0.934;Method=homology
AnagrOXF.C40	EDTA	Gypsy_LTR_retrotransposon	8609	9787	9272	-	.	ID=TE_homo_1057;Name=TE_00000986_INT;Classification=LTR/Gypsy;Sequence_ontology=SO:0002265;Identity=0.95;Method=homology
AnagrOXF.C40	EDTA	Gypsy_LTR_retrotransposon	9797	9884	321	-	.	ID=TE_homo_1058;Name=TE_00000986_INT;Classification=LTR/Gypsy;Sequence_ontology=SO:0002265;Identity=0.759;Method=homology
AnagrOXF.C40	EDTA	Copia_LTR_retrotransposon	9827	10367	4200	-	.	ID=TE_homo_1059;Name=TE_00000806_INT;Classification=LTR/Copia;Sequence_ontology=SO:0002264;Identity=0.979;Method=homology
AnagrOXF.C40	EDTA	Copia_LTR_retrotransposon	10368	10591	2001	-	.	ID=TE_homo_1060;Name=TE_00000955_INT;Classification=LTR/Copia;Sequence_ontology=SO:0002264;Identity=0.974;Method=homology
AnagrOXF.C40	EDTA	Gypsy_LTR_retrotransposon	10905	12397	11464	+	.	ID=TE_homo_1061;Name=TE_00000988_LTR;Classification=LTR/Gypsy;Sequence_ontology=SO:0002265;Identity=0.943;Method=homology
AnagrOXF.C40	EDTA	Gypsy_LTR_retrotransposon	12411	13412	7873	+	.	ID=TE_homo_1062;Name=TE_00000986_INT;Classification=LTR/Gypsy;Sequence_ontology=SO:0002265;Identity=0.955;Method=homology
AnagrOXF.C40	EDTA	Copia_LTR_retrotransposon	13409	14554	10244	+	.	ID=TE_homo_1063;Name=TE_00000806_INT;Classification=LTR/Copia;Sequence_ontology=SO:0002264;Identity=0.985;Method=homology
AnagrOXF.C40	EDTA	Copia_LTR_retrotransposon	14554	15246	2658	+	.	ID=TE_homo_1064;Name=TE_00000900_INT;Classification=LTR/Copia;Sequence_ontology=SO:0002264;Identity=0.748;Method=homology
AnagrOXF.C40	EDTA	Copia_LTR_retrotransposon	15537	16113	3675	+	.	ID=TE_homo_1065;Name=TE_00001586_INT;Classification=LTR/Copia;Sequence_ontology=SO:0002264;Identity=0.907;Method=homology
AnagrOXF.C40	EDTA	Copia_LTR_retrotransposon	16114	16662	1847	-	.	ID=TE_homo_1066;Name=TE_00000974_INT;Classification=LTR/Copia;Sequence_ontology=SO:0002264;Identity=0.819;Method=homology
AnagrOXF.C40	EDTA	Copia_LTR_retrotransposon	16432	16663	1854	+	.	ID=TE_homo_1067;Name=TE_00000955_INT;Classification=LTR/Copia;Sequence_ontology=SO:0002264;Identity=0.957;Method=homology
AnagrOXF.C41	EDTA	Gypsy_LTR_retrotransposon	70	204	1223	-	.	ID=TE_homo_1068;Name=TE_00001083_LTR;Classification=LTR/Gypsy;Sequence_ontology=SO:0002265;Identity=0.985;Method=homology
AnagrOXF.C41	EDTA	Gypsy_LTR_retrotransposon	253	636	2912	-	.	ID=TE_homo_1069;Name=TE_00001083_LTR;Classification=LTR/Gypsy;Sequence_ontology=SO:0002265;Identity=0.961;Method=homology
AnagrOXF.C41	EDTA	CACTA_TIR_transposon	641	2054	10153	-	.	ID=TE_homo_1070;Name=TE_00001257;Classification=DNA/DTC;Sequence_ontology=SO:0002285;Identity=0.917;Method=homology
AnagrOXF.C41	EDTA	LTR_retrotransposon	2092	2720	3492	+	.	ID=TE_homo_1071;Name=TE_00001481_INT;Classification=LTR/unknown;Sequence_ontology=SO:0000186;Identity=0.904;Method=homology
AnagrOXF.C41	EDTA	CACTA_TIR_transposon	2361	2782	708	+	.	ID=TE_homo_1072;Name=TE_00000703;Classification=DNA/DTC;Sequence_ontology=SO:0002285;Identity=0.725;Method=homology
AnagrOXF.C41	EDTA	LTR_retrotransposon	3876	3959	467	+	.	ID=TE_homo_1073;Name=TE_00001481_INT;Classification=LTR/unknown;Sequence_ontology=SO:0000186;Identity=0.833;Method=homology
AnagrOXF.C41	EDTA	LTR_retrotransposon	4024	4425	1547	+	.	ID=TE_homo_1074;Name=TE_00001481_INT;Classification=LTR/unknown;Sequence_ontology=SO:0000186;Identity=0.837;Method=homology
AnagrOXF.C41	EDTA	Mutator_TIR_transposon	4196	4425	1588	+	.	ID=TE_homo_1075;Name=TE_00001549;Classification=DNA/DTM;Sequence_ontology=SO:0002280;Identity=0.925;Method=homology
AnagrOXF.C41	EDTA	Mutator_TIR_transposon	4426	4581	371	-	.	ID=TE_homo_1076;Name=TE_00000693;Classification=DNA/DTM;Sequence_ontology=SO:0002280;Identity=0.719;Method=homology
AnagrOXF.C41	EDTA	Mutator_TIR_transposon	4604	4801	380	-	.	ID=TE_homo_1077;Name=TE_00001171;Classification=DNA/DTM;Sequence_ontology=SO:0002280;Identity=0.745;Method=homology
AnagrOXF.C41	EDTA	Mutator_TIR_transposon	5644	6230	470	-	.	ID=TE_homo_1078;Name=TE_00000660;Classification=DNA/DTM;Sequence_ontology=SO:0002280;Identity=0.711;Method=homology
AnagrOXF.C41	EDTA	Gypsy_LTR_retrotransposon	8278	8730	1569	+	.	ID=TE_homo_1079;Name=TE_00001521_LTR;Classification=LTR/Gypsy;Sequence_ontology=SO:0002265;Identity=0.881;Method=homology
AnagrOXF.C41	EDTA	helitron	8810	8904	753	+	.	ID=TE_homo_1080;Name=TE_00000652;Classification=DNA/Helitron;Sequence_ontology=SO:0000544;Identity=0.947;Method=homology
AnagrOXF.C41	EDTA	Gypsy_LTR_retrotransposon	8927	9439	3895	+	.	ID=TE_homo_1081;Name=TE_00001249_INT;Classification=LTR/Gypsy;Sequence_ontology=SO:0002265;Identity=0.924;Method=homology
AnagrOXF.C41	EDTA	Gypsy_LTR_retrotransposon	11029	11553	3318	+	.	ID=TE_homo_1082;Name=TE_00001249_INT;Classification=LTR/Gypsy;Sequence_ontology=SO:0002265;Identity=0.902;Method=homology
AnagrOXF.C41	EDTA	Gypsy_LTR_retrotransposon	11554	15262	10072	+	.	ID=TE_homo_1083;Name=TE_00001249_INT;Classification=LTR/Gypsy;Sequence_ontology=SO:0002265;Identity=0.734;Method=homology
AnagrOXF.C41	EDTA	Gypsy_LTR_retrotransposon	15264	15629	1434	+	.	ID=TE_homo_1084;Name=TE_00001521_LTR;Classification=LTR/Gypsy;Sequence_ontology=SO:0002265;Identity=0.89;Method=homology
AnagrOXF.C42	EDTA	Gypsy_LTR_retrotransposon	37	621	4798	+	.	ID=TE_homo_1085;Name=TE_00001394_INT;Classification=LTR/Gypsy;Sequence_ontology=SO:0002265;Identity=0.96;Method=homology
AnagrOXF.C42	EDTA	LTR_retrotransposon	623	737	661	-	.	ID=TE_homo_1086;Name=TE_00001481_INT;Classification=LTR/unknown;Sequence_ontology=SO:0000186;Identity=0.904;Method=homology
AnagrOXF.C42	EDTA	LTR_retrotransposon	802	1086	1722	-	.	ID=TE_homo_1087;Name=TE_00001481_INT;Classification=LTR/unknown;Sequence_ontology=SO:0000186;Identity=0.87;Method=homology
AnagrOXF.C42	EDTA	LTR_retrotransposon	1087	1304	1308	-	.	ID=TE_homo_1088;Name=TE_00001481_INT;Classification=LTR/unknown;Sequence_ontology=SO:0000186;Identity=0.862;Method=homology
AnagrOXF.C42	EDTA	repeat_region	1306	1386	508	+	.	ID=TE_homo_1089;Name=TE_00000469;Classification=Unknown;Sequence_ontology=SO:0000657;Identity=0.912;Method=homology
AnagrOXF.C42	EDTA	Gypsy_LTR_retrotransposon	1492	1660	1361	-	.	ID=TE_homo_1090;Name=TE_00001049_LTR;Classification=LTR/Gypsy;Sequence_ontology=SO:0002265;Identity=0.964;Method=homology
AnagrOXF.C42	EDTA	Mutator_TIR_transposon	2265	2374	399	+	.	ID=TE_homo_1091;Name=TE_00001046;Classification=MITE/DTM;Sequence_ontology=SO:0002280;Identity=0.766;Method=homology
AnagrOXF.C42	EDTA	repeat_region	2420	2526	304	+	.	ID=TE_homo_1092;Name=TE_00000588;Classification=Unknown;Sequence_ontology=SO:0000657;Identity=0.913;Method=homology
AnagrOXF.C42	EDTA	repeat_region	2567	3090	1589	+	.	ID=TE_homo_1093;Name=TE_00000588;Classification=Unknown;Sequence_ontology=SO:0000657;Identity=0.855;Method=homology
AnagrOXF.C42	EDTA	repeat_region	3216	3306	627	+	.	ID=TE_homo_1094;Name=TE_00000398;Classification=Unknown;Sequence_ontology=SO:0000657;Identity=0.901;Method=homology
AnagrOXF.C42	EDTA	CACTA_TIR_transposon	3649	3860	385	+	.	ID=TE_homo_1095;Name=TE_00000678;Classification=DNA/DTC;Sequence_ontology=SO:0002285;Identity=0.709;Method=homology
AnagrOXF.C42	EDTA	helitron	3687	3908	487	+	.	ID=TE_homo_1096;Name=TE_00000698;Classification=DNA/Helitron;Sequence_ontology=SO:0000544;Identity=0.755;Method=homology
AnagrOXF.C42	EDTA	repeat_region	3913	4217	2250	-	.	ID=TE_homo_1097;Name=TE_00000588;Classification=Unknown;Sequence_ontology=SO:0000657;Identity=0.93;Method=homology
AnagrOXF.C42	EDTA	repeat_region	4365	4560	1192	+	.	ID=TE_homo_1098;Name=TE_00000292;Classification=Unknown;Sequence_ontology=SO:0000657;Identity=0.933;Method=homology
AnagrOXF.C42	EDTA	Copia_LTR_retrotransposon	4847	4933	304	-	.	ID=TE_homo_1099;Name=TE_00000705_INT;Classification=LTR/Copia;Sequence_ontology=SO:0002264;Identity=0.842;Method=homology
AnagrOXF.C42	EDTA	repeat_region	4922	5073	567	-	.	ID=TE_homo_1100;Name=TE_00000588;Classification=Unknown;Sequence_ontology=SO:0000657;Identity=0.86;Method=homology
AnagrOXF.C42	EDTA	repeat_region	5081	5301	1583	+	.	ID=TE_homo_1101;Name=TE_00000588;Classification=Unknown;Sequence_ontology=SO:0000657;Identity=0.909;Method=homology
AnagrOXF.C42	EDTA	repeat_region	5402	5810	1994	+	.	ID=TE_homo_1102;Name=TE_00000588;Classification=Unknown;Sequence_ontology=SO:0000657;Identity=0.849;Method=homology
AnagrOXF.C42	EDTA	Mutator_TIR_transposon	6680	6947	384	-	.	ID=TE_homo_1103;Name=TE_00000680;Classification=DNA/DTM;Sequence_ontology=SO:0002280;Identity=0.757;Method=homology
AnagrOXF.C42	EDTA	Mutator_TIR_transposon	7662	7761	362	+	.	ID=TE_homo_1104;Name=TE_00001046;Classification=MITE/DTM;Sequence_ontology=SO:0002280;Identity=0.76;Method=homology
AnagrOXF.C42	EDTA	repeat_region	7821	7904	713	+	.	ID=TE_homo_1105;Name=TE_00000588;Classification=Unknown;Sequence_ontology=SO:0000657;Identity=0.964;Method=homology
AnagrOXF.C42	EDTA	repeat_region	7947	8981	6301	+	.	ID=TE_homo_1106;Name=TE_00000588;Classification=Unknown;Sequence_ontology=SO:0000657;Identity=0.931;Method=homology
AnagrOXF.C42	EDTA	repeat_region	9108	9316	1702	-	.	ID=TE_homo_1107;Name=TE_00000292;Classification=Unknown;Sequence_ontology=SO:0000657;Identity=0.947;Method=homology
AnagrOXF.C42	EDTA	helitron	9707	9808	310	-	.	ID=TE_homo_1108;Name=TE_00000623;Classification=DNA/Helitron;Sequence_ontology=SO:0000544;Identity=0.737;Method=homology
AnagrOXF.C42	EDTA	CACTA_TIR_transposon	10260	10443	426	-	.	ID=TE_homo_1109;Name=TE_00000703;Classification=DNA/DTC;Sequence_ontology=SO:0002285;Identity=0.742;Method=homology
AnagrOXF.C42	EDTA	Mutator_TIR_transposon	10429	10543	468	-	.	ID=TE_homo_1110;Name=TE_00000704;Classification=DNA/DTM;Sequence_ontology=SO:0002280;Identity=0.812;Method=homology
AnagrOXF.C42	EDTA	Tc1_Mariner_TIR_transposon	10872	10979	429	+	.	ID=TE_homo_1111;Name=TE_00000706;Classification=DNA/DTT;Sequence_ontology=SO:0002278;Identity=0.794;Method=homology
AnagrOXF.C42	EDTA	repeat_region	10993	11077	711	+	.	ID=TE_homo_1112;Name=TE_00000367;Classification=Unknown;Sequence_ontology=SO:0000657;Identity=0.953;Method=homology
AnagrOXF.C42	EDTA	repeat_region	11322	11471	1153	+	.	ID=TE_homo_1113;Name=TE_00000383;Classification=Unknown;Sequence_ontology=SO:0000657;Identity=0.966;Method=homology
AnagrOXF.C42	EDTA	repeat_region	11482	11896	1532	-	.	ID=TE_homo_1114;Name=TE_00000469;Classification=Unknown;Sequence_ontology=SO:0000657;Identity=0.87;Method=homology
AnagrOXF.C42	EDTA	repeat_region	12213	12293	508	-	.	ID=TE_homo_1115;Name=TE_00000469;Classification=Unknown;Sequence_ontology=SO:0000657;Identity=0.912;Method=homology
AnagrOXF.C42	EDTA	LTR_retrotransposon	12295	12512	1400	+	.	ID=TE_homo_1116;Name=TE_00001481_INT;Classification=LTR/unknown;Sequence_ontology=SO:0000186;Identity=0.89;Method=homology
AnagrOXF.C42	EDTA	LTR_retrotransposon	12513	12797	1851	+	.	ID=TE_homo_1117;Name=TE_00001481_INT;Classification=LTR/unknown;Sequence_ontology=SO:0000186;Identity=0.895;Method=homology
AnagrOXF.C42	EDTA	LTR_retrotransposon	12862	12975	656	+	.	ID=TE_homo_1118;Name=TE_00001481_INT;Classification=LTR/unknown;Sequence_ontology=SO:0000186;Identity=0.886;Method=homology
AnagrOXF.C42	EDTA	Gypsy_LTR_retrotransposon	12977	13756	6605	-	.	ID=TE_homo_1119;Name=TE_00001394_INT;Classification=LTR/Gypsy;Sequence_ontology=SO:0002265;Identity=0.965;Method=homology
AnagrOXF.C42	EDTA	repeat_region	13758	14206	1916	+	.	ID=TE_homo_1120;Name=TE_00000588;Classification=Unknown;Sequence_ontology=SO:0000657;Identity=0.836;Method=homology
AnagrOXF.C42	EDTA	repeat_region	14470	14621	447	+	.	ID=TE_homo_1121;Name=TE_00000588;Classification=Unknown;Sequence_ontology=SO:0000657;Identity=0.809;Method=homology
AnagrOXF.C42	EDTA	repeat_region	14616	14703	364	+	.	ID=TE_homo_1122;Name=TE_00000588;Classification=Unknown;Sequence_ontology=SO:0000657;Identity=0.909;Method=homology
AnagrOXF.C42	EDTA	repeat_region	14900	15025	601	-	.	ID=TE_homo_1123;Name=TE_00000259;Classification=Unknown;Sequence_ontology=SO:0000657;Identity=0.85;Method=homology
AnagrOXF.C42	EDTA	repeat_region	15183	15323	409	+	.	ID=TE_homo_1124;Name=TE_00000287;Classification=Unknown;Sequence_ontology=SO:0000657;Identity=0.813;Method=homology
AnagrOXF.C42	EDTA	repeat_region	15408	15597	1091	+	.	ID=TE_homo_1125;Name=TE_00000254;Classification=Unknown;Sequence_ontology=SO:0000657;Identity=0.939;Method=homology
AnagrOXF.C43	EDTA	Copia_LTR_retrotransposon	6349	6429	325	-	.	ID=TE_homo_1126;Name=TE_00001590_INT;Classification=LTR/Copia;Sequence_ontology=SO:0002264;Identity=0.932;Method=homology
AnagrOXF.C44	EDTA	Gypsy_LTR_retrotransposon	1	2795	20094	-	.	ID=TE_homo_1127;Name=TE_00000988_LTR;Classification=LTR/Gypsy;Sequence_ontology=SO:0002265;Identity=0.936;Method=homology
AnagrOXF.C44	EDTA	Copia_LTR_retrotransposon	2795	3940	10266	-	.	ID=TE_homo_1128;Name=TE_00000852_INT;Classification=LTR/Copia;Sequence_ontology=SO:0002264;Identity=0.987;Method=homology
AnagrOXF.C44	EDTA	LTR_retrotransposon	4033	4162	543	+	.	ID=TE_homo_1129;Name=TE_00001574_LTR;Classification=LTR/unknown;Sequence_ontology=SO:0000186;Identity=0.902;Method=homology
AnagrOXF.C44	EDTA	Copia_LTR_retrotransposon	4185	4902	4472	-	.	ID=TE_homo_1130;Name=TE_00000852_INT;Classification=LTR/Copia;Sequence_ontology=SO:0002264;Identity=0.935;Method=homology
AnagrOXF.C44	EDTA	LTR_retrotransposon	4775	4989	739	+	.	ID=TE_homo_1131;Name=TE_00001574_LTR;Classification=LTR/unknown;Sequence_ontology=SO:0000186;Identity=0.814;Method=homology
AnagrOXF.C44	EDTA	Gypsy_LTR_retrotransposon	4990	5262	2241	-	.	ID=TE_homo_1132;Name=TE_00000988_LTR;Classification=LTR/Gypsy;Sequence_ontology=SO:0002265;Identity=0.957;Method=homology
AnagrOXF.C44	EDTA	LTR_retrotransposon	5263	9672	18046	+	.	ID=TE_homo_1133;Name=TE_00001574_LTR;Classification=LTR/unknown;Sequence_ontology=SO:0000186;Identity=0.885;Method=homology
AnagrOXF.C44	EDTA	repeat_region	9817	9948	438	-	.	ID=TE_homo_1134;Name=TE_00000428;Classification=Unknown;Sequence_ontology=SO:0000657;Identity=0.748;Method=homology
AnagrOXF.C44	EDTA	repeat_region	10171	12165	3521	-	.	ID=TE_homo_1135;Name=TE_00000428;Classification=Unknown;Sequence_ontology=SO:0000657;Identity=0.748;Method=homology
AnagrOXF.C44	EDTA	repeat_region	13248	13913	5718	-	.	ID=TE_homo_1136;Name=TE_00000060;Classification=Unknown;Sequence_ontology=SO:0000657;Identity=0.973;Method=homology
AnagrOXF.C44	EDTA	repeat_region	14367	14660	819	-	.	ID=TE_homo_1137;Name=TE_00000141;Classification=Unknown;Sequence_ontology=SO:0000657;Identity=0.798;Method=homology
AnagrOXF.C45	EDTA	CACTA_TIR_transposon	1	117	1070	+	.	ID=TE_homo_1138;Name=TE_00001170;Classification=DNA/DTC;Sequence_ontology=SO:0002285;Identity=0.992;Method=homology
AnagrOXF.C45	EDTA	Gypsy_LTR_retrotransposon	104	438	2994	-	.	ID=TE_homo_1139;Name=TE_00001083_LTR;Classification=LTR/Gypsy;Sequence_ontology=SO:0002265;Identity=0.988;Method=homology
AnagrOXF.C45	EDTA	Gypsy_LTR_retrotransposon	439	3842	27771	-	.	ID=TE_homo_1140;Name=TE_00001051_INT;Classification=LTR/Gypsy;Sequence_ontology=SO:0002265;Identity=0.946;Method=homology
AnagrOXF.C45	EDTA	Gypsy_LTR_retrotransposon	3837	4364	4401	-	.	ID=TE_homo_1141;Name=TE_00001139_LTR;Classification=LTR/Gypsy;Sequence_ontology=SO:0002265;Identity=0.951;Method=homology
AnagrOXF.C45	EDTA	Copia_LTR_retrotransposon	4445	4950	4332	-	.	ID=TE_homo_1142;Name=TE_00001642_INT;Classification=LTR/Copia;Sequence_ontology=SO:0002264;Identity=0.958;Method=homology
AnagrOXF.C45	EDTA	repeat_region	5862	6248	2664	-	.	ID=TE_homo_1143;Name=TE_00000321;Classification=Unknown;Sequence_ontology=SO:0000657;Identity=0.892;Method=homology
AnagrOXF.C45	EDTA	Gypsy_LTR_retrotransposon	6249	7543	2604	+	.	ID=TE_homo_1144;Name=TE_00000741_INT;Classification=LTR/Gypsy;Sequence_ontology=SO:0002265;Identity=0.702;Method=homology
AnagrOXF.C45	EDTA	repeat_region	7635	7929	2145	+	.	ID=TE_homo_1145;Name=TE_00000232;Classification=Unknown;Sequence_ontology=SO:0000657;Identity=0.945;Method=homology
AnagrOXF.C45	EDTA	Mutator_TIR_transposon	9238	9606	1617	-	.	ID=TE_homo_1146;Name=TE_00001066;Classification=DNA/DTM;Sequence_ontology=SO:0002280;Identity=0.758;Method=homology
AnagrOXF.C45	EDTA	Copia_LTR_retrotransposon	9615	9790	1244	-	.	ID=TE_homo_1147;Name=TE_00001631_LTR;Classification=LTR/Copia;Sequence_ontology=SO:0002264;Identity=0.942;Method=homology
AnagrOXF.C45	EDTA	Copia_LTR_retrotransposon	9791	11268	8452	-	.	ID=TE_homo_1148;Name=TE_00001545_INT;Classification=LTR/Copia;Sequence_ontology=SO:0002264;Identity=0.903;Method=homology
AnagrOXF.C45	EDTA	Copia_LTR_retrotransposon	11269	11356	724	+	.	ID=TE_homo_1149;Name=TE_00000888_LTR;Classification=LTR/Copia;Sequence_ontology=SO:0002264;Identity=1;Method=homology
AnagrOXF.C45	EDTA	Gypsy_LTR_retrotransposon	11380	12996	5225	+	.	ID=TE_homo_1150;Name=TE_00000741_INT;Classification=LTR/Gypsy;Sequence_ontology=SO:0002265;Identity=0.752;Method=homology
AnagrOXF.C45	EDTA	Mutator_TIR_transposon	12550	13055	1690	-	.	ID=TE_homo_1151;Name=TE_00001066;Classification=DNA/DTM;Sequence_ontology=SO:0002280;Identity=0.708;Method=homology
AnagrOXF.C45	EDTA	Copia_LTR_retrotransposon	13054	14124	3341	+	.	ID=TE_homo_1152;Name=TE_00001146_INT;Classification=LTR/Copia;Sequence_ontology=SO:0002264;Identity=0.724;Method=homology
AnagrOXF.C46	EDTA	Gypsy_LTR_retrotransposon	1	139	749	+	.	ID=TE_homo_1153;Name=TE_00000767_LTR;Classification=LTR/Gypsy;Sequence_ontology=SO:0002265;Identity=0.896;Method=homology
AnagrOXF.C46	EDTA	helitron	2	151	309	-	.	ID=TE_homo_1154;Name=TE_00000669;Classification=DNA/Helitron;Sequence_ontology=SO:0000544;Identity=0.739;Method=homology
AnagrOXF.C46	EDTA	helitron	260	353	690	+	.	ID=TE_homo_1155;Name=TE_00000652;Classification=DNA/Helitron;Sequence_ontology=SO:0000544;Identity=0.914;Method=homology
AnagrOXF.C48	EDTA	repeat_region	26	479	3222	-	.	ID=TE_homo_1156;Name=TE_00000233;Classification=Unknown;Sequence_ontology=SO:0000657;Identity=0.945;Method=homology
AnagrOXF.C48	EDTA	Copia_LTR_retrotransposon	1552	2115	2392	-	.	ID=TE_homo_1157;Name=TE_00001473_INT;Classification=LTR/Copia;Sequence_ontology=SO:0002264;Identity=0.809;Method=homology
AnagrOXF.C48	EDTA	CACTA_TIR_transposon	2031	2556	3878	+	.	ID=TE_homo_1158;Name=TE_00001257;Classification=DNA/DTC;Sequence_ontology=SO:0002285;Identity=0.845;Method=homology
AnagrOXF.C48	EDTA	Copia_LTR_retrotransposon	2557	2742	901	-	.	ID=TE_homo_1159;Name=TE_00001473_INT;Classification=LTR/Copia;Sequence_ontology=SO:0002264;Identity=0.823;Method=homology
AnagrOXF.C48	EDTA	CACTA_TIR_transposon	2743	2933	3878	+	.	ID=TE_homo_1160;Name=TE_00001257;Classification=DNA/DTC;Sequence_ontology=SO:0002285;Identity=0.845;Method=homology
AnagrOXF.C48	EDTA	helitron	3198	4389	6095	-	.	ID=TE_homo_1161;Name=TE_00000694;Classification=DNA/Helitron;Sequence_ontology=SO:0000544;Identity=0.822;Method=homology
AnagrOXF.C48	EDTA	repeat_region	4390	4700	1600	+	.	ID=TE_homo_1162;Name=TE_00000011;Classification=Unknown;Sequence_ontology=SO:0000657;Identity=0.837;Method=homology
AnagrOXF.C48	EDTA	repeat_region	4706	7094	8499	-	.	ID=TE_homo_1163;Name=TE_00000035;Classification=Unknown;Sequence_ontology=SO:0000657;Identity=0.778;Method=homology
AnagrOXF.C48	EDTA	repeat_region	7103	7322	695	+	.	ID=TE_homo_1164;Name=TE_00000011;Classification=Unknown;Sequence_ontology=SO:0000657;Identity=0.723;Method=homology
AnagrOXF.C48	EDTA	CACTA_TIR_transposon	7361	8586	10231	+	.	ID=TE_homo_1165;Name=TE_00001257;Classification=DNA/DTC;Sequence_ontology=SO:0002285;Identity=0.971;Method=homology
AnagrOXF.C48	EDTA	CACTA_TIR_transposon	8701	8882	1513	+	.	ID=TE_homo_1166;Name=TE_00001257;Classification=DNA/DTC;Sequence_ontology=SO:0002285;Identity=0.972;Method=homology
AnagrOXF.C48	EDTA	helitron	8815	8912	328	-	.	ID=TE_homo_1167;Name=TE_00000694;Classification=DNA/Helitron;Sequence_ontology=SO:0000544;Identity=0.781;Method=homology
AnagrOXF.C48	EDTA	repeat_region	8901	10289	11299	+	.	ID=TE_homo_1168;Name=TE_00000011;Classification=Unknown;Sequence_ontology=SO:0000657;Identity=0.957;Method=homology
AnagrOXF.C48	EDTA	repeat_region	10255	10387	840	-	.	ID=TE_homo_1169;Name=TE_00000089;Classification=Unknown;Sequence_ontology=SO:0000657;Identity=0.938;Method=homology
AnagrOXF.C48	EDTA	repeat_region	10377	11267	6471	+	.	ID=TE_homo_1170;Name=TE_00000009;Classification=Unknown;Sequence_ontology=SO:0000657;Identity=0.953;Method=homology
AnagrOXF.C48	EDTA	helitron	11268	11648	965	-	.	ID=TE_homo_1171;Name=TE_00000694;Classification=DNA/Helitron;Sequence_ontology=SO:0000544;Identity=0.791;Method=homology
AnagrOXF.C48	EDTA	repeat_region	11649	12093	3732	+	.	ID=TE_homo_1172;Name=TE_00000066;Classification=Unknown;Sequence_ontology=SO:0000657;Identity=0.993;Method=homology
AnagrOXF.C49	EDTA	Copia_LTR_retrotransposon	1	4376	34230	-	.	ID=TE_homo_1173;Name=TE_00001140_INT;Classification=LTR/Copia;Sequence_ontology=SO:0002264;Identity=0.95;Method=homology
AnagrOXF.C49	EDTA	Copia_LTR_retrotransposon	4377	4586	1820	-	.	ID=TE_homo_1174;Name=TE_00001008_LTR;Classification=LTR/Copia;Sequence_ontology=SO:0002264;Identity=0.976;Method=homology
AnagrOXF.C49	EDTA	Gypsy_LTR_retrotransposon	8877	9272	2062	+	.	ID=TE_homo_1175;Name=TE_00001149_INT;Classification=LTR/Gypsy;Sequence_ontology=SO:0002265;Identity=0.873;Method=homology
AnagrOXF.C49	EDTA	repeat_region	9267	9516	926	+	.	ID=TE_homo_1176;Name=TE_00000420;Classification=Unknown;Sequence_ontology=SO:0000657;Identity=0.888;Method=homology
AnagrOXF.C49	EDTA	repeat_region	9842	10161	1907	+	.	ID=TE_homo_1177;Name=TE_00000388;Classification=Unknown;Sequence_ontology=SO:0000657;Identity=0.928;Method=homology
AnagrOXF.C49	EDTA	repeat_region	10131	10344	1664	+	.	ID=TE_homo_1178;Name=TE_00000316;Classification=Unknown;Sequence_ontology=SO:0000657;Identity=0.958;Method=homology
AnagrOXF.C49	EDTA	repeat_region	11881	12211	2388	+	.	ID=TE_homo_1179;Name=TE_00000379;Classification=Unknown;Sequence_ontology=SO:0000657;Identity=0.953;Method=homology
AnagrOXF.C49	EDTA	repeat_region	12912	13104	1311	+	.	ID=TE_homo_1180;Name=TE_00000247;Classification=Unknown;Sequence_ontology=SO:0000657;Identity=0.905;Method=homology
AnagrOXF.C49	EDTA	LTR_retrotransposon	12983	13158	363	+	.	ID=TE_homo_1181;Name=TE_00000870_INT;Classification=LTR/unknown;Sequence_ontology=SO:0000186;Identity=0.712;Method=homology
AnagrOXF.C49	EDTA	repeat_region	13111	13281	306	+	.	ID=TE_homo_1182;Name=TE_00000397;Classification=Unknown;Sequence_ontology=SO:0000657;Identity=0.721;Method=homology
AnagrOXF.C49	EDTA	Gypsy_LTR_retrotransposon	13501	13762	2017	+	.	ID=TE_homo_1183;Name=TE_00001597_LTR;Classification=LTR/Gypsy;Sequence_ontology=SO:0002265;Identity=0.95;Method=homology
AnagrOXF.C50	EDTA	repeat_region	1	5773	47541	-	.	ID=TE_homo_1184;Name=TE_00000426;Classification=Unknown;Sequence_ontology=SO:0000657;Identity=0.987;Method=homology
AnagrOXF.C50	EDTA	repeat_region	8903	13610	29256	-	.	ID=TE_homo_1185;Name=TE_00000426;Classification=Unknown;Sequence_ontology=SO:0000657;Identity=0.946;Method=homology
AnagrOXF.C51	EDTA	Copia_LTR_retrotransposon	1	229	1913	+	.	ID=TE_homo_1186;Name=TE_00000999_LTR;Classification=LTR/Copia;Sequence_ontology=SO:0002264;Identity=0.952;Method=homology
AnagrOXF.C51	EDTA	Copia_LTR_retrotransposon	230	3331	25958	+	.	ID=TE_homo_1187;Name=TE_00001360_INT;Classification=LTR/Copia;Sequence_ontology=SO:0002264;Identity=0.961;Method=homology
AnagrOXF.C51	EDTA	Copia_LTR_retrotransposon	3462	6317	23676	+	.	ID=TE_homo_1188;Name=TE_00001360_INT;Classification=LTR/Copia;Sequence_ontology=SO:0002264;Identity=0.957;Method=homology
AnagrOXF.C51	EDTA	Copia_LTR_retrotransposon	6318	6559	2110	+	.	ID=TE_homo_1189;Name=TE_00000999_LTR;Classification=LTR/Copia;Sequence_ontology=SO:0002264;Identity=0.975;Method=homology
AnagrOXF.C51	EDTA	Mutator_TIR_transposon	6561	6658	474	-	.	ID=TE_homo_1190;Name=TE_00001066;Classification=DNA/DTM;Sequence_ontology=SO:0002280;Identity=0.857;Method=homology
AnagrOXF.C51	EDTA	Gypsy_LTR_retrotransposon	6578	9723	7929	+	.	ID=TE_homo_1191;Name=TE_00001562_INT;Classification=LTR/Gypsy;Sequence_ontology=SO:0002265;Identity=0.731;Method=homology
AnagrOXF.C51	EDTA	Copia_LTR_retrotransposon	8333	9954	3988	+	.	ID=TE_homo_1192;Name=TE_00001146_INT;Classification=LTR/Copia;Sequence_ontology=SO:0002264;Identity=0.707;Method=homology
AnagrOXF.C51	EDTA	Copia_LTR_retrotransposon	9993	10482	4180	-	.	ID=TE_homo_1193;Name=TE_00001642_INT;Classification=LTR/Copia;Sequence_ontology=SO:0002264;Identity=0.979;Method=homology
AnagrOXF.C51	EDTA	Copia_LTR_retrotransposon	10483	11376	2867	+	.	ID=TE_homo_1194;Name=TE_00000974_INT;Classification=LTR/Copia;Sequence_ontology=SO:0002264;Identity=0.78;Method=homology
AnagrOXF.C51	EDTA	Copia_LTR_retrotransposon	11810	12031	810	+	.	ID=TE_homo_1195;Name=TE_00001407_INT;Classification=LTR/Copia;Sequence_ontology=SO:0002264;Identity=0.902;Method=homology
AnagrOXF.C51	EDTA	Copia_LTR_retrotransposon	12023	12287	2116	+	.	ID=TE_homo_1196;Name=TE_00001316_LTR;Classification=LTR/Copia;Sequence_ontology=SO:0002264;Identity=0.939;Method=homology
AnagrOXF.C51	EDTA	Gypsy_LTR_retrotransposon	12305	12989	1143	+	.	ID=TE_homo_1197;Name=TE_00000741_INT;Classification=LTR/Gypsy;Sequence_ontology=SO:0002265;Identity=0.704;Method=homology
AnagrOXF.C52	EDTA	LTR_retrotransposon	1	426	2018	+	.	ID=TE_homo_1198;Name=TE_00001574_LTR;Classification=LTR/unknown;Sequence_ontology=SO:0000186;Identity=0.895;Method=homology
AnagrOXF.C52	EDTA	LTR_retrotransposon	1123	3418	14598	+	.	ID=TE_homo_1199;Name=TE_00001574_LTR;Classification=LTR/unknown;Sequence_ontology=SO:0000186;Identity=0.923;Method=homology
AnagrOXF.C52	EDTA	Penelope_retrotransposon	3419	3697	1845	+	.	ID=TE_homo_1200;Name=TE_00000225;Classification=Penelope;Sequence_ontology=SO:0002290;Identity=0.877;Method=homology
AnagrOXF.C52	EDTA	repeat_region	3791	3927	1058	+	.	ID=TE_homo_1201;Name=TE_00000342;Classification=Unknown;Sequence_ontology=SO:0000657;Identity=0.948;Method=homology
AnagrOXF.C52	EDTA	repeat_region	3926	4361	3251	+	.	ID=TE_homo_1202;Name=TE_00000342;Classification=Unknown;Sequence_ontology=SO:0000657;Identity=0.953;Method=homology
AnagrOXF.C52	EDTA	LTR_retrotransposon	4673	4890	653	-	.	ID=TE_homo_1203;Name=TE_00001686_LTR;Classification=LTR/unknown;Sequence_ontology=SO:0000186;Identity=0.795;Method=homology
AnagrOXF.C52	EDTA	CACTA_TIR_transposon	4780	4979	547	-	.	ID=TE_homo_1204;Name=TE_00000885;Classification=DNA/DTC;Sequence_ontology=SO:0002285;Identity=0.741;Method=homology
AnagrOXF.C52	EDTA	CACTA_TIR_transposon	4996	5114	479	+	.	ID=TE_homo_1205;Name=TE_00000708;Classification=DNA/DTC;Sequence_ontology=SO:0002285;Identity=0.81;Method=homology
AnagrOXF.C52	EDTA	Mutator_TIR_transposon	5028	5140	409	+	.	ID=TE_homo_1206;Name=TE_00001605;Classification=DNA/DTM;Sequence_ontology=SO:0002280;Identity=0.798;Method=homology
AnagrOXF.C52	EDTA	CACTA_TIR_transposon	5081	5202	342	+	.	ID=TE_homo_1207;Name=TE_00000678;Classification=DNA/DTC;Sequence_ontology=SO:0002285;Identity=0.788;Method=homology
AnagrOXF.C52	EDTA	LTR_retrotransposon	5208	5328	340	-	.	ID=TE_homo_1208;Name=TE_00001686_LTR;Classification=LTR/unknown;Sequence_ontology=SO:0000186;Identity=0.781;Method=homology
AnagrOXF.C52	EDTA	CACTA_TIR_transposon	5221	5413	623	-	.	ID=TE_homo_1209;Name=TE_00000885;Classification=DNA/DTC;Sequence_ontology=SO:0002285;Identity=0.753;Method=homology
AnagrOXF.C52	EDTA	CACTA_TIR_transposon	5440	5612	441	-	.	ID=TE_homo_1210;Name=TE_00000885;Classification=DNA/DTC;Sequence_ontology=SO:0002285;Identity=0.75;Method=homology
AnagrOXF.C52	EDTA	CACTA_TIR_transposon	5644	5755	465	+	.	ID=TE_homo_1211;Name=TE_00001379;Classification=DNA/DTC;Sequence_ontology=SO:0002285;Identity=0.816;Method=homology
AnagrOXF.C52	EDTA	helitron	5939	6032	558	+	.	ID=TE_homo_1212;Name=TE_00000645;Classification=DNA/Helitron;Sequence_ontology=SO:0000544;Identity=0.86;Method=homology
AnagrOXF.C52	EDTA	LTR_retrotransposon	6403	6542	522	-	.	ID=TE_homo_1213;Name=TE_00001686_LTR;Classification=LTR/unknown;Sequence_ontology=SO:0000186;Identity=0.824;Method=homology
AnagrOXF.C52	EDTA	CACTA_TIR_transposon	6424	6542	365	-	.	ID=TE_homo_1214;Name=TE_00000885;Classification=DNA/DTC;Sequence_ontology=SO:0002285;Identity=0.764;Method=homology
AnagrOXF.C52	EDTA	CACTA_TIR_transposon	6608	6701	388	+	.	ID=TE_homo_1215;Name=TE_00001611;Classification=DNA/DTC;Sequence_ontology=SO:0002285;Identity=0.789;Method=homology
AnagrOXF.C52	EDTA	repeat_region	6712	6823	666	+	.	ID=TE_homo_1216;Name=TE_00000139;Classification=Unknown;Sequence_ontology=SO:0000657;Identity=0.9;Method=homology
AnagrOXF.C52	EDTA	repeat_region	9674	9799	444	+	.	ID=TE_homo_1217;Name=TE_00000171;Classification=Unknown;Sequence_ontology=SO:0000657;Identity=0.772;Method=homology
AnagrOXF.C52	EDTA	Gypsy_LTR_retrotransposon	9863	10172	1860	-	.	ID=TE_homo_1218;Name=TE_00001049_LTR;Classification=LTR/Gypsy;Sequence_ontology=SO:0002265;Identity=0.847;Method=homology
AnagrOXF.C52	EDTA	Gypsy_LTR_retrotransposon	10173	11805	13914	+	.	ID=TE_homo_1219;Name=TE_00001601_INT;Classification=LTR/Gypsy;Sequence_ontology=SO:0002265;Identity=0.962;Method=homology
AnagrOXF.C52	EDTA	LTR_retrotransposon	11806	12237	3367	+	.	ID=TE_homo_1220;Name=TE_00001466_LTR;Classification=LTR/unknown;Sequence_ontology=SO:0000186;Identity=0.935;Method=homology
AnagrOXF.C52	EDTA	LTR_retrotransposon	12238	12848	5010	+	.	ID=TE_homo_1221;Name=TE_00001095_INT;Classification=LTR/unknown;Sequence_ontology=SO:0000186;Identity=0.946;Method=homology
AnagrOXF.C52	EDTA	Mutator_TIR_transposon	12840	13059	826	-	.	ID=TE_homo_1222;Name=TE_00001444;Classification=DNA/DTM;Sequence_ontology=SO:0002280;Identity=0.829;Method=homology
AnagrOXF.C53	EDTA	CACTA_TIR_transposon	1	1581	6393	+	.	ID=TE_homo_1223;Name=TE_00001257;Classification=DNA/DTC;Sequence_ontology=SO:0002285;Identity=0.764;Method=homology
AnagrOXF.C53	EDTA	repeat_region	2346	2457	932	-	.	ID=TE_homo_1224;Name=TE_00000027;Classification=Unknown;Sequence_ontology=SO:0000657;Identity=0.946;Method=homology
AnagrOXF.C53	EDTA	helitron	2458	2635	337	+	.	ID=TE_homo_1225;Name=TE_00000736;Classification=DNA/Helitron;Sequence_ontology=SO:0000544;Identity=0.701;Method=homology
AnagrOXF.C53	EDTA	repeat_region	2637	2730	776	+	.	ID=TE_homo_1226;Name=TE_00000014;Classification=Unknown;Sequence_ontology=SO:0000657;Identity=0.989;Method=homology
AnagrOXF.C53	EDTA	repeat_region	2731	3236	3491	-	.	ID=TE_homo_1227;Name=TE_00000012;Classification=Unknown;Sequence_ontology=SO:0000657;Identity=0.945;Method=homology
AnagrOXF.C53	EDTA	repeat_region	3233	4266	6323	+	.	ID=TE_homo_1228;Name=TE_00000014;Classification=Unknown;Sequence_ontology=SO:0000657;Identity=0.965;Method=homology
AnagrOXF.C53	EDTA	LTR_retrotransposon	4269	4467	1387	-	.	ID=TE_homo_1229;Name=TE_00000778_INT;Classification=LTR/unknown;Sequence_ontology=SO:0000186;Identity=0.919;Method=homology
AnagrOXF.C53	EDTA	LTR_retrotransposon	5844	6371	4037	-	.	ID=TE_homo_1230;Name=TE_00000778_INT;Classification=LTR/unknown;Sequence_ontology=SO:0000186;Identity=0.94;Method=homology
AnagrOXF.C53	EDTA	LTR_retrotransposon	6367	7636	7214	-	.	ID=TE_homo_1231;Name=TE_00000778_INT;Classification=LTR/unknown;Sequence_ontology=SO:0000186;Identity=0.922;Method=homology
AnagrOXF.C53	EDTA	LTR_retrotransposon	7680	7800	780	-	.	ID=TE_homo_1232;Name=TE_00000778_INT;Classification=LTR/unknown;Sequence_ontology=SO:0000186;Identity=0.893;Method=homology
AnagrOXF.C53	EDTA	repeat_region	7969	8119	1116	-	.	ID=TE_homo_1233;Name=TE_00000086;Classification=Unknown;Sequence_ontology=SO:0000657;Identity=0.902;Method=homology
AnagrOXF.C53	EDTA	LTR_retrotransposon	8120	11775	29083	-	.	ID=TE_homo_1234;Name=TE_00001686_LTR;Classification=LTR/unknown;Sequence_ontology=SO:0000186;Identity=0.936;Method=homology
AnagrOXF.C53	EDTA	CACTA_TIR_transposon	11608	11775	1315	+	.	ID=TE_homo_1235;Name=TE_00000708;Classification=DNA/DTC;Sequence_ontology=SO:0002285;Identity=0.768;Method=homology
AnagrOXF.C53	EDTA	LTR_retrotransposon	11776	12031	1681	-	.	ID=TE_homo_1236;Name=TE_00000894_INT;Classification=LTR/unknown;Sequence_ontology=SO:0000186;Identity=0.951;Method=homology
AnagrOXF.C53	EDTA	LTR_retrotransposon	12235	13077	6618	-	.	ID=TE_homo_1237;Name=TE_00000778_INT;Classification=LTR/unknown;Sequence_ontology=SO:0000186;Identity=0.947;Method=homology
AnagrOXF.C54	EDTA	Gypsy_LTR_retrotransposon	1413	1504	631	-	.	ID=TE_homo_1238;Name=TE_00001099_LTR;Classification=LTR/Gypsy;Sequence_ontology=SO:0002265;Identity=0.946;Method=homology
AnagrOXF.C54	EDTA	helitron	2595	3122	1780	-	.	ID=TE_homo_1239;Name=TE_00000698;Classification=DNA/Helitron;Sequence_ontology=SO:0000544;Identity=0.725;Method=homology
AnagrOXF.C54	EDTA	Mutator_TIR_transposon	2974	3179	934	+	.	ID=TE_homo_1240;Name=TE_00000704;Classification=DNA/DTM;Sequence_ontology=SO:0002280;Identity=0.81;Method=homology
AnagrOXF.C54	EDTA	LTR_retrotransposon	3183	3679	787	+	.	ID=TE_homo_1241;Name=TE_00001481_INT;Classification=LTR/unknown;Sequence_ontology=SO:0000186;Identity=0.747;Method=homology
AnagrOXF.C54	EDTA	LTR_retrotransposon	3384	4371	1002	+	.	ID=TE_homo_1242;Name=TE_00001481_INT;Classification=LTR/unknown;Sequence_ontology=SO:0000186;Identity=0.745;Method=homology
AnagrOXF.C54	EDTA	Mutator_TIR_transposon	4089	4576	1191	-	.	ID=TE_homo_1243;Name=TE_00000693;Classification=DNA/DTM;Sequence_ontology=SO:0002280;Identity=0.723;Method=homology
AnagrOXF.C54	EDTA	CACTA_TIR_transposon	4372	4492	1718	+	.	ID=TE_homo_1244;Name=TE_00000703;Classification=DNA/DTC;Sequence_ontology=SO:0002285;Identity=0.722;Method=homology
AnagrOXF.C54	EDTA	helitron	4695	4910	316	+	.	ID=TE_homo_1245;Name=TE_00000643;Classification=DNA/Helitron;Sequence_ontology=SO:0000544;Identity=0.727;Method=homology
AnagrOXF.C54	EDTA	Mutator_TIR_transposon	6599	7023	1184	+	.	ID=TE_homo_1246;Name=TE_00000655;Classification=DNA/DTM;Sequence_ontology=SO:0002280;Identity=0.77;Method=homology
AnagrOXF.C54	EDTA	Mutator_TIR_transposon	7638	7849	765	+	.	ID=TE_homo_1247;Name=TE_00001614;Classification=MITE/DTM;Sequence_ontology=SO:0002280;Identity=0.784;Method=homology
AnagrOXF.C54	EDTA	LTR_retrotransposon	7698	8221	1114	-	.	ID=TE_homo_1248;Name=TE_00001481_INT;Classification=LTR/unknown;Sequence_ontology=SO:0000186;Identity=0.76;Method=homology
AnagrOXF.C54	EDTA	CACTA_TIR_transposon	7850	8217	1358	-	.	ID=TE_homo_1249;Name=TE_00000703;Classification=DNA/DTC;Sequence_ontology=SO:0002285;Identity=0.743;Method=homology
AnagrOXF.C54	EDTA	CACTA_TIR_transposon	7979	8783	1629	+	.	ID=TE_homo_1250;Name=TE_00000708;Classification=DNA/DTC;Sequence_ontology=SO:0002285;Identity=0.716;Method=homology
AnagrOXF.C54	EDTA	helitron	8275	8870	1666	+	.	ID=TE_homo_1251;Name=TE_00000698;Classification=DNA/Helitron;Sequence_ontology=SO:0000544;Identity=0.713;Method=homology
AnagrOXF.C54	EDTA	helitron	9596	10433	2097	-	.	ID=TE_homo_1252;Name=TE_00000698;Classification=DNA/Helitron;Sequence_ontology=SO:0000544;Identity=0.71;Method=homology
AnagrOXF.C54	EDTA	CACTA_TIR_transposon	9926	10500	1629	-	.	ID=TE_homo_1253;Name=TE_00000708;Classification=DNA/DTC;Sequence_ontology=SO:0002285;Identity=0.73;Method=homology
AnagrOXF.C54	EDTA	LTR_retrotransposon	10504	11692	1000	+	.	ID=TE_homo_1254;Name=TE_00001481_INT;Classification=LTR/unknown;Sequence_ontology=SO:0000186;Identity=0.748;Method=homology
AnagrOXF.C54	EDTA	CACTA_TIR_transposon	10648	11813	1734	+	.	ID=TE_homo_1255;Name=TE_00000703;Classification=DNA/DTC;Sequence_ontology=SO:0002285;Identity=0.717;Method=homology
AnagrOXF.C54	EDTA	Mutator_TIR_transposon	11410	11897	1213	-	.	ID=TE_homo_1256;Name=TE_00000693;Classification=DNA/DTM;Sequence_ontology=SO:0002280;Identity=0.721;Method=homology
AnagrOXF.C54	EDTA	helitron	12016	12231	304	+	.	ID=TE_homo_1257;Name=TE_00000643;Classification=DNA/Helitron;Sequence_ontology=SO:0000544;Identity=0.727;Method=homology
AnagrOXF.C55	EDTA	repeat_region	933	1030	376	-	.	ID=TE_homo_1258;Name=TE_00000034;Classification=Unknown;Sequence_ontology=SO:0000657;Identity=0.831;Method=homology
AnagrOXF.C55	EDTA	Tc1_Mariner_TIR_transposon	1008	1097	359	-	.	ID=TE_homo_1259;Name=TE_00001167;Classification=DNA/DTT;Sequence_ontology=SO:0002278;Identity=0.83;Method=homology
AnagrOXF.C55	EDTA	CACTA_TIR_transposon	1035	2611	6120	+	.	ID=TE_homo_1260;Name=TE_00001257;Classification=DNA/DTC;Sequence_ontology=SO:0002285;Identity=0.771;Method=homology
AnagrOXF.C55	EDTA	helitron	1059	3387	3402	+	.	ID=TE_homo_1261;Name=TE_00000736;Classification=DNA/Helitron;Sequence_ontology=SO:0000544;Identity=0.7;Method=homology
AnagrOXF.C55	EDTA	repeat_region	3383	3487	907	-	.	ID=TE_homo_1262;Name=TE_00000027;Classification=Unknown;Sequence_ontology=SO:0000657;Identity=0.991;Method=homology
AnagrOXF.C55	EDTA	Copia_LTR_retrotransposon	6850	7015	388	+	.	ID=TE_homo_1263;Name=TE_00001000_LTR;Classification=LTR/Copia;Sequence_ontology=SO:0002264;Identity=0.795;Method=homology
AnagrOXF.C55	EDTA	Copia_LTR_retrotransposon	8282	10748	8449	+	.	ID=TE_homo_1264;Name=TE_00001125_INT;Classification=LTR/Copia;Sequence_ontology=SO:0002264;Identity=0.73;Method=homology
AnagrOXF.C55	EDTA	Copia_LTR_retrotransposon	10917	12397	5362	+	.	ID=TE_homo_1265;Name=TE_00001125_INT;Classification=LTR/Copia;Sequence_ontology=SO:0002264;Identity=0.74;Method=homology
AnagrOXF.C56	EDTA	Gypsy_LTR_retrotransposon	36	512	3764	-	.	ID=TE_homo_1266;Name=TE_00001343_LTR;Classification=LTR/Gypsy;Sequence_ontology=SO:0002265;Identity=0.979;Method=homology
AnagrOXF.C56	EDTA	Gypsy_LTR_retrotransposon	513	5195	23784	-	.	ID=TE_homo_1267;Name=TE_00001249_INT;Classification=LTR/Gypsy;Sequence_ontology=SO:0002265;Identity=0.942;Method=homology
AnagrOXF.C56	EDTA	Gypsy_LTR_retrotransposon	5198	5539	2107	-	.	ID=TE_homo_1268;Name=TE_00001343_LTR;Classification=LTR/Gypsy;Sequence_ontology=SO:0002265;Identity=0.953;Method=homology
AnagrOXF.C56	EDTA	Gypsy_LTR_retrotransposon	5538	5796	2276	-	.	ID=TE_homo_1269;Name=TE_00001343_LTR;Classification=LTR/Gypsy;Sequence_ontology=SO:0002265;Identity=0.988;Method=homology
AnagrOXF.C56	EDTA	Mutator_TIR_transposon	5724	5809	511	+	.	ID=TE_homo_1270;Name=TE_00001172;Classification=DNA/DTM;Sequence_ontology=SO:0002280;Identity=0.849;Method=homology
AnagrOXF.C56	EDTA	LTR_retrotransposon	5989	6308	928	-	.	ID=TE_homo_1271;Name=TE_00001540_INT;Classification=LTR/unknown;Sequence_ontology=SO:0000186;Identity=0.819;Method=homology
AnagrOXF.C56	EDTA	repeat_region	6293	6392	560	-	.	ID=TE_homo_1272;Name=TE_00000005;Classification=Unknown;Sequence_ontology=SO:0000657;Identity=0.929;Method=homology
AnagrOXF.C56	EDTA	LTR_retrotransposon	6395	6530	514	-	.	ID=TE_homo_1273;Name=TE_00001686_LTR;Classification=LTR/unknown;Sequence_ontology=SO:0000186;Identity=0.774;Method=homology
AnagrOXF.C56	EDTA	Copia_LTR_retrotransposon	6529	7236	3655	-	.	ID=TE_homo_1274;Name=TE_00000770_INT;Classification=LTR/Copia;Sequence_ontology=SO:0002264;Identity=0.822;Method=homology
AnagrOXF.C56	EDTA	LTR_retrotransposon	7233	7949	4791	-	.	ID=TE_homo_1275;Name=TE_00001540_INT;Classification=LTR/unknown;Sequence_ontology=SO:0000186;Identity=0.878;Method=homology
AnagrOXF.C56	EDTA	Copia_LTR_retrotransposon	9218	9520	1306	-	.	ID=TE_homo_1276;Name=TE_00000900_INT;Classification=LTR/Copia;Sequence_ontology=SO:0002264;Identity=0.756;Method=homology
AnagrOXF.C56	EDTA	repeat_region	9519	9779	1795	+	.	ID=TE_homo_1277;Name=TE_00000085;Classification=Unknown;Sequence_ontology=SO:0000657;Identity=0.918;Method=homology
AnagrOXF.C56	EDTA	repeat_region	9864	10007	1202	-	.	ID=TE_homo_1278;Name=TE_00000205;Classification=Unknown;Sequence_ontology=SO:0000657;Identity=0.958;Method=homology
AnagrOXF.C56	EDTA	Mutator_TIR_transposon	9997	10209	1619	-	.	ID=TE_homo_1279;Name=TE_00001301;Classification=DNA/DTM;Sequence_ontology=SO:0002280;Identity=0.91;Method=homology
AnagrOXF.C56	EDTA	Mutator_TIR_transposon	10221	10307	634	-	.	ID=TE_homo_1280;Name=TE_00001301;Classification=DNA/DTM;Sequence_ontology=SO:0002280;Identity=0.874;Method=homology
AnagrOXF.C56	EDTA	Mutator_TIR_transposon	10296	10503	1512	-	.	ID=TE_homo_1281;Name=TE_00001301;Classification=DNA/DTM;Sequence_ontology=SO:0002280;Identity=0.927;Method=homology
AnagrOXF.C56	EDTA	Copia_LTR_retrotransposon	10534	10947	2326	-	.	ID=TE_homo_1282;Name=TE_00000770_INT;Classification=LTR/Copia;Sequence_ontology=SO:0002264;Identity=0.835;Method=homology
AnagrOXF.C56	EDTA	Copia_LTR_retrotransposon	11091	11285	958	-	.	ID=TE_homo_1283;Name=TE_00000900_INT;Classification=LTR/Copia;Sequence_ontology=SO:0002264;Identity=0.85;Method=homology
AnagrOXF.C56	EDTA	CACTA_TIR_transposon	11350	11444	422	-	.	ID=TE_homo_1284;Name=TE_00000885;Classification=DNA/DTC;Sequence_ontology=SO:0002285;Identity=0.841;Method=homology
AnagrOXF.C56	EDTA	Mutator_TIR_transposon	11573	11662	602	+	.	ID=TE_homo_1285;Name=TE_00001524;Classification=DNA/DTM;Sequence_ontology=SO:0002280;Identity=0.888;Method=homology
AnagrOXF.C56	EDTA	helitron	11583	11782	1174	-	.	ID=TE_homo_1286;Name=TE_00000669;Classification=DNA/Helitron;Sequence_ontology=SO:0000544;Identity=0.845;Method=homology
AnagrOXF.C56	EDTA	repeat_region	11883	11993	816	-	.	ID=TE_homo_1287;Name=TE_00000043;Classification=Unknown;Sequence_ontology=SO:0000657;Identity=0.926;Method=homology
AnagrOXF.C56	EDTA	Mutator_TIR_transposon	12059	12269	736	-	.	ID=TE_homo_1288;Name=TE_00000641;Classification=DNA/DTM;Sequence_ontology=SO:0002280;Identity=0.832;Method=homology
AnagrOXF.C57	EDTA	repeat_region	1	1099	10074	-	.	ID=TE_homo_1289;Name=TE_00000340;Classification=Unknown;Sequence_ontology=SO:0000657;Identity=0.991;Method=homology
AnagrOXF.C57	EDTA	repeat_region	1097	1310	1820	+	.	ID=TE_homo_1290;Name=TE_00000017;Classification=Unknown;Sequence_ontology=SO:0000657;Identity=0.962;Method=homology
AnagrOXF.C57	EDTA	repeat_region	1310	1484	811	-	.	ID=TE_homo_1291;Name=TE_00000169;Classification=Unknown;Sequence_ontology=SO:0000657;Identity=0.821;Method=homology
AnagrOXF.C57	EDTA	repeat_region	1488	3926	15314	+	.	ID=TE_homo_1292;Name=TE_00000017;Classification=Unknown;Sequence_ontology=SO:0000657;Identity=0.884;Method=homology
AnagrOXF.C57	EDTA	repeat_region	4222	5229	6379	+	.	ID=TE_homo_1293;Name=TE_00000015;Classification=Unknown;Sequence_ontology=SO:0000657;Identity=0.944;Method=homology
AnagrOXF.C57	EDTA	helitron	5226	5559	1507	-	.	ID=TE_homo_1294;Name=TE_00000623;Classification=DNA/Helitron;Sequence_ontology=SO:0000544;Identity=0.881;Method=homology
AnagrOXF.C57	EDTA	repeat_region	5560	7204	15242	-	.	ID=TE_homo_1295;Name=TE_00000340;Classification=Unknown;Sequence_ontology=SO:0000657;Identity=0.994;Method=homology
AnagrOXF.C57	EDTA	repeat_region	7202	7415	1820	+	.	ID=TE_homo_1296;Name=TE_00000017;Classification=Unknown;Sequence_ontology=SO:0000657;Identity=0.962;Method=homology
AnagrOXF.C57	EDTA	repeat_region	7415	7589	811	-	.	ID=TE_homo_1297;Name=TE_00000169;Classification=Unknown;Sequence_ontology=SO:0000657;Identity=0.821;Method=homology
AnagrOXF.C57	EDTA	repeat_region	7593	10039	15050	+	.	ID=TE_homo_1298;Name=TE_00000017;Classification=Unknown;Sequence_ontology=SO:0000657;Identity=0.888;Method=homology
AnagrOXF.C57	EDTA	repeat_region	10245	10433	850	-	.	ID=TE_homo_1299;Name=TE_00000031;Classification=Unknown;Sequence_ontology=SO:0000657;Identity=0.843;Method=homology
AnagrOXF.C57	EDTA	repeat_region	10355	11365	6191	+	.	ID=TE_homo_1300;Name=TE_00000015;Classification=Unknown;Sequence_ontology=SO:0000657;Identity=0.935;Method=homology
AnagrOXF.C57	EDTA	helitron	11362	11695	1507	-	.	ID=TE_homo_1301;Name=TE_00000623;Classification=DNA/Helitron;Sequence_ontology=SO:0000544;Identity=0.881;Method=homology
AnagrOXF.C57	EDTA	repeat_region	11696	12240	5142	-	.	ID=TE_homo_1302;Name=TE_00000340;Classification=Unknown;Sequence_ontology=SO:0000657;Identity=1;Method=homology
AnagrOXF.C59	EDTA	LTR_retrotransposon	197	313	403	+	.	ID=TE_homo_1303;Name=TE_00000684_INT;Classification=LTR/unknown;Sequence_ontology=SO:0000186;Identity=0.827;Method=homology
AnagrOXF.C59	EDTA	Mutator_TIR_transposon	696	791	459	+	.	ID=TE_homo_1304;Name=TE_00001480;Classification=DNA/DTM;Sequence_ontology=SO:0002280;Identity=0.863;Method=homology
AnagrOXF.C59	EDTA	repeat_region	4211	4358	745	+	.	ID=TE_homo_1305;Name=TE_00000585;Classification=Unknown;Sequence_ontology=SO:0000657;Identity=0.874;Method=homology
AnagrOXF.C60	EDTA	repeat_region	7	1903	17319	-	.	ID=TE_homo_1306;Name=TE_00000606;Classification=Unknown;Sequence_ontology=SO:0000657;Identity=0.993;Method=homology
AnagrOXF.C60	EDTA	repeat_region	2202	2659	4034	-	.	ID=TE_homo_1307;Name=TE_00000606;Classification=Unknown;Sequence_ontology=SO:0000657;Identity=0.993;Method=homology
AnagrOXF.C60	EDTA	CACTA_TIR_transposon	2656	2780	423	+	.	ID=TE_homo_1308;Name=TE_00000636;Classification=DNA/DTC;Sequence_ontology=SO:0002285;Identity=0.752;Method=homology
AnagrOXF.C60	EDTA	repeat_region	2780	2911	1228	-	.	ID=TE_homo_1309;Name=TE_00000606;Classification=Unknown;Sequence_ontology=SO:0000657;Identity=0.992;Method=homology
AnagrOXF.C60	EDTA	repeat_region	2984	3670	5767	-	.	ID=TE_homo_1310;Name=TE_00000606;Classification=Unknown;Sequence_ontology=SO:0000657;Identity=0.97;Method=homology
AnagrOXF.C60	EDTA	CACTA_TIR_transposon	6577	6960	1429	+	.	ID=TE_homo_1311;Name=TE_00000777;Classification=DNA/DTC;Sequence_ontology=SO:0002285;Identity=0.815;Method=homology
AnagrOXF.C60	EDTA	CACTA_TIR_transposon	8711	9162	2473	+	.	ID=TE_homo_1312;Name=TE_00001266;Classification=DNA/DTC;Sequence_ontology=SO:0002285;Identity=0.749;Method=homology
AnagrOXF.C60	EDTA	CACTA_TIR_transposon	9163	9811	1375	-	.	ID=TE_homo_1313;Name=TE_00001250;Classification=DNA/DTC;Sequence_ontology=SO:0002285;Identity=0.755;Method=homology
AnagrOXF.C60	EDTA	CACTA_TIR_transposon	9812	10027	2473	+	.	ID=TE_homo_1314;Name=TE_00001266;Classification=DNA/DTC;Sequence_ontology=SO:0002285;Identity=0.749;Method=homology
AnagrOXF.C60	EDTA	repeat_region	10660	10776	633	-	.	ID=TE_homo_1315;Name=TE_00000352;Classification=Unknown;Sequence_ontology=SO:0000657;Identity=0.886;Method=homology
AnagrOXF.C60	EDTA	repeat_region	11020	11410	2414	+	.	ID=TE_homo_1316;Name=TE_00000566;Classification=Unknown;Sequence_ontology=SO:0000657;Identity=0.963;Method=homology
AnagrOXF.C61	EDTA	Copia_LTR_retrotransposon	1	994	8242	-	.	ID=TE_homo_1317;Name=TE_00000857_INT;Classification=LTR/Copia;Sequence_ontology=SO:0002264;Identity=0.972;Method=homology
AnagrOXF.C61	EDTA	Copia_LTR_retrotransposon	995	1190	1547	-	.	ID=TE_homo_1318;Name=TE_00000850_LTR;Classification=LTR/Copia;Sequence_ontology=SO:0002264;Identity=0.969;Method=homology
AnagrOXF.C61	EDTA	Mutator_TIR_transposon	2567	2648	437	+	.	ID=TE_homo_1319;Name=TE_00000637;Classification=DNA/DTM;Sequence_ontology=SO:0002280;Identity=0.781;Method=homology
AnagrOXF.C61	EDTA	Copia_LTR_retrotransposon	10250	11332	7530	-	.	ID=TE_homo_1320;Name=TE_00001673_INT;Classification=LTR/Copia;Sequence_ontology=SO:0002264;Identity=0.944;Method=homology
AnagrOXF.C62	EDTA	Copia_LTR_retrotransposon	5	2521	23292	-	.	ID=TE_homo_1321;Name=TE_00000679_INT;Classification=LTR/Copia;Sequence_ontology=SO:0002264;Identity=0.996;Method=homology
AnagrOXF.C62	EDTA	helitron	1919	2706	3975	-	.	ID=TE_homo_1322;Name=TE_00000698;Classification=DNA/Helitron;Sequence_ontology=SO:0000544;Identity=0.826;Method=homology
AnagrOXF.C62	EDTA	repeat_region	4527	4692	643	-	.	ID=TE_homo_1323;Name=TE_00000508;Classification=Unknown;Sequence_ontology=SO:0000657;Identity=0.799;Method=homology
AnagrOXF.C62	EDTA	repeat_region	5330	5486	1087	+	.	ID=TE_homo_1324;Name=TE_00000213;Classification=Unknown;Sequence_ontology=SO:0000657;Identity=0.935;Method=homology
AnagrOXF.C62	EDTA	Copia_LTR_retrotransposon	9403	9486	337	+	.	ID=TE_homo_1325;Name=TE_00001490_INT;Classification=LTR/Copia;Sequence_ontology=SO:0002264;Identity=0.809;Method=homology
AnagrOXF.C63	EDTA	Copia_LTR_retrotransposon	1	3313	14420	+	.	ID=TE_homo_1326;Name=TE_00000914_INT;Classification=LTR/Copia;Sequence_ontology=SO:0002264;Identity=0.801;Method=homology
AnagrOXF.C63	EDTA	Copia_LTR_retrotransposon	3736	3958	759	+	.	ID=TE_homo_1327;Name=TE_00000914_INT;Classification=LTR/Copia;Sequence_ontology=SO:0002264;Identity=0.886;Method=homology
AnagrOXF.C63	EDTA	Copia_LTR_retrotransposon	3950	4201	1795	+	.	ID=TE_homo_1328;Name=TE_00001316_LTR;Classification=LTR/Copia;Sequence_ontology=SO:0002264;Identity=0.94;Method=homology
AnagrOXF.C63	EDTA	Gypsy_LTR_retrotransposon	4202	4783	4537	+	.	ID=TE_homo_1329;Name=TE_00001249_INT;Classification=LTR/Gypsy;Sequence_ontology=SO:0002265;Identity=0.936;Method=homology
AnagrOXF.C63	EDTA	Gypsy_LTR_retrotransposon	4784	8490	11266	+	.	ID=TE_homo_1330;Name=TE_00001249_INT;Classification=LTR/Gypsy;Sequence_ontology=SO:0002265;Identity=0.739;Method=homology
AnagrOXF.C63	EDTA	Gypsy_LTR_retrotransposon	8492	8849	1630	+	.	ID=TE_homo_1331;Name=TE_00001521_LTR;Classification=LTR/Gypsy;Sequence_ontology=SO:0002265;Identity=0.898;Method=homology
AnagrOXF.C63	EDTA	helitron	8865	9031	813	+	.	ID=TE_homo_1332;Name=TE_00000652;Classification=DNA/Helitron;Sequence_ontology=SO:0000544;Identity=0.869;Method=homology
AnagrOXF.C65	EDTA	LTR_retrotransposon	1	911	6942	+	.	ID=TE_homo_1333;Name=TE_00000778_INT;Classification=LTR/unknown;Sequence_ontology=SO:0000186;Identity=0.936;Method=homology
AnagrOXF.C65	EDTA	LTR_retrotransposon	1119	1339	1246	+	.	ID=TE_homo_1334;Name=TE_00000894_INT;Classification=LTR/unknown;Sequence_ontology=SO:0000186;Identity=0.959;Method=homology
AnagrOXF.C65	EDTA	CACTA_TIR_transposon	1229	1354	339	+	.	ID=TE_homo_1335;Name=TE_00000687;Classification=DNA/DTC;Sequence_ontology=SO:0002285;Identity=0.756;Method=homology
AnagrOXF.C65	EDTA	LTR_retrotransposon	1391	5079	34466	+	.	ID=TE_homo_1336;Name=TE_00001686_LTR;Classification=LTR/unknown;Sequence_ontology=SO:0000186;Identity=0.995;Method=homology
AnagrOXF.C65	EDTA	LTR_retrotransposon	5080	10722	52376	+	.	ID=TE_homo_1337;Name=TE_00000778_INT;Classification=LTR/unknown;Sequence_ontology=SO:0000186;Identity=0.996;Method=homology
AnagrOXF.C66	EDTA	Gypsy_LTR_retrotransposon	8	970	7680	+	.	ID=TE_homo_1338;Name=TE_00000921_LTR;Classification=LTR/Gypsy;Sequence_ontology=SO:0002265;Identity=0.96;Method=homology
AnagrOXF.C66	EDTA	Copia_LTR_retrotransposon	985	1330	2587	-	.	ID=TE_homo_1339;Name=TE_00001531_INT;Classification=LTR/Copia;Sequence_ontology=SO:0002264;Identity=0.968;Method=homology
AnagrOXF.C66	EDTA	Copia_LTR_retrotransposon	1332	1630	1872	-	.	ID=TE_homo_1340;Name=TE_00001084_LTR;Classification=LTR/Copia;Sequence_ontology=SO:0002264;Identity=0.956;Method=homology
AnagrOXF.C66	EDTA	repeat_region	1828	2489	2857	-	.	ID=TE_homo_1341;Name=TE_00000443;Classification=Unknown;Sequence_ontology=SO:0000657;Identity=0.813;Method=homology
AnagrOXF.C66	EDTA	Mutator_TIR_transposon	2601	3213	2496	+	.	ID=TE_homo_1342;Name=TE_00000680;Classification=DNA/DTM;Sequence_ontology=SO:0002280;Identity=0.8;Method=homology
AnagrOXF.C66	EDTA	Mutator_TIR_transposon	3436	3526	459	-	.	ID=TE_homo_1343;Name=TE_00000680;Classification=DNA/DTM;Sequence_ontology=SO:0002280;Identity=0.822;Method=homology
AnagrOXF.C66	EDTA	Mutator_TIR_transposon	3581	3851	456	-	.	ID=TE_homo_1344;Name=TE_00001614;Classification=MITE/DTM;Sequence_ontology=SO:0002280;Identity=0.749;Method=homology
AnagrOXF.C66	EDTA	helitron	3674	3918	394	-	.	ID=TE_homo_1345;Name=TE_00000631;Classification=DNA/Helitron;Sequence_ontology=SO:0000544;Identity=0.742;Method=homology
AnagrOXF.C66	EDTA	repeat_region	4018	4123	534	-	.	ID=TE_homo_1346;Name=TE_00000005;Classification=Unknown;Sequence_ontology=SO:0000657;Identity=0.914;Method=homology
AnagrOXF.C66	EDTA	Gypsy_LTR_retrotransposon	5269	5531	742	-	.	ID=TE_homo_1347;Name=TE_00001525_LTR;Classification=LTR/Gypsy;Sequence_ontology=SO:0002265;Identity=0.81;Method=homology
AnagrOXF.C66	EDTA	Gypsy_LTR_retrotransposon	7641	7881	1274	-	.	ID=TE_homo_1348;Name=TE_00001351_LTR;Classification=LTR/Gypsy;Sequence_ontology=SO:0002265;Identity=0.878;Method=homology
AnagrOXF.C66	EDTA	Gypsy_LTR_retrotransposon	7888	8214	1681	-	.	ID=TE_homo_1349;Name=TE_00001034_INT;Classification=LTR/Gypsy;Sequence_ontology=SO:0002265;Identity=0.865;Method=homology
AnagrOXF.C66	EDTA	Gypsy_LTR_retrotransposon	8222	8798	2558	-	.	ID=TE_homo_1350;Name=TE_00001034_INT;Classification=LTR/Gypsy;Sequence_ontology=SO:0002265;Identity=0.793;Method=homology
AnagrOXF.C66	EDTA	Gypsy_LTR_retrotransposon	8887	9027	631	-	.	ID=TE_homo_1351;Name=TE_00001034_INT;Classification=LTR/Gypsy;Sequence_ontology=SO:0002265;Identity=0.791;Method=homology
AnagrOXF.C66	EDTA	Copia_LTR_retrotransposon	9029	9202	1068	+	.	ID=TE_homo_1352;Name=TE_00001631_LTR;Classification=LTR/Copia;Sequence_ontology=SO:0002264;Identity=0.929;Method=homology
AnagrOXF.C66	EDTA	Copia_LTR_retrotransposon	9218	10691	10495	+	.	ID=TE_homo_1353;Name=TE_00001282_INT;Classification=LTR/Copia;Sequence_ontology=SO:0002264;Identity=0.931;Method=homology
AnagrOXF.C67	EDTA	Copia_LTR_retrotransposon	1166	1707	1860	-	.	ID=TE_homo_1354;Name=TE_00000955_INT;Classification=LTR/Copia;Sequence_ontology=SO:0002264;Identity=0.862;Method=homology
AnagrOXF.C67	EDTA	Copia_LTR_retrotransposon	1708	2295	3578	-	.	ID=TE_homo_1355;Name=TE_00001586_INT;Classification=LTR/Copia;Sequence_ontology=SO:0002264;Identity=0.885;Method=homology
AnagrOXF.C67	EDTA	Copia_LTR_retrotransposon	2426	2574	351	-	.	ID=TE_homo_1356;Name=TE_00001479_INT;Classification=LTR/Copia;Sequence_ontology=SO:0002264;Identity=0.752;Method=homology
AnagrOXF.C67	EDTA	Copia_LTR_retrotransposon	2594	3912	5051	-	.	ID=TE_homo_1357;Name=TE_00001577_INT;Classification=LTR/Copia;Sequence_ontology=SO:0002264;Identity=0.854;Method=homology
AnagrOXF.C67	EDTA	Copia_LTR_retrotransposon	3905	4151	608	-	.	ID=TE_homo_1358;Name=TE_00000900_INT;Classification=LTR/Copia;Sequence_ontology=SO:0002264;Identity=0.782;Method=homology
AnagrOXF.C67	EDTA	Copia_LTR_retrotransposon	4152	4460	2359	-	.	ID=TE_homo_1359;Name=TE_00001577_INT;Classification=LTR/Copia;Sequence_ontology=SO:0002264;Identity=0.951;Method=homology
AnagrOXF.C67	EDTA	Copia_LTR_retrotransposon	4639	5458	6818	-	.	ID=TE_homo_1360;Name=TE_00001577_INT;Classification=LTR/Copia;Sequence_ontology=SO:0002264;Identity=0.981;Method=homology
AnagrOXF.C67	EDTA	Copia_LTR_retrotransposon	5459	5662	1723	-	.	ID=TE_homo_1361;Name=TE_00000955_INT;Classification=LTR/Copia;Sequence_ontology=SO:0002264;Identity=0.962;Method=homology
AnagrOXF.C67	EDTA	CACTA_TIR_transposon	5687	6239	2399	+	.	ID=TE_homo_1362;Name=TE_00001257;Classification=DNA/DTC;Sequence_ontology=SO:0002285;Identity=0.872;Method=homology
AnagrOXF.C67	EDTA	CACTA_TIR_transposon	6329	6630	1834	+	.	ID=TE_homo_1363;Name=TE_00001257;Classification=DNA/DTC;Sequence_ontology=SO:0002285;Identity=0.912;Method=homology
AnagrOXF.C67	EDTA	CACTA_TIR_transposon	6759	6870	529	+	.	ID=TE_homo_1364;Name=TE_00001257;Classification=DNA/DTC;Sequence_ontology=SO:0002285;Identity=0.872;Method=homology
AnagrOXF.C67	EDTA	repeat_region	6901	8244	5148	+	.	ID=TE_homo_1365;Name=TE_00000011;Classification=Unknown;Sequence_ontology=SO:0000657;Identity=0.848;Method=homology
AnagrOXF.C67	EDTA	repeat_region	8322	9210	4247	+	.	ID=TE_homo_1366;Name=TE_00000009;Classification=Unknown;Sequence_ontology=SO:0000657;Identity=0.889;Method=homology
AnagrOXF.C67	EDTA	helitron	9240	9619	497	-	.	ID=TE_homo_1367;Name=TE_00000694;Classification=DNA/Helitron;Sequence_ontology=SO:0000544;Identity=0.727;Method=homology
AnagrOXF.C67	EDTA	repeat_region	9629	10248	3047	+	.	ID=TE_homo_1368;Name=TE_00000066;Classification=Unknown;Sequence_ontology=SO:0000657;Identity=0.896;Method=homology
AnagrOXF.C67	EDTA	helitron	10272	10353	385	-	.	ID=TE_homo_1369;Name=TE_00000694;Classification=DNA/Helitron;Sequence_ontology=SO:0000544;Identity=0.886;Method=homology
AnagrOXF.C68	EDTA	Mutator_TIR_transposon	1	376	1939	-	.	ID=TE_homo_1370;Name=TE_00000646;Classification=DNA/DTM;Sequence_ontology=SO:0002280;Identity=0.858;Method=homology
AnagrOXF.C68	EDTA	Mutator_TIR_transposon	330	720	1085	+	.	ID=TE_homo_1371;Name=TE_00000641;Classification=DNA/DTM;Sequence_ontology=SO:0002280;Identity=0.813;Method=homology
AnagrOXF.C68	EDTA	repeat_region	781	888	800	+	.	ID=TE_homo_1372;Name=TE_00000043;Classification=Unknown;Sequence_ontology=SO:0000657;Identity=0.925;Method=homology
AnagrOXF.C68	EDTA	repeat_region	896	982	449	+	.	ID=TE_homo_1373;Name=TE_00000034;Classification=Unknown;Sequence_ontology=SO:0000657;Identity=0.872;Method=homology
AnagrOXF.C68	EDTA	repeat_region	975	1075	353	+	.	ID=TE_homo_1374;Name=TE_00000034;Classification=Unknown;Sequence_ontology=SO:0000657;Identity=0.883;Method=homology
AnagrOXF.C68	EDTA	Copia_LTR_retrotransposon	2909	3562	3906	-	.	ID=TE_homo_1375;Name=TE_00000974_INT;Classification=LTR/Copia;Sequence_ontology=SO:0002264;Identity=0.862;Method=homology
AnagrOXF.C68	EDTA	Copia_LTR_retrotransposon	3942	4108	403	-	.	ID=TE_homo_1376;Name=TE_00000974_INT;Classification=LTR/Copia;Sequence_ontology=SO:0002264;Identity=0.72;Method=homology
AnagrOXF.C68	EDTA	Copia_LTR_retrotransposon	4345	4614	539	+	.	ID=TE_homo_1377;Name=TE_00000900_INT;Classification=LTR/Copia;Sequence_ontology=SO:0002264;Identity=0.771;Method=homology
AnagrOXF.C68	EDTA	Copia_LTR_retrotransposon	4862	10241	39872	+	.	ID=TE_homo_1378;Name=TE_00000900_INT;Classification=LTR/Copia;Sequence_ontology=SO:0002264;Identity=0.916;Method=homology
AnagrOXF.C69	EDTA	Gypsy_LTR_retrotransposon	1	4978	17409	-	.	ID=TE_homo_1379;Name=TE_00001299_INT;Classification=LTR/Gypsy;Sequence_ontology=SO:0002265;Identity=0.83;Method=homology
AnagrOXF.C69	EDTA	Gypsy_LTR_retrotransposon	4980	5473	4408	-	.	ID=TE_homo_1380;Name=TE_00001088_LTR;Classification=LTR/Gypsy;Sequence_ontology=SO:0002265;Identity=0.97;Method=homology
AnagrOXF.C69	EDTA	Gypsy_LTR_retrotransposon	5474	6405	7955	-	.	ID=TE_homo_1381;Name=TE_00001299_INT;Classification=LTR/Gypsy;Sequence_ontology=SO:0002265;Identity=0.973;Method=homology
AnagrOXF.C69	EDTA	Gypsy_LTR_retrotransposon	6405	6545	1161	-	.	ID=TE_homo_1382;Name=TE_00001083_LTR;Classification=LTR/Gypsy;Sequence_ontology=SO:0002265;Identity=0.979;Method=homology
AnagrOXF.C69	EDTA	CACTA_TIR_transposon	7922	8093	901	-	.	ID=TE_homo_1383;Name=TE_00001646;Classification=DNA/DTC;Sequence_ontology=SO:0002285;Identity=0.931;Method=homology
AnagrOXF.C69	EDTA	CACTA_TIR_transposon	8214	8346	461	+	.	ID=TE_homo_1384;Name=TE_00001541;Classification=DNA/DTC;Sequence_ontology=SO:0002285;Identity=0.756;Method=homology
AnagrOXF.C70	EDTA	Copia_LTR_retrotransposon	258	471	1751	+	.	ID=TE_homo_1385;Name=TE_00000955_INT;Classification=LTR/Copia;Sequence_ontology=SO:0002264;Identity=0.953;Method=homology
AnagrOXF.C70	EDTA	Gypsy_LTR_retrotransposon	495	2331	5108	-	.	ID=TE_homo_1386;Name=TE_00001666_INT;Classification=LTR/Gypsy;Sequence_ontology=SO:0002265;Identity=0.712;Method=homology
AnagrOXF.C70	EDTA	Copia_LTR_retrotransposon	2544	3229	4481	-	.	ID=TE_homo_1387;Name=TE_00000852_INT;Classification=LTR/Copia;Sequence_ontology=SO:0002264;Identity=0.892;Method=homology
AnagrOXF.C70	EDTA	Gypsy_LTR_retrotransposon	3338	4433	6443	-	.	ID=TE_homo_1388;Name=TE_00001086_INT;Classification=LTR/Gypsy;Sequence_ontology=SO:0002265;Identity=0.878;Method=homology
AnagrOXF.C70	EDTA	repeat_region	4521	5047	3861	-	.	ID=TE_homo_1389;Name=TE_00000334;Classification=Unknown;Sequence_ontology=SO:0000657;Identity=0.942;Method=homology
AnagrOXF.C70	EDTA	CACTA_TIR_transposon	7491	7952	817	+	.	ID=TE_homo_1390;Name=TE_00001611;Classification=DNA/DTC;Sequence_ontology=SO:0002285;Identity=0.766;Method=homology
AnagrOXF.C70	EDTA	repeat_region	7953	9543	11459	+	.	ID=TE_homo_1391;Name=TE_00000139;Classification=Unknown;Sequence_ontology=SO:0000657;Identity=0.949;Method=homology
AnagrOXF.C71	EDTA	repeat_region	2882	3106	750	-	.	ID=TE_homo_1392;Name=TE_00000064;Classification=Unknown;Sequence_ontology=SO:0000657;Identity=0.824;Method=homology
AnagrOXF.C71	EDTA	repeat_region	3290	3539	2223	+	.	ID=TE_homo_1393;Name=TE_00000530;Classification=Unknown;Sequence_ontology=SO:0000657;Identity=0.972;Method=homology
AnagrOXF.C71	EDTA	repeat_region	3545	3741	1329	+	.	ID=TE_homo_1394;Name=TE_00000094;Classification=Unknown;Sequence_ontology=SO:0000657;Identity=0.953;Method=homology
AnagrOXF.C71	EDTA	repeat_region	3777	4118	1008	-	.	ID=TE_homo_1395;Name=TE_00000074;Classification=Unknown;Sequence_ontology=SO:0000657;Identity=0.791;Method=homology
AnagrOXF.C71	EDTA	repeat_region	7759	7984	703	-	.	ID=TE_homo_1396;Name=TE_00000064;Classification=Unknown;Sequence_ontology=SO:0000657;Identity=0.834;Method=homology
AnagrOXF.C71	EDTA	repeat_region	8169	8418	2223	+	.	ID=TE_homo_1397;Name=TE_00000530;Classification=Unknown;Sequence_ontology=SO:0000657;Identity=0.972;Method=homology
AnagrOXF.C71	EDTA	repeat_region	8420	8621	1329	+	.	ID=TE_homo_1398;Name=TE_00000094;Classification=Unknown;Sequence_ontology=SO:0000657;Identity=0.949;Method=homology
AnagrOXF.C71	EDTA	repeat_region	8657	8998	1008	-	.	ID=TE_homo_1399;Name=TE_00000074;Classification=Unknown;Sequence_ontology=SO:0000657;Identity=0.791;Method=homology
AnagrOXF.C72	EDTA	repeat_region	810	925	739	-	.	ID=TE_homo_1400;Name=TE_00000287;Classification=Unknown;Sequence_ontology=SO:0000657;Identity=0.902;Method=homology
AnagrOXF.C72	EDTA	repeat_region	1064	1217	522	+	.	ID=TE_homo_1401;Name=TE_00000259;Classification=Unknown;Sequence_ontology=SO:0000657;Identity=0.854;Method=homology
AnagrOXF.C72	EDTA	CACTA_TIR_transposon	2075	2190	356	-	.	ID=TE_homo_1402;Name=TE_00000885;Classification=DNA/DTC;Sequence_ontology=SO:0002285;Identity=0.763;Method=homology
AnagrOXF.C72	EDTA	repeat_region	2307	2415	330	+	.	ID=TE_homo_1403;Name=TE_00000567;Classification=Unknown;Sequence_ontology=SO:0000657;Identity=0.841;Method=homology
AnagrOXF.C72	EDTA	repeat_region	2434	2918	661	-	.	ID=TE_homo_1404;Name=TE_00000467;Classification=Unknown;Sequence_ontology=SO:0000657;Identity=0.773;Method=homology
AnagrOXF.C72	EDTA	repeat_region	3307	3393	376	+	.	ID=TE_homo_1405;Name=TE_00000259;Classification=Unknown;Sequence_ontology=SO:0000657;Identity=0.821;Method=homology
AnagrOXF.C72	EDTA	repeat_region	4644	4751	313	+	.	ID=TE_homo_1406;Name=TE_00000038;Classification=Unknown;Sequence_ontology=SO:0000657;Identity=0.761;Method=homology
AnagrOXF.C72	EDTA	repeat_region	4919	5036	404	+	.	ID=TE_homo_1407;Name=TE_00000039;Classification=Unknown;Sequence_ontology=SO:0000657;Identity=0.848;Method=homology
AnagrOXF.C72	EDTA	helitron	6218	6384	358	-	.	ID=TE_homo_1408;Name=TE_00000698;Classification=DNA/Helitron;Sequence_ontology=SO:0000544;Identity=0.727;Method=homology
AnagrOXF.C72	EDTA	Copia_LTR_retrotransposon	6242	6368	393	-	.	ID=TE_homo_1409;Name=TE_00001013_INT;Classification=LTR/Copia;Sequence_ontology=SO:0002264;Identity=0.746;Method=homology
AnagrOXF.C72	EDTA	Gypsy_LTR_retrotransposon	6576	7229	3568	+	.	ID=TE_homo_1410;Name=TE_00001049_LTR;Classification=LTR/Gypsy;Sequence_ontology=SO:0002265;Identity=0.841;Method=homology
AnagrOXF.C72	EDTA	Gypsy_LTR_retrotransposon	7240	9350	12924	+	.	ID=TE_homo_1411;Name=TE_00001049_LTR;Classification=LTR/Gypsy;Sequence_ontology=SO:0002265;Identity=0.881;Method=homology
AnagrOXF.C73	EDTA	LTR_retrotransposon	1	157	391	+	.	ID=TE_homo_1412;Name=TE_00001686_LTR;Classification=LTR/unknown;Sequence_ontology=SO:0000186;Identity=0.832;Method=homology
AnagrOXF.C73	EDTA	CACTA_TIR_transposon	25	1044	1689	+	.	ID=TE_homo_1413;Name=TE_00000885;Classification=DNA/DTC;Sequence_ontology=SO:0002285;Identity=0.761;Method=homology
AnagrOXF.C73	EDTA	LTR_retrotransposon	941	1098	693	+	.	ID=TE_homo_1414;Name=TE_00001686_LTR;Classification=LTR/unknown;Sequence_ontology=SO:0000186;Identity=0.815;Method=homology
AnagrOXF.C73	EDTA	repeat_region	1102	1195	442	+	.	ID=TE_homo_1415;Name=TE_00000005;Classification=Unknown;Sequence_ontology=SO:0000657;Identity=0.846;Method=homology
AnagrOXF.C73	EDTA	LTR_retrotransposon	1180	1328	857	+	.	ID=TE_homo_1416;Name=TE_00000684_INT;Classification=LTR/unknown;Sequence_ontology=SO:0000186;Identity=0.885;Method=homology
AnagrOXF.C73	EDTA	CACTA_TIR_transposon	1333	1623	1026	+	.	ID=TE_homo_1417;Name=TE_00000885;Classification=DNA/DTC;Sequence_ontology=SO:0002285;Identity=0.848;Method=homology
AnagrOXF.C73	EDTA	Mutator_TIR_transposon	1600	1912	910	+	.	ID=TE_homo_1418;Name=TE_00000641;Classification=DNA/DTM;Sequence_ontology=SO:0002280;Identity=0.779;Method=homology
AnagrOXF.C73	EDTA	Mutator_TIR_transposon	1769	2043	1008	-	.	ID=TE_homo_1419;Name=TE_00000646;Classification=DNA/DTM;Sequence_ontology=SO:0002280;Identity=0.799;Method=homology
AnagrOXF.C73	EDTA	repeat_region	2090	2223	980	+	.	ID=TE_homo_1420;Name=TE_00000000;Classification=Unknown;Sequence_ontology=SO:0000657;Identity=0.896;Method=homology
AnagrOXF.C73	EDTA	repeat_region	2273	2535	1134	+	.	ID=TE_homo_1421;Name=TE_00000084;Classification=Unknown;Sequence_ontology=SO:0000657;Identity=0.904;Method=homology
AnagrOXF.C73	EDTA	repeat_region	2536	3223	6792	-	.	ID=TE_homo_1422;Name=TE_00000074;Classification=Unknown;Sequence_ontology=SO:0000657;Identity=0.949;Method=homology
AnagrOXF.C73	EDTA	CACTA_TIR_transposon	3464	3714	424	+	.	ID=TE_homo_1423;Name=TE_00001570;Classification=DNA/DTC;Sequence_ontology=SO:0002285;Identity=0.769;Method=homology
AnagrOXF.C73	EDTA	repeat_region	3736	6024	12608	+	.	ID=TE_homo_1424;Name=TE_00000054;Classification=Unknown;Sequence_ontology=SO:0000657;Identity=0.939;Method=homology
AnagrOXF.C73	EDTA	repeat_region	5947	6217	1341	-	.	ID=TE_homo_1425;Name=TE_00000180;Classification=Unknown;Sequence_ontology=SO:0000657;Identity=0.901;Method=homology
AnagrOXF.C73	EDTA	LTR_retrotransposon	6230	7192	1941	-	.	ID=TE_homo_1426;Name=TE_00001686_LTR;Classification=LTR/unknown;Sequence_ontology=SO:0000186;Identity=0.75;Method=homology
AnagrOXF.C73	EDTA	repeat_region	7196	7473	1928	+	.	ID=TE_homo_1427;Name=TE_00000224;Classification=Unknown;Sequence_ontology=SO:0000657;Identity=0.923;Method=homology
AnagrOXF.C73	EDTA	CACTA_TIR_transposon	7474	8732	6926	+	.	ID=TE_homo_1428;Name=TE_00001570;Classification=DNA/DTC;Sequence_ontology=SO:0002285;Identity=0.876;Method=homology
AnagrOXF.C73	EDTA	CACTA_TIR_transposon	8738	9270	3693	+	.	ID=TE_homo_1429;Name=TE_00001570;Classification=DNA/DTC;Sequence_ontology=SO:0002285;Identity=0.908;Method=homology
AnagrOXF.C74	EDTA	repeat_region	2	483	3487	+	.	ID=TE_homo_1430;Name=TE_00000241;Classification=Unknown;Sequence_ontology=SO:0000657;Identity=0.928;Method=homology
AnagrOXF.C74	EDTA	CACTA_TIR_transposon	858	1219	516	-	.	ID=TE_homo_1431;Name=TE_00000644;Classification=DNA/DTC;Sequence_ontology=SO:0002285;Identity=0.716;Method=homology
AnagrOXF.C74	EDTA	repeat_region	1235	1486	2219	-	.	ID=TE_homo_1432;Name=TE_00000338;Classification=Unknown;Sequence_ontology=SO:0000657;Identity=0.98;Method=homology
AnagrOXF.C74	EDTA	repeat_region	1652	1752	426	-	.	ID=TE_homo_1433;Name=TE_00000147;Classification=Unknown;Sequence_ontology=SO:0000657;Identity=0.743;Method=homology
AnagrOXF.C74	EDTA	LTR_retrotransposon	1755	1905	368	+	.	ID=TE_homo_1434;Name=TE_00000781_LTR;Classification=LTR/unknown;Sequence_ontology=SO:0000186;Identity=0.78;Method=homology
AnagrOXF.C74	EDTA	CACTA_TIR_transposon	2161	2445	910	-	.	ID=TE_homo_1435;Name=TE_00001281;Classification=DNA/DTC;Sequence_ontology=SO:0002285;Identity=0.741;Method=homology
AnagrOXF.C74	EDTA	Gypsy_LTR_retrotransposon	2458	2847	1082	-	.	ID=TE_homo_1436;Name=TE_00001174_INT;Classification=LTR/Gypsy;Sequence_ontology=SO:0002265;Identity=0.744;Method=homology
AnagrOXF.C74	EDTA	Copia_LTR_retrotransposon	3173	3901	1848	-	.	ID=TE_homo_1437;Name=TE_00001146_INT;Classification=LTR/Copia;Sequence_ontology=SO:0002264;Identity=0.709;Method=homology
AnagrOXF.C74	EDTA	Gypsy_LTR_retrotransposon	4033	4364	1947	+	.	ID=TE_homo_1438;Name=TE_00000988_LTR;Classification=LTR/Gypsy;Sequence_ontology=SO:0002265;Identity=0.87;Method=homology
AnagrOXF.C74	EDTA	Gypsy_LTR_retrotransposon	4351	9005	27890	+	.	ID=TE_homo_1439;Name=TE_00000988_LTR;Classification=LTR/Gypsy;Sequence_ontology=SO:0002265;Identity=0.894;Method=homology
AnagrOXF.C74	EDTA	helitron	8936	9023	420	-	.	ID=TE_homo_1440;Name=TE_00000945;Classification=DNA/Helitron;Sequence_ontology=SO:0000544;Identity=0.779;Method=homology
AnagrOXF.C75	EDTA	helitron	1	100	341	-	.	ID=TE_homo_1441;Name=TE_00000694;Classification=DNA/Helitron;Sequence_ontology=SO:0000544;Identity=0.852;Method=homology
AnagrOXF.C75	EDTA	Copia_LTR_retrotransposon	216	1001	1143	+	.	ID=TE_homo_1442;Name=TE_00001146_INT;Classification=LTR/Copia;Sequence_ontology=SO:0002264;Identity=0.701;Method=homology
AnagrOXF.C75	EDTA	Mutator_TIR_transposon	1040	1143	623	+	.	ID=TE_homo_1443;Name=TE_00001073;Classification=DNA/DTM;Sequence_ontology=SO:0002280;Identity=0.93;Method=homology
AnagrOXF.C75	EDTA	Gypsy_LTR_retrotransposon	1153	3114	11469	+	.	ID=TE_homo_1444;Name=TE_00000741_INT;Classification=LTR/Gypsy;Sequence_ontology=SO:0002265;Identity=0.701;Method=homology
AnagrOXF.C75	EDTA	CACTA_TIR_transposon	3115	6831	.	.	.	ID=TE_struc_2;Name=AnagrOXF.C75:3115..6831;Classification=DNA/DTC;Sequence_ontology=SO:0002285;Identity=0.9;Method=structural;TSD=CC_CC_100.0;TIR=CACTAATCGC_GCGTTTAGTG
AnagrOXF.C75	EDTA	Copia_LTR_retrotransposon	6832	7632	7683	+	.	ID=TE_homo_1445;Name=TE_00001146_INT;Classification=LTR/Copia;Sequence_ontology=SO:0002264;Identity=0.735;Method=homology
AnagrOXF.C75	EDTA	Gypsy_LTR_retrotransposon	7633	7901	11469	+	.	ID=TE_homo_1446;Name=TE_00000741_INT;Classification=LTR/Gypsy;Sequence_ontology=SO:0002265;Identity=0.701;Method=homology
AnagrOXF.C75	EDTA	helitron	7757	7945	1273	-	.	ID=TE_homo_1447;Name=TE_00000694;Classification=DNA/Helitron;Sequence_ontology=SO:0000544;Identity=0.919;Method=homology
AnagrOXF.C75	EDTA	Copia_LTR_retrotransposon	7946	8138	1072	+	.	ID=TE_homo_1448;Name=TE_00001146_INT;Classification=LTR/Copia;Sequence_ontology=SO:0002264;Identity=0.73;Method=homology
AnagrOXF.C75	EDTA	helitron	8107	8430	1559	-	.	ID=TE_homo_1449;Name=TE_00000694;Classification=DNA/Helitron;Sequence_ontology=SO:0000544;Identity=0.861;Method=homology
AnagrOXF.C75	EDTA	Copia_LTR_retrotransposon	8604	8982	582	+	.	ID=TE_homo_1450;Name=TE_00001146_INT;Classification=LTR/Copia;Sequence_ontology=SO:0002264;Identity=0.733;Method=homology
AnagrOXF.C75	EDTA	helitron	9013	9174	743	-	.	ID=TE_homo_1451;Name=TE_00000694;Classification=DNA/Helitron;Sequence_ontology=SO:0000544;Identity=0.841;Method=homology
AnagrOXF.C76	EDTA	Gypsy_LTR_retrotransposon	1	1029	8235	-	.	ID=TE_homo_1452;Name=TE_00000932_INT;Classification=LTR/Gypsy;Sequence_ontology=SO:0002265;Identity=0.945;Method=homology
AnagrOXF.C76	EDTA	helitron	1032	1233	1436	+	.	ID=TE_homo_1453;Name=TE_00000669;Classification=DNA/Helitron;Sequence_ontology=SO:0000544;Identity=0.901;Method=homology
AnagrOXF.C76	EDTA	CACTA_TIR_transposon	1074	1241	1460	-	.	ID=TE_homo_1454;Name=TE_00000692;Classification=DNA/DTC;Sequence_ontology=SO:0002285;Identity=0.976;Method=homology
AnagrOXF.C76	EDTA	Gypsy_LTR_retrotransposon	1234	1817	3080	-	.	ID=TE_homo_1455;Name=TE_00000932_INT;Classification=LTR/Gypsy;Sequence_ontology=SO:0002265;Identity=0.945;Method=homology
AnagrOXF.C76	EDTA	Gypsy_LTR_retrotransposon	1818	2253	2825	-	.	ID=TE_homo_1456;Name=TE_00000905_LTR;Classification=LTR/Gypsy;Sequence_ontology=SO:0002265;Identity=0.943;Method=homology
AnagrOXF.C76	EDTA	Gypsy_LTR_retrotransposon	2255	3309	3277	+	.	ID=TE_homo_1457;Name=TE_00001585_INT;Classification=LTR/Gypsy;Sequence_ontology=SO:0002265;Identity=0.718;Method=homology
AnagrOXF.C76	EDTA	Gypsy_LTR_retrotransposon	3409	4737	3104	+	.	ID=TE_homo_1458;Name=TE_00001585_INT;Classification=LTR/Gypsy;Sequence_ontology=SO:0002265;Identity=0.709;Method=homology
AnagrOXF.C76	EDTA	repeat_region	6520	8741	8989	-	.	ID=TE_homo_1459;Name=TE_00000268;Classification=Unknown;Sequence_ontology=SO:0000657;Identity=0.876;Method=homology
AnagrOXF.C76	EDTA	Gypsy_LTR_retrotransposon	8883	9077	1174	-	.	ID=TE_homo_1460;Name=TE_00000988_LTR;Classification=LTR/Gypsy;Sequence_ontology=SO:0002265;Identity=0.917;Method=homology
AnagrOXF.C77	EDTA	repeat_region	1	787	6468	-	.	ID=TE_homo_1461;Name=TE_00000094;Classification=Unknown;Sequence_ontology=SO:0000657;Identity=0.976;Method=homology
AnagrOXF.C77	EDTA	Mutator_TIR_transposon	973	1225	473	-	.	ID=TE_homo_1462;Name=TE_00001333;Classification=DNA/DTM;Sequence_ontology=SO:0002280;Identity=0.776;Method=homology
AnagrOXF.C77	EDTA	repeat_region	1226	3799	22921	-	.	ID=TE_homo_1463;Name=TE_00000094;Classification=Unknown;Sequence_ontology=SO:0000657;Identity=0.985;Method=homology
AnagrOXF.C77	EDTA	Mutator_TIR_transposon	3800	3886	322	-	.	ID=TE_homo_1464;Name=TE_00001333;Classification=DNA/DTM;Sequence_ontology=SO:0002280;Identity=0.869;Method=homology
AnagrOXF.C77	EDTA	Mutator_TIR_transposon	3985	4233	664	-	.	ID=TE_homo_1465;Name=TE_00001333;Classification=DNA/DTM;Sequence_ontology=SO:0002280;Identity=0.768;Method=homology
AnagrOXF.C77	EDTA	repeat_region	4234	6810	22472	-	.	ID=TE_homo_1466;Name=TE_00000094;Classification=Unknown;Sequence_ontology=SO:0000657;Identity=0.978;Method=homology
AnagrOXF.C77	EDTA	Mutator_TIR_transposon	6995	7228	489	-	.	ID=TE_homo_1467;Name=TE_00001333;Classification=DNA/DTM;Sequence_ontology=SO:0002280;Identity=0.779;Method=homology
AnagrOXF.C77	EDTA	repeat_region	7249	9042	15722	-	.	ID=TE_homo_1468;Name=TE_00000094;Classification=Unknown;Sequence_ontology=SO:0000657;Identity=0.984;Method=homology
AnagrOXF.C78	EDTA	Copia_LTR_retrotransposon	1	3032	27454	-	.	ID=TE_homo_1469;Name=TE_00001234_INT;Classification=LTR/Copia;Sequence_ontology=SO:0002264;Identity=0.992;Method=homology
AnagrOXF.C78	EDTA	Copia_LTR_retrotransposon	3033	3432	2967	-	.	ID=TE_homo_1470;Name=TE_00001350_LTR;Classification=LTR/Copia;Sequence_ontology=SO:0002264;Identity=0.949;Method=homology
AnagrOXF.C78	EDTA	repeat_region	3515	3649	762	-	.	ID=TE_homo_1471;Name=TE_00000034;Classification=Unknown;Sequence_ontology=SO:0000657;Identity=0.865;Method=homology
AnagrOXF.C78	EDTA	repeat_region	3827	4072	1829	+	.	ID=TE_homo_1472;Name=TE_00000059;Classification=Unknown;Sequence_ontology=SO:0000657;Identity=0.946;Method=homology
AnagrOXF.C78	EDTA	CACTA_TIR_transposon	4080	4503	2968	+	.	ID=TE_homo_1473;Name=TE_00001570;Classification=DNA/DTC;Sequence_ontology=SO:0002285;Identity=0.929;Method=homology
AnagrOXF.C78	EDTA	CACTA_TIR_transposon	4513	4798	1476	+	.	ID=TE_homo_1474;Name=TE_00001570;Classification=DNA/DTC;Sequence_ontology=SO:0002285;Identity=0.909;Method=homology
AnagrOXF.C78	EDTA	CACTA_TIR_transposon	4800	6024	5088	+	.	ID=TE_homo_1475;Name=TE_00001570;Classification=DNA/DTC;Sequence_ontology=SO:0002285;Identity=0.837;Method=homology
AnagrOXF.C78	EDTA	repeat_region	5976	6211	1780	+	.	ID=TE_homo_1476;Name=TE_00000208;Classification=Unknown;Sequence_ontology=SO:0000657;Identity=0.923;Method=homology
AnagrOXF.C78	EDTA	repeat_region	6077	6266	1555	-	.	ID=TE_homo_1477;Name=TE_00000215;Classification=Unknown;Sequence_ontology=SO:0000657;Identity=0.968;Method=homology
AnagrOXF.C78	EDTA	repeat_region	6238	6651	1851	+	.	ID=TE_homo_1478;Name=TE_00000163;Classification=Unknown;Sequence_ontology=SO:0000657;Identity=0.966;Method=homology
AnagrOXF.C78	EDTA	repeat_region	6629	6732	609	+	.	ID=TE_homo_1479;Name=TE_00000226;Classification=Unknown;Sequence_ontology=SO:0000657;Identity=0.968;Method=homology
AnagrOXF.C78	EDTA	repeat_region	6704	7072	2500	+	.	ID=TE_homo_1480;Name=TE_00000127;Classification=Unknown;Sequence_ontology=SO:0000657;Identity=0.934;Method=homology
AnagrOXF.C78	EDTA	repeat_region	7076	7220	1122	-	.	ID=TE_homo_1481;Name=TE_00000240;Classification=Unknown;Sequence_ontology=SO:0000657;Identity=0.965;Method=homology
AnagrOXF.C78	EDTA	repeat_region	7221	8446	5814	+	.	ID=TE_homo_1482;Name=TE_00000068;Classification=Unknown;Sequence_ontology=SO:0000657;Identity=0.913;Method=homology
AnagrOXF.C79	EDTA	Gypsy_LTR_retrotransposon	19	268	2032	-	.	ID=TE_homo_1483;Name=TE_00001083_LTR;Classification=LTR/Gypsy;Sequence_ontology=SO:0002265;Identity=0.972;Method=homology
AnagrOXF.C79	EDTA	repeat_region	933	1153	1567	-	.	ID=TE_homo_1484;Name=TE_00000522;Classification=Unknown;Sequence_ontology=SO:0000657;Identity=0.926;Method=homology
AnagrOXF.C79	EDTA	Copia_LTR_retrotransposon	1160	1274	370	-	.	ID=TE_homo_1485;Name=TE_00001146_INT;Classification=LTR/Copia;Sequence_ontology=SO:0002264;Identity=0.709;Method=homology
AnagrOXF.C79	EDTA	CACTA_TIR_transposon	1275	1371	746	-	.	ID=TE_homo_1486;Name=TE_00001257;Classification=DNA/DTC;Sequence_ontology=SO:0002285;Identity=0.937;Method=homology
AnagrOXF.C79	EDTA	Copia_LTR_retrotransposon	1372	1569	370	-	.	ID=TE_homo_1487;Name=TE_00001146_INT;Classification=LTR/Copia;Sequence_ontology=SO:0002264;Identity=0.709;Method=homology
AnagrOXF.C79	EDTA	CACTA_TIR_transposon	1568	1782	1527	-	.	ID=TE_homo_1488;Name=TE_00001257;Classification=DNA/DTC;Sequence_ontology=SO:0002285;Identity=0.952;Method=homology
AnagrOXF.C79	EDTA	repeat_region	1766	2093	2318	-	.	ID=TE_homo_1489;Name=TE_00000522;Classification=Unknown;Sequence_ontology=SO:0000657;Identity=0.922;Method=homology
AnagrOXF.C79	EDTA	helitron	2260	2439	739	+	.	ID=TE_homo_1490;Name=TE_00000694;Classification=DNA/Helitron;Sequence_ontology=SO:0000544;Identity=0.758;Method=homology
AnagrOXF.C79	EDTA	Gypsy_LTR_retrotransposon	2301	2569	6039	-	.	ID=TE_homo_1491;Name=TE_00000741_INT;Classification=LTR/Gypsy;Sequence_ontology=SO:0002265;Identity=0.706;Method=homology
AnagrOXF.C79	EDTA	Copia_LTR_retrotransposon	2570	4896	6961	-	.	ID=TE_homo_1492;Name=TE_00001146_INT;Classification=LTR/Copia;Sequence_ontology=SO:0002264;Identity=0.722;Method=homology
AnagrOXF.C79	EDTA	Gypsy_LTR_retrotransposon	4897	6339	6039	-	.	ID=TE_homo_1493;Name=TE_00000741_INT;Classification=LTR/Gypsy;Sequence_ontology=SO:0002265;Identity=0.706;Method=homology
AnagrOXF.C79	EDTA	CACTA_TIR_transposon	6586	6871	364	+	.	ID=TE_homo_1494;Name=TE_00001579;Classification=DNA/DTC;Sequence_ontology=SO:0002285;Identity=0.716;Method=homology
AnagrOXF.C79	EDTA	Gypsy_LTR_retrotransposon	6872	7128	1120	-	.	ID=TE_homo_1495;Name=TE_00000741_INT;Classification=LTR/Gypsy;Sequence_ontology=SO:0002265;Identity=0.727;Method=homology
AnagrOXF.C79	EDTA	Copia_LTR_retrotransposon	7951	8299	593	-	.	ID=TE_homo_1496;Name=TE_00001146_INT;Classification=LTR/Copia;Sequence_ontology=SO:0002264;Identity=0.704;Method=homology
AnagrOXF.C80	EDTA	Copia_LTR_retrotransposon	1	3457	27798	-	.	ID=TE_homo_1497;Name=TE_00001097_INT;Classification=LTR/Copia;Sequence_ontology=SO:0002264;Identity=0.96;Method=homology
AnagrOXF.C80	EDTA	repeat_region	3479	3812	811	-	.	ID=TE_homo_1498;Name=TE_00000012;Classification=Unknown;Sequence_ontology=SO:0000657;Identity=0.725;Method=homology
AnagrOXF.C80	EDTA	Copia_LTR_retrotransposon	6123	7025	7137	-	.	ID=TE_homo_1499;Name=TE_00001688_INT;Classification=LTR/Copia;Sequence_ontology=SO:0002264;Identity=0.94;Method=homology
AnagrOXF.C80	EDTA	Gypsy_LTR_retrotransposon	7027	7174	629	+	.	ID=TE_homo_1500;Name=TE_00000837_INT;Classification=LTR/Gypsy;Sequence_ontology=SO:0002265;Identity=0.781;Method=homology
AnagrOXF.C80	EDTA	Copia_LTR_retrotransposon	7258	7854	4424	-	.	ID=TE_homo_1501;Name=TE_00001688_INT;Classification=LTR/Copia;Sequence_ontology=SO:0002264;Identity=0.942;Method=homology
AnagrOXF.C81	EDTA	hAT_TIR_transposon	181	711	3709	-	.	ID=TE_homo_1502;Name=TE_00001255;Classification=DNA/DTA;Sequence_ontology=SO:0002279;Identity=0.951;Method=homology
AnagrOXF.C81	EDTA	Copia_LTR_retrotransposon	719	947	2081	+	.	ID=TE_homo_1503;Name=TE_00001626_LTR;Classification=LTR/Copia;Sequence_ontology=SO:0002264;Identity=0.996;Method=homology
AnagrOXF.C81	EDTA	Copia_LTR_retrotransposon	948	3665	24401	-	.	ID=TE_homo_1504;Name=TE_00000979_INT;Classification=LTR/Copia;Sequence_ontology=SO:0002264;Identity=0.982;Method=homology
AnagrOXF.C81	EDTA	Copia_LTR_retrotransposon	2109	6035	16735	+	.	ID=TE_homo_1505;Name=TE_00001325_INT;Classification=LTR/Copia;Sequence_ontology=SO:0002264;Identity=0.776;Method=homology
AnagrOXF.C81	EDTA	Copia_LTR_retrotransposon	4654	7549	26487	-	.	ID=TE_homo_1506;Name=TE_00000979_INT;Classification=LTR/Copia;Sequence_ontology=SO:0002264;Identity=0.986;Method=homology
AnagrOXF.C81	EDTA	Copia_LTR_retrotransposon	7555	7793	2166	+	.	ID=TE_homo_1507;Name=TE_00001626_LTR;Classification=LTR/Copia;Sequence_ontology=SO:0002264;Identity=0.996;Method=homology
AnagrOXF.C82	EDTA	Copia_LTR_retrotransposon	368	1431	2128	-	.	ID=TE_homo_1508;Name=TE_00001146_INT;Classification=LTR/Copia;Sequence_ontology=SO:0002264;Identity=0.708;Method=homology
AnagrOXF.C82	EDTA	LTR_retrotransposon	2363	2488	918	-	.	ID=TE_homo_1509;Name=TE_00001422_LTR;Classification=LTR/unknown;Sequence_ontology=SO:0000186;Identity=0.937;Method=homology
AnagrOXF.C82	EDTA	Gypsy_LTR_retrotransposon	2493	5084	20583	+	.	ID=TE_homo_1510;Name=TE_00000921_LTR;Classification=LTR/Gypsy;Sequence_ontology=SO:0002265;Identity=0.969;Method=homology
AnagrOXF.C82	EDTA	Gypsy_LTR_retrotransposon	5085	5711	5199	+	.	ID=TE_homo_1511;Name=TE_00000921_LTR;Classification=LTR/Gypsy;Sequence_ontology=SO:0002265;Identity=0.954;Method=homology
AnagrOXF.C82	EDTA	Gypsy_LTR_retrotransposon	5712	7791	16258	-	.	ID=TE_homo_1512;Name=TE_00001585_INT;Classification=LTR/Gypsy;Sequence_ontology=SO:0002265;Identity=0.94;Method=homology
AnagrOXF.C83	EDTA	helitron	1	242	1129	-	.	ID=TE_homo_1513;Name=TE_00001670;Classification=DNA/Helitron;Sequence_ontology=SO:0000544;Identity=0.904;Method=homology
AnagrOXF.C83	EDTA	helitron	318	404	721	-	.	ID=TE_homo_1514;Name=TE_00001670;Classification=DNA/Helitron;Sequence_ontology=SO:0000544;Identity=0.954;Method=homology
AnagrOXF.C83	EDTA	CACTA_TIR_transposon	1050	1161	614	+	.	ID=TE_homo_1515;Name=TE_00000885;Classification=DNA/DTC;Sequence_ontology=SO:0002285;Identity=0.711;Method=homology
AnagrOXF.C83	EDTA	CACTA_TIR_transposon	1162	1363	716	-	.	ID=TE_homo_1516;Name=TE_00000678;Classification=DNA/DTC;Sequence_ontology=SO:0002285;Identity=0.776;Method=homology
AnagrOXF.C83	EDTA	repeat_region	1837	1934	515	+	.	ID=TE_homo_1517;Name=TE_00000056;Classification=Unknown;Sequence_ontology=SO:0000657;Identity=0.814;Method=homology
AnagrOXF.C83	EDTA	repeat_region	2351	2555	968	+	.	ID=TE_homo_1518;Name=TE_00000229;Classification=Unknown;Sequence_ontology=SO:0000657;Identity=0.833;Method=homology
AnagrOXF.C83	EDTA	repeat_region	2567	2693	671	+	.	ID=TE_homo_1519;Name=TE_00000365;Classification=Unknown;Sequence_ontology=SO:0000657;Identity=0.849;Method=homology
AnagrOXF.C83	EDTA	repeat_region	2795	2903	338	-	.	ID=TE_homo_1520;Name=TE_00000365;Classification=Unknown;Sequence_ontology=SO:0000657;Identity=0.802;Method=homology
AnagrOXF.C83	EDTA	Gypsy_LTR_retrotransposon	5993	6385	1033	-	.	ID=TE_homo_1521;Name=TE_00001597_LTR;Classification=LTR/Gypsy;Sequence_ontology=SO:0002265;Identity=0.764;Method=homology
AnagrOXF.C83	EDTA	Copia_LTR_retrotransposon	6448	6770	883	-	.	ID=TE_homo_1522;Name=TE_00001146_INT;Classification=LTR/Copia;Sequence_ontology=SO:0002264;Identity=0.716;Method=homology
AnagrOXF.C83	EDTA	Gypsy_LTR_retrotransposon	6514	7663	2182	-	.	ID=TE_homo_1523;Name=TE_00001562_INT;Classification=LTR/Gypsy;Sequence_ontology=SO:0002265;Identity=0.702;Method=homology
AnagrOXF.C83	EDTA	Mutator_TIR_transposon	7392	7701	698	+	.	ID=TE_homo_1524;Name=TE_00001066;Classification=DNA/DTM;Sequence_ontology=SO:0002280;Identity=0.711;Method=homology
AnagrOXF.C84	EDTA	repeat_region	1	728	6082	-	.	ID=TE_homo_1525;Name=TE_00000497;Classification=Unknown;Sequence_ontology=SO:0000657;Identity=0.974;Method=homology
AnagrOXF.C84	EDTA	repeat_region	1162	1318	1253	-	.	ID=TE_homo_1526;Name=TE_00000497;Classification=Unknown;Sequence_ontology=SO:0000657;Identity=0.968;Method=homology
AnagrOXF.C84	EDTA	repeat_region	1949	2223	2093	-	.	ID=TE_homo_1527;Name=TE_00000497;Classification=Unknown;Sequence_ontology=SO:0000657;Identity=0.927;Method=homology
AnagrOXF.C84	EDTA	repeat_region	2290	2631	2287	-	.	ID=TE_homo_1528;Name=TE_00000497;Classification=Unknown;Sequence_ontology=SO:0000657;Identity=0.969;Method=homology
AnagrOXF.C84	EDTA	repeat_region	3391	3988	4590	-	.	ID=TE_homo_1529;Name=TE_00000497;Classification=Unknown;Sequence_ontology=SO:0000657;Identity=0.945;Method=homology
AnagrOXF.C84	EDTA	Copia_LTR_retrotransposon	3990	4635	3176	+	.	ID=TE_homo_1530;Name=TE_00001013_INT;Classification=LTR/Copia;Sequence_ontology=SO:0002264;Identity=0.857;Method=homology
AnagrOXF.C84	EDTA	Gypsy_LTR_retrotransposon	4633	4846	1406	-	.	ID=TE_homo_1531;Name=TE_00000929_INT;Classification=LTR/Gypsy;Sequence_ontology=SO:0002265;Identity=0.864;Method=homology
AnagrOXF.C84	EDTA	Copia_LTR_retrotransposon	4837	7509	23323	+	.	ID=TE_homo_1532;Name=TE_00000770_INT;Classification=LTR/Copia;Sequence_ontology=SO:0002264;Identity=0.982;Method=homology
AnagrOXF.C85	EDTA	Mutator_TIR_transposon	5	543	3154	-	.	ID=TE_homo_1533;Name=TE_00000646;Classification=DNA/DTM;Sequence_ontology=SO:0002280;Identity=0.866;Method=homology
AnagrOXF.C85	EDTA	LTR_retrotransposon	489	718	773	+	.	ID=TE_homo_1534;Name=TE_00000684_INT;Classification=LTR/unknown;Sequence_ontology=SO:0000186;Identity=0.824;Method=homology
AnagrOXF.C85	EDTA	helitron	722	830	749	-	.	ID=TE_homo_1535;Name=TE_00000669;Classification=DNA/Helitron;Sequence_ontology=SO:0000544;Identity=0.89;Method=homology
AnagrOXF.C85	EDTA	Mutator_TIR_transposon	832	1009	505	+	.	ID=TE_homo_1536;Name=TE_00000641;Classification=DNA/DTM;Sequence_ontology=SO:0002280;Identity=0.757;Method=homology
AnagrOXF.C85	EDTA	Mutator_TIR_transposon	884	1015	799	-	.	ID=TE_homo_1537;Name=TE_00000646;Classification=DNA/DTM;Sequence_ontology=SO:0002280;Identity=0.866;Method=homology
AnagrOXF.C85	EDTA	repeat_region	1062	1174	830	+	.	ID=TE_homo_1538;Name=TE_00000043;Classification=Unknown;Sequence_ontology=SO:0000657;Identity=0.944;Method=homology
AnagrOXF.C85	EDTA	repeat_region	1182	1295	427	+	.	ID=TE_homo_1539;Name=TE_00000034;Classification=Unknown;Sequence_ontology=SO:0000657;Identity=0.897;Method=homology
AnagrOXF.C85	EDTA	repeat_region	1322	1415	418	+	.	ID=TE_homo_1540;Name=TE_00000034;Classification=Unknown;Sequence_ontology=SO:0000657;Identity=0.915;Method=homology
AnagrOXF.C85	EDTA	Copia_LTR_retrotransposon	1416	1765	1701	-	.	ID=TE_homo_1541;Name=TE_00001013_INT;Classification=LTR/Copia;Sequence_ontology=SO:0002264;Identity=0.893;Method=homology
AnagrOXF.C85	EDTA	CACTA_TIR_transposon	1669	1947	1145	+	.	ID=TE_homo_1542;Name=TE_00000676;Classification=DNA/DTC;Sequence_ontology=SO:0002285;Identity=0.832;Method=homology
AnagrOXF.C85	EDTA	CACTA_TIR_transposon	1745	2861	5607	-	.	ID=TE_homo_1543;Name=TE_00000678;Classification=DNA/DTC;Sequence_ontology=SO:0002285;Identity=0.894;Method=homology
AnagrOXF.C85	EDTA	CACTA_TIR_transposon	2550	3255	2810	+	.	ID=TE_homo_1544;Name=TE_00000885;Classification=DNA/DTC;Sequence_ontology=SO:0002285;Identity=0.767;Method=homology
AnagrOXF.C85	EDTA	LTR_retrotransposon	3168	3369	832	+	.	ID=TE_homo_1545;Name=TE_00001686_LTR;Classification=LTR/unknown;Sequence_ontology=SO:0000186;Identity=0.812;Method=homology
AnagrOXF.C85	EDTA	CACTA_TIR_transposon	3272	3768	1666	+	.	ID=TE_homo_1546;Name=TE_00000885;Classification=DNA/DTC;Sequence_ontology=SO:0002285;Identity=0.775;Method=homology
AnagrOXF.C85	EDTA	repeat_region	3732	3883	617	+	.	ID=TE_homo_1547;Name=TE_00000005;Classification=Unknown;Sequence_ontology=SO:0000657;Identity=0.85;Method=homology
AnagrOXF.C85	EDTA	LTR_retrotransposon	3807	4257	2486	+	.	ID=TE_homo_1548;Name=TE_00000684_INT;Classification=LTR/unknown;Sequence_ontology=SO:0000186;Identity=0.862;Method=homology
AnagrOXF.C85	EDTA	Mutator_TIR_transposon	3898	4403	2140	+	.	ID=TE_homo_1549;Name=TE_00000641;Classification=DNA/DTM;Sequence_ontology=SO:0002280;Identity=0.812;Method=homology
AnagrOXF.C85	EDTA	Mutator_TIR_transposon	4261	4534	1226	-	.	ID=TE_homo_1550;Name=TE_00000646;Classification=DNA/DTM;Sequence_ontology=SO:0002280;Identity=0.834;Method=homology
AnagrOXF.C85	EDTA	helitron	4502	4590	303	+	.	ID=TE_homo_1551;Name=TE_00000698;Classification=DNA/Helitron;Sequence_ontology=SO:0000544;Identity=0.764;Method=homology
AnagrOXF.C85	EDTA	Mutator_TIR_transposon	4545	4822	1492	-	.	ID=TE_homo_1552;Name=TE_00000646;Classification=DNA/DTM;Sequence_ontology=SO:0002280;Identity=0.881;Method=homology
AnagrOXF.C85	EDTA	Mutator_TIR_transposon	5218	5313	520	-	.	ID=TE_homo_1553;Name=TE_00000994;Classification=DNA/DTM;Sequence_ontology=SO:0002280;Identity=0.853;Method=homology
AnagrOXF.C85	EDTA	helitron	5328	5424	334	+	.	ID=TE_homo_1554;Name=TE_00000698;Classification=DNA/Helitron;Sequence_ontology=SO:0000544;Identity=0.763;Method=homology
AnagrOXF.C85	EDTA	Mutator_TIR_transposon	5370	5736	1621	-	.	ID=TE_homo_1555;Name=TE_00000646;Classification=DNA/DTM;Sequence_ontology=SO:0002280;Identity=0.898;Method=homology
AnagrOXF.C85	EDTA	PIF_Harbinger_TIR_transposon	5766	5902	451	+	.	ID=TE_homo_1556;Name=TE_00000632;Classification=DNA/DTH;Sequence_ontology=SO:0002284;Identity=0.753;Method=homology
AnagrOXF.C85	EDTA	Mutator_TIR_transposon	5903	6199	2063	-	.	ID=TE_homo_1557;Name=TE_00000646;Classification=DNA/DTM;Sequence_ontology=SO:0002280;Identity=0.868;Method=homology
AnagrOXF.C85	EDTA	LTR_retrotransposon	6161	6444	1103	+	.	ID=TE_homo_1558;Name=TE_00000684_INT;Classification=LTR/unknown;Sequence_ontology=SO:0000186;Identity=0.839;Method=homology
AnagrOXF.C85	EDTA	Mutator_TIR_transposon	6163	6494	755	+	.	ID=TE_homo_1559;Name=TE_00000641;Classification=DNA/DTM;Sequence_ontology=SO:0002280;Identity=0.789;Method=homology
AnagrOXF.C85	EDTA	repeat_region	6543	6651	858	+	.	ID=TE_homo_1560;Name=TE_00000043;Classification=Unknown;Sequence_ontology=SO:0000657;Identity=0.936;Method=homology
AnagrOXF.C85	EDTA	repeat_region	6659	6766	511	+	.	ID=TE_homo_1561;Name=TE_00000034;Classification=Unknown;Sequence_ontology=SO:0000657;Identity=0.945;Method=homology
AnagrOXF.C85	EDTA	Copia_LTR_retrotransposon	6866	7480	3337	-	.	ID=TE_homo_1562;Name=TE_00001013_INT;Classification=LTR/Copia;Sequence_ontology=SO:0002264;Identity=0.861;Method=homology
AnagrOXF.C86	EDTA	Copia_LTR_retrotransposon	2	298	673	+	.	ID=TE_homo_1563;Name=TE_00001486_INT;Classification=LTR/Copia;Sequence_ontology=SO:0002264;Identity=0.781;Method=homology
AnagrOXF.C86	EDTA	repeat_region	4356	6049	15499	-	.	ID=TE_homo_1564;Name=TE_00000553;Classification=Unknown;Sequence_ontology=SO:0000657;Identity=0.995;Method=homology
AnagrOXF.C86	EDTA	repeat_region	6064	6217	970	-	.	ID=TE_homo_1565;Name=TE_00000553;Classification=Unknown;Sequence_ontology=SO:0000657;Identity=0.948;Method=homology
AnagrOXF.C86	EDTA	Copia_LTR_retrotransposon	6279	6411	491	-	.	ID=TE_homo_1566;Name=TE_00000840_INT;Classification=LTR/Copia;Sequence_ontology=SO:0002264;Identity=0.85;Method=homology
AnagrOXF.C86	EDTA	Copia_LTR_retrotransposon	6430	6517	407	-	.	ID=TE_homo_1567;Name=TE_00000840_INT;Classification=LTR/Copia;Sequence_ontology=SO:0002264;Identity=0.859;Method=homology
AnagrOXF.C86	EDTA	repeat_region	6753	6935	550	+	.	ID=TE_homo_1568;Name=TE_00000553;Classification=Unknown;Sequence_ontology=SO:0000657;Identity=0.811;Method=homology
AnagrOXF.C87	EDTA	Gypsy_LTR_retrotransposon	691	1017	1972	-	.	ID=TE_homo_1569;Name=TE_00001193_INT;Classification=LTR/Gypsy;Sequence_ontology=SO:0002265;Identity=0.918;Method=homology
AnagrOXF.C87	EDTA	Copia_LTR_retrotransposon	994	1279	634	-	.	ID=TE_homo_1570;Name=TE_00001146_INT;Classification=LTR/Copia;Sequence_ontology=SO:0002264;Identity=0.71;Method=homology
AnagrOXF.C87	EDTA	Gypsy_LTR_retrotransposon	1280	1379	813	-	.	ID=TE_homo_1571;Name=TE_00001193_INT;Classification=LTR/Gypsy;Sequence_ontology=SO:0002265;Identity=0.98;Method=homology
AnagrOXF.C87	EDTA	Gypsy_LTR_retrotransposon	1455	3175	5357	-	.	ID=TE_homo_1572;Name=TE_00001193_INT;Classification=LTR/Gypsy;Sequence_ontology=SO:0002265;Identity=0.794;Method=homology
AnagrOXF.C87	EDTA	Copia_LTR_retrotransposon	2443	3289	1466	-	.	ID=TE_homo_1573;Name=TE_00001146_INT;Classification=LTR/Copia;Sequence_ontology=SO:0002264;Identity=0.714;Method=homology
AnagrOXF.C87	EDTA	Gypsy_LTR_retrotransposon	3286	4624	7800	+	.	ID=TE_homo_1574;Name=TE_00001568_INT;Classification=LTR/Gypsy;Sequence_ontology=SO:0002265;Identity=0.827;Method=homology
AnagrOXF.C87	EDTA	Gypsy_LTR_retrotransposon	5129	7269	13093	+	.	ID=TE_homo_1575;Name=TE_00001568_INT;Classification=LTR/Gypsy;Sequence_ontology=SO:0002265;Identity=0.846;Method=homology
AnagrOXF.C88	EDTA	Mutator_TIR_transposon	1	548	20923	+	.	ID=TE_homo_1576;Name=TE_00000697;Classification=DNA/DTM;Sequence_ontology=SO:0002280;Identity=1;Method=homology
AnagrOXF.C88	EDTA	Mutator_TIR_transposon	549	4828	.	.	.	ID=TE_struc_3;Name=TE_00000697;Classification=DNA/DTM;Sequence_ontology=SO:0002280;Identity=1;Method=structural;TSD=TGAGCTCA_TGAGCTCA_100.0;TIR=GCTGCAGCTG_CAGCTGCAGC
AnagrOXF.C88	EDTA	Mutator_TIR_transposon	4829	5598	6770	-	.	ID=TE_homo_1577;Name=TE_00001093;Classification=DNA/DTM;Sequence_ontology=SO:0002280;Identity=0.927;Method=homology
AnagrOXF.C88	EDTA	LTR_retrotransposon	5600	6803	2157	-	.	ID=TE_homo_1578;Name=TE_00001686_LTR;Classification=LTR/unknown;Sequence_ontology=SO:0000186;Identity=0.773;Method=homology
AnagrOXF.C88	EDTA	Mutator_TIR_transposon	6264	7284	7582	+	.	ID=TE_homo_1579;Name=TE_00001093;Classification=DNA/DTM;Sequence_ontology=SO:0002280;Identity=0.937;Method=homology
AnagrOXF.C89	EDTA	repeat_region	16	3150	26498	-	.	ID=TE_homo_1580;Name=TE_00000003;Classification=Unknown;Sequence_ontology=SO:0000657;Identity=0.968;Method=homology
AnagrOXF.C89	EDTA	repeat_region	3234	3497	1827	+	.	ID=TE_homo_1581;Name=TE_00000136;Classification=Unknown;Sequence_ontology=SO:0000657;Identity=0.924;Method=homology
AnagrOXF.C89	EDTA	repeat_region	4003	4371	962	+	.	ID=TE_homo_1582;Name=TE_00000010;Classification=Unknown;Sequence_ontology=SO:0000657;Identity=0.842;Method=homology
AnagrOXF.C89	EDTA	repeat_region	4551	5966	5096	+	.	ID=TE_homo_1583;Name=TE_00000065;Classification=Unknown;Sequence_ontology=SO:0000657;Identity=0.937;Method=homology
AnagrOXF.C89	EDTA	repeat_region	5967	6802	6707	-	.	ID=TE_homo_1584;Name=TE_00000124;Classification=Unknown;Sequence_ontology=SO:0000657;Identity=0.961;Method=homology
AnagrOXF.C89	EDTA	Mutator_TIR_transposon	6803	7268	4400	+	.	ID=TE_homo_1585;Name=TE_00001126;Classification=DNA/DTM;Sequence_ontology=SO:0002280;Identity=1;Method=homology
AnagrOXF.C90	EDTA	Gypsy_LTR_retrotransposon	1	2274	13453	+	.	ID=TE_homo_1586;Name=TE_00000921_LTR;Classification=LTR/Gypsy;Sequence_ontology=SO:0002265;Identity=0.846;Method=homology
AnagrOXF.C90	EDTA	LTR_retrotransposon	2287	3072	6625	+	.	ID=TE_homo_1587;Name=TE_00001602_INT;Classification=LTR/unknown;Sequence_ontology=SO:0000186;Identity=0.963;Method=homology
AnagrOXF.C90	EDTA	Gypsy_LTR_retrotransposon	3061	3854	4475	-	.	ID=TE_homo_1588;Name=TE_00000921_LTR;Classification=LTR/Gypsy;Sequence_ontology=SO:0002265;Identity=0.886;Method=homology
AnagrOXF.C90	EDTA	LTR_retrotransposon	4861	5522	3866	+	.	ID=TE_homo_1589;Name=TE_00001574_LTR;Classification=LTR/unknown;Sequence_ontology=SO:0000186;Identity=0.877;Method=homology
AnagrOXF.C90	EDTA	Gypsy_LTR_retrotransposon	5524	6953	10400	-	.	ID=TE_homo_1590;Name=TE_00000988_LTR;Classification=LTR/Gypsy;Sequence_ontology=SO:0002265;Identity=0.916;Method=homology
AnagrOXF.C91	EDTA	Gypsy_LTR_retrotransposon	3	1577	11282	-	.	ID=TE_homo_1591;Name=TE_00000988_LTR;Classification=LTR/Gypsy;Sequence_ontology=SO:0002265;Identity=0.946;Method=homology
AnagrOXF.C91	EDTA	Gypsy_LTR_retrotransposon	1580	6710	39169	-	.	ID=TE_homo_1592;Name=TE_00000986_INT;Classification=LTR/Gypsy;Sequence_ontology=SO:0002265;Identity=0.958;Method=homology
AnagrOXF.C91	EDTA	Gypsy_LTR_retrotransposon	6711	7000	2464	-	.	ID=TE_homo_1593;Name=TE_00000988_LTR;Classification=LTR/Gypsy;Sequence_ontology=SO:0002265;Identity=0.965;Method=homology
AnagrOXF.C92	EDTA	LTR_retrotransposon	43	2584	18098	-	.	ID=TE_homo_1594;Name=TE_00001147_INT;Classification=LTR/unknown;Sequence_ontology=SO:0000186;Identity=0.945;Method=homology
AnagrOXF.C92	EDTA	LTR_retrotransposon	2588	2969	3135	+	.	ID=TE_homo_1595;Name=TE_00001147_INT;Classification=LTR/unknown;Sequence_ontology=SO:0000186;Identity=0.973;Method=homology
AnagrOXF.C92	EDTA	Copia_LTR_retrotransposon	2973	3553	2481	-	.	ID=TE_homo_1596;Name=TE_00000852_INT;Classification=LTR/Copia;Sequence_ontology=SO:0002264;Identity=0.791;Method=homology
AnagrOXF.C92	EDTA	Copia_LTR_retrotransposon	3557	3729	1356	-	.	ID=TE_homo_1597;Name=TE_00001631_LTR;Classification=LTR/Copia;Sequence_ontology=SO:0002264;Identity=0.953;Method=homology
AnagrOXF.C92	EDTA	Copia_LTR_retrotransposon	3730	5770	8127	-	.	ID=TE_homo_1598;Name=TE_00001545_INT;Classification=LTR/Copia;Sequence_ontology=SO:0002264;Identity=0.893;Method=homology
AnagrOXF.C92	EDTA	Copia_LTR_retrotransposon	5793	5964	1397	+	.	ID=TE_homo_1599;Name=TE_00001631_LTR;Classification=LTR/Copia;Sequence_ontology=SO:0002264;Identity=0.959;Method=homology
AnagrOXF.C92	EDTA	LTR_retrotransposon	5974	6361	2013	-	.	ID=TE_homo_1600;Name=TE_00001147_INT;Classification=LTR/unknown;Sequence_ontology=SO:0000186;Identity=0.92;Method=homology
AnagrOXF.C92	EDTA	Copia_LTR_retrotransposon	6362	6571	1413	+	.	ID=TE_homo_1601;Name=TE_00000852_INT;Classification=LTR/Copia;Sequence_ontology=SO:0002264;Identity=0.75;Method=homology
AnagrOXF.C92	EDTA	LTR_retrotransposon	6581	6942	2400	-	.	ID=TE_homo_1602;Name=TE_00001147_INT;Classification=LTR/unknown;Sequence_ontology=SO:0000186;Identity=0.93;Method=homology
AnagrOXF.C93	EDTA	Copia_LTR_retrotransposon	12	93	420	+	.	ID=TE_homo_1603;Name=TE_00001642_INT;Classification=LTR/Copia;Sequence_ontology=SO:0002264;Identity=0.861;Method=homology
AnagrOXF.C93	EDTA	Copia_LTR_retrotransposon	164	365	2311	-	.	ID=TE_homo_1604;Name=TE_00001146_INT;Classification=LTR/Copia;Sequence_ontology=SO:0002264;Identity=0.713;Method=homology
AnagrOXF.C93	EDTA	Gypsy_LTR_retrotransposon	366	1233	2312	-	.	ID=TE_homo_1605;Name=TE_00001562_INT;Classification=LTR/Gypsy;Sequence_ontology=SO:0002265;Identity=0.732;Method=homology
AnagrOXF.C93	EDTA	Copia_LTR_retrotransposon	1250	2886	3990	-	.	ID=TE_homo_1606;Name=TE_00001146_INT;Classification=LTR/Copia;Sequence_ontology=SO:0002264;Identity=0.726;Method=homology
AnagrOXF.C93	EDTA	CACTA_TIR_transposon	2686	2940	499	-	.	ID=TE_homo_1607;Name=TE_00000834;Classification=DNA/DTC;Sequence_ontology=SO:0002285;Identity=0.751;Method=homology
AnagrOXF.C93	EDTA	Copia_LTR_retrotransposon	2949	3036	724	-	.	ID=TE_homo_1608;Name=TE_00000888_LTR;Classification=LTR/Copia;Sequence_ontology=SO:0002264;Identity=1;Method=homology
AnagrOXF.C93	EDTA	Copia_LTR_retrotransposon	3037	4517	7519	+	.	ID=TE_homo_1609;Name=TE_00001545_INT;Classification=LTR/Copia;Sequence_ontology=SO:0002264;Identity=0.929;Method=homology
AnagrOXF.C93	EDTA	Copia_LTR_retrotransposon	4518	4694	1193	+	.	ID=TE_homo_1610;Name=TE_00001631_LTR;Classification=LTR/Copia;Sequence_ontology=SO:0002264;Identity=0.93;Method=homology
AnagrOXF.C93	EDTA	Mutator_TIR_transposon	4706	5075	1186	-	.	ID=TE_homo_1611;Name=TE_00001066;Classification=DNA/DTM;Sequence_ontology=SO:0002280;Identity=0.734;Method=homology
AnagrOXF.C93	EDTA	repeat_region	6400	6696	2234	-	.	ID=TE_homo_1612;Name=TE_00000232;Classification=Unknown;Sequence_ontology=SO:0000657;Identity=0.955;Method=homology
AnagrOXF.C94	EDTA	Mutator_TIR_transposon	1	322	2184	+	.	ID=TE_homo_1613;Name=TE_00001126;Classification=DNA/DTM;Sequence_ontology=SO:0002280;Identity=0.923;Method=homology
AnagrOXF.C94	EDTA	repeat_region	323	1670	10233	-	.	ID=TE_homo_1614;Name=TE_00000140;Classification=Unknown;Sequence_ontology=SO:0000657;Identity=0.973;Method=homology
AnagrOXF.C94	EDTA	repeat_region	1944	2780	3491	-	.	ID=TE_homo_1615;Name=TE_00000010;Classification=Unknown;Sequence_ontology=SO:0000657;Identity=0.961;Method=homology
AnagrOXF.C94	EDTA	repeat_region	2781	2944	1189	-	.	ID=TE_homo_1616;Name=TE_00000136;Classification=Unknown;Sequence_ontology=SO:0000657;Identity=0.915;Method=homology
AnagrOXF.C94	EDTA	repeat_region	2946	3327	2744	-	.	ID=TE_homo_1617;Name=TE_00000010;Classification=Unknown;Sequence_ontology=SO:0000657;Identity=0.944;Method=homology
AnagrOXF.C94	EDTA	repeat_region	3131	3358	1753	+	.	ID=TE_homo_1618;Name=TE_00000003;Classification=Unknown;Sequence_ontology=SO:0000657;Identity=0.956;Method=homology
AnagrOXF.C94	EDTA	Mutator_TIR_transposon	3358	3687	2387	+	.	ID=TE_homo_1619;Name=TE_00001126;Classification=DNA/DTM;Sequence_ontology=SO:0002280;Identity=0.932;Method=homology
AnagrOXF.C94	EDTA	repeat_region	3688	5031	10291	-	.	ID=TE_homo_1620;Name=TE_00000140;Classification=Unknown;Sequence_ontology=SO:0000657;Identity=0.971;Method=homology
AnagrOXF.C94	EDTA	repeat_region	5279	6143	3545	-	.	ID=TE_homo_1621;Name=TE_00000010;Classification=Unknown;Sequence_ontology=SO:0000657;Identity=0.958;Method=homology
AnagrOXF.C94	EDTA	repeat_region	6142	6306	1196	-	.	ID=TE_homo_1622;Name=TE_00000136;Classification=Unknown;Sequence_ontology=SO:0000657;Identity=0.915;Method=homology
AnagrOXF.C94	EDTA	repeat_region	6308	6688	2720	-	.	ID=TE_homo_1623;Name=TE_00000010;Classification=Unknown;Sequence_ontology=SO:0000657;Identity=0.947;Method=homology
AnagrOXF.C94	EDTA	repeat_region	6488	6713	1722	+	.	ID=TE_homo_1624;Name=TE_00000003;Classification=Unknown;Sequence_ontology=SO:0000657;Identity=0.947;Method=homology
AnagrOXF.C95	EDTA	repeat_region	8	144	316	+	.	ID=TE_homo_1625;Name=TE_00000482;Classification=Unknown;Sequence_ontology=SO:0000657;Identity=0.794;Method=homology
AnagrOXF.C95	EDTA	Gypsy_LTR_retrotransposon	145	293	443	-	.	ID=TE_homo_1626;Name=TE_00001597_LTR;Classification=LTR/Gypsy;Sequence_ontology=SO:0002265;Identity=0.766;Method=homology
AnagrOXF.C95	EDTA	Gypsy_LTR_retrotransposon	317	1491	8044	-	.	ID=TE_homo_1627;Name=TE_00001149_INT;Classification=LTR/Gypsy;Sequence_ontology=SO:0002265;Identity=0.93;Method=homology
AnagrOXF.C95	EDTA	Copia_LTR_retrotransposon	1869	2190	867	-	.	ID=TE_homo_1628;Name=TE_00001146_INT;Classification=LTR/Copia;Sequence_ontology=SO:0002264;Identity=0.708;Method=homology
AnagrOXF.C95	EDTA	repeat_region	2006	2222	372	-	.	ID=TE_homo_1629;Name=TE_00000397;Classification=Unknown;Sequence_ontology=SO:0000657;Identity=0.71;Method=homology
AnagrOXF.C95	EDTA	repeat_region	2212	2409	1500	-	.	ID=TE_homo_1630;Name=TE_00000247;Classification=Unknown;Sequence_ontology=SO:0000657;Identity=0.964;Method=homology
AnagrOXF.C95	EDTA	repeat_region	3107	3431	2457	-	.	ID=TE_homo_1631;Name=TE_00000379;Classification=Unknown;Sequence_ontology=SO:0000657;Identity=0.956;Method=homology
AnagrOXF.C95	EDTA	repeat_region	4965	5181	1634	-	.	ID=TE_homo_1632;Name=TE_00000316;Classification=Unknown;Sequence_ontology=SO:0000657;Identity=0.953;Method=homology
AnagrOXF.C95	EDTA	repeat_region	5151	5466	2145	-	.	ID=TE_homo_1633;Name=TE_00000388;Classification=Unknown;Sequence_ontology=SO:0000657;Identity=0.932;Method=homology
AnagrOXF.C95	EDTA	repeat_region	5786	6038	872	-	.	ID=TE_homo_1634;Name=TE_00000420;Classification=Unknown;Sequence_ontology=SO:0000657;Identity=0.862;Method=homology
AnagrOXF.C95	EDTA	Gypsy_LTR_retrotransposon	6028	6682	3015	-	.	ID=TE_homo_1635;Name=TE_00001149_INT;Classification=LTR/Gypsy;Sequence_ontology=SO:0002265;Identity=0.872;Method=homology
AnagrOXF.C96	EDTA	Gypsy_LTR_retrotransposon	1	392	1559	-	.	ID=TE_homo_1636;Name=TE_00001515_INT;Classification=LTR/Gypsy;Sequence_ontology=SO:0002265;Identity=0.843;Method=homology
AnagrOXF.C96	EDTA	Gypsy_LTR_retrotransposon	423	1269	3070	-	.	ID=TE_homo_1637;Name=TE_00001515_INT;Classification=LTR/Gypsy;Sequence_ontology=SO:0002265;Identity=0.887;Method=homology
AnagrOXF.C96	EDTA	Gypsy_LTR_retrotransposon	1265	3988	15009	+	.	ID=TE_homo_1638;Name=TE_00001515_INT;Classification=LTR/Gypsy;Sequence_ontology=SO:0002265;Identity=0.97;Method=homology
AnagrOXF.C96	EDTA	Copia_LTR_retrotransposon	3989	4249	1816	-	.	ID=TE_homo_1639;Name=TE_00000780_LTR;Classification=LTR/Copia;Sequence_ontology=SO:0002264;Identity=0.919;Method=homology
AnagrOXF.C96	EDTA	Copia_LTR_retrotransposon	5081	5325	915	+	.	ID=TE_homo_1640;Name=TE_00001389_INT;Classification=LTR/Copia;Sequence_ontology=SO:0002264;Identity=0.755;Method=homology
AnagrOXF.C96	EDTA	Copia_LTR_retrotransposon	5330	5578	1326	+	.	ID=TE_homo_1641;Name=TE_00001472_INT;Classification=LTR/Copia;Sequence_ontology=SO:0002264;Identity=0.798;Method=homology
AnagrOXF.C96	EDTA	Copia_LTR_retrotransposon	5578	5969	1760	+	.	ID=TE_homo_1642;Name=TE_00001472_INT;Classification=LTR/Copia;Sequence_ontology=SO:0002264;Identity=0.775;Method=homology
AnagrOXF.C96	EDTA	LTR_retrotransposon	6129	6530	1244	+	.	ID=TE_homo_1643;Name=TE_00000249;Classification=LTR/unknown;Sequence_ontology=SO:0000186;Identity=0.785;Method=homology
AnagrOXF.C97	EDTA	Gypsy_LTR_retrotransposon	1	1540	5265	-	.	ID=TE_homo_1644;Name=TE_00001149_INT;Classification=LTR/Gypsy;Sequence_ontology=SO:0002265;Identity=0.856;Method=homology
AnagrOXF.C97	EDTA	repeat_region	2209	2538	892	+	.	ID=TE_homo_1645;Name=TE_00000133;Classification=Unknown;Sequence_ontology=SO:0000657;Identity=0.743;Method=homology
AnagrOXF.C97	EDTA	repeat_region	2737	3054	2111	+	.	ID=TE_homo_1646;Name=TE_00000388;Classification=Unknown;Sequence_ontology=SO:0000657;Identity=0.935;Method=homology
AnagrOXF.C97	EDTA	repeat_region	3024	3241	1523	+	.	ID=TE_homo_1647;Name=TE_00000316;Classification=Unknown;Sequence_ontology=SO:0000657;Identity=0.962;Method=homology
AnagrOXF.C97	EDTA	Gypsy_LTR_retrotransposon	3255	3431	1544	+	.	ID=TE_homo_1648;Name=TE_00001149_INT;Classification=LTR/Gypsy;Sequence_ontology=SO:0002265;Identity=0.989;Method=homology
AnagrOXF.C97	EDTA	LTR_retrotransposon	4252	5264	6952	+	.	ID=TE_homo_1649;Name=TE_00001574_LTR;Classification=LTR/unknown;Sequence_ontology=SO:0000186;Identity=0.933;Method=homology
AnagrOXF.C97	EDTA	Copia_LTR_retrotransposon	5266	6231	7854	+	.	ID=TE_homo_1650;Name=TE_00000679_INT;Classification=LTR/Copia;Sequence_ontology=SO:0002264;Identity=0.964;Method=homology
AnagrOXF.C97	EDTA	repeat_region	6232	6574	2385	-	.	ID=TE_homo_1651;Name=TE_00000405;Classification=Unknown;Sequence_ontology=SO:0000657;Identity=0.923;Method=homology
AnagrOXF.C98	EDTA	Copia_LTR_retrotransposon	1074	1320	486	-	.	ID=TE_homo_1652;Name=TE_00001146_INT;Classification=LTR/Copia;Sequence_ontology=SO:0002264;Identity=0.73;Method=homology
AnagrOXF.C98	EDTA	Gypsy_LTR_retrotransposon	1185	3424	6862	-	.	ID=TE_homo_1653;Name=TE_00001562_INT;Classification=LTR/Gypsy;Sequence_ontology=SO:0002265;Identity=0.73;Method=homology
AnagrOXF.C98	EDTA	CACTA_TIR_transposon	3416	4581	8289	+	.	ID=TE_homo_1654;Name=TE_00001579;Classification=DNA/DTC;Sequence_ontology=SO:0002285;Identity=0.934;Method=homology
AnagrOXF.C98	EDTA	Gypsy_LTR_retrotransposon	4276	4709	3376	-	.	ID=TE_homo_1655;Name=TE_00001562_INT;Classification=LTR/Gypsy;Sequence_ontology=SO:0002265;Identity=0.704;Method=homology
AnagrOXF.C98	EDTA	CACTA_TIR_transposon	4710	5408	4726	+	.	ID=TE_homo_1656;Name=TE_00001579;Classification=DNA/DTC;Sequence_ontology=SO:0002285;Identity=0.922;Method=homology
AnagrOXF.C98	EDTA	Gypsy_LTR_retrotransposon	5409	6371	3376	-	.	ID=TE_homo_1657;Name=TE_00001562_INT;Classification=LTR/Gypsy;Sequence_ontology=SO:0002265;Identity=0.704;Method=homology
AnagrOXF.C99	EDTA	LTR_retrotransposon	1	159	1356	-	.	ID=TE_homo_1658;Name=TE_00001574_LTR;Classification=LTR/unknown;Sequence_ontology=SO:0000186;Identity=0.956;Method=homology
AnagrOXF.C99	EDTA	Gypsy_LTR_retrotransposon	160	2119	15163	-	.	ID=TE_homo_1659;Name=TE_00001049_LTR;Classification=LTR/Gypsy;Sequence_ontology=SO:0002265;Identity=0.954;Method=homology
AnagrOXF.C99	EDTA	Gypsy_LTR_retrotransposon	2112	2614	4389	-	.	ID=TE_homo_1660;Name=TE_00001049_LTR;Classification=LTR/Gypsy;Sequence_ontology=SO:0002265;Identity=0.974;Method=homology
AnagrOXF.C99	EDTA	Mutator_TIR_transposon	3245	3604	911	+	.	ID=TE_homo_1661;Name=TE_00001001;Classification=DNA/DTM;Sequence_ontology=SO:0002280;Identity=0.847;Method=homology
AnagrOXF.C99	EDTA	Copia_LTR_retrotransposon	3739	4558	3418	-	.	ID=TE_homo_1662;Name=TE_00001013_INT;Classification=LTR/Copia;Sequence_ontology=SO:0002264;Identity=0.871;Method=homology
AnagrOXF.C99	EDTA	CACTA_TIR_transposon	4603	4685	323	-	.	ID=TE_homo_1663;Name=TE_00000708;Classification=DNA/DTC;Sequence_ontology=SO:0002285;Identity=0.865;Method=homology
AnagrOXF.C99	EDTA	Mutator_TIR_transposon	4614	4891	1609	+	.	ID=TE_homo_1664;Name=TE_00000714;Classification=DNA/DTM;Sequence_ontology=SO:0002280;Identity=0.885;Method=homology
AnagrOXF.C99	EDTA	repeat_region	5212	5298	555	-	.	ID=TE_homo_1665;Name=TE_00000165;Classification=Unknown;Sequence_ontology=SO:0000657;Identity=0.915;Method=homology
AnagrOXF.C99	EDTA	repeat_region	5351	5441	581	-	.	ID=TE_homo_1666;Name=TE_00000165;Classification=Unknown;Sequence_ontology=SO:0000657;Identity=0.878;Method=homology
AnagrOXF.C99	EDTA	CACTA_TIR_transposon	5491	6361	2831	-	.	ID=TE_homo_1667;Name=TE_00001465;Classification=DNA/DTC;Sequence_ontology=SO:0002285;Identity=0.787;Method=homology
AnagrOXF.C100	EDTA	repeat_region	2	291	658	+	.	ID=TE_homo_1668;Name=TE_00000158;Classification=Unknown;Sequence_ontology=SO:0000657;Identity=0.807;Method=homology
AnagrOXF.C100	EDTA	repeat_region	225	736	3496	-	.	ID=TE_homo_1669;Name=TE_00000274;Classification=Unknown;Sequence_ontology=SO:0000657;Identity=0.942;Method=homology
AnagrOXF.C100	EDTA	Gypsy_LTR_retrotransposon	928	1842	2309	-	.	ID=TE_homo_1670;Name=TE_00000791_INT;Classification=LTR/Gypsy;Sequence_ontology=SO:0002265;Identity=0.74;Method=homology
AnagrOXF.C100	EDTA	Gypsy_LTR_retrotransposon	1964	2721	984	-	.	ID=TE_homo_1671;Name=TE_00000791_INT;Classification=LTR/Gypsy;Sequence_ontology=SO:0002265;Identity=0.731;Method=homology
AnagrOXF.C100	EDTA	Gypsy_LTR_retrotransposon	2722	3105	2914	+	.	ID=TE_homo_1672;Name=TE_00001320_INT;Classification=LTR/Gypsy;Sequence_ontology=SO:0002265;Identity=0.95;Method=homology
AnagrOXF.C100	EDTA	Copia_LTR_retrotransposon	3094	3353	1863	-	.	ID=TE_homo_1673;Name=TE_00000780_LTR;Classification=LTR/Copia;Sequence_ontology=SO:0002264;Identity=0.923;Method=homology
AnagrOXF.C100	EDTA	Copia_LTR_retrotransposon	4177	4427	1026	+	.	ID=TE_homo_1674;Name=TE_00001389_INT;Classification=LTR/Copia;Sequence_ontology=SO:0002264;Identity=0.773;Method=homology
AnagrOXF.C100	EDTA	Copia_LTR_retrotransposon	4432	4681	1296	+	.	ID=TE_homo_1675;Name=TE_00001472_INT;Classification=LTR/Copia;Sequence_ontology=SO:0002264;Identity=0.798;Method=homology
AnagrOXF.C100	EDTA	Copia_LTR_retrotransposon	4681	5070	1634	+	.	ID=TE_homo_1676;Name=TE_00001472_INT;Classification=LTR/Copia;Sequence_ontology=SO:0002264;Identity=0.766;Method=homology
AnagrOXF.C100	EDTA	LTR_retrotransposon	5232	5632	1270	+	.	ID=TE_homo_1677;Name=TE_00000249;Classification=LTR/unknown;Sequence_ontology=SO:0000186;Identity=0.78;Method=homology
AnagrOXF.C100	EDTA	Copia_LTR_retrotransposon	5909	6188	624	-	.	ID=TE_homo_1678;Name=TE_00001622_INT;Classification=LTR/Copia;Sequence_ontology=SO:0002264;Identity=0.713;Method=homology
AnagrOXF.C101	EDTA	repeat_region	1477	1787	1927	+	.	ID=TE_homo_1679;Name=TE_00000326;Classification=Unknown;Sequence_ontology=SO:0000657;Identity=0.938;Method=homology
AnagrOXF.C101	EDTA	repeat_region	1823	2856	7074	+	.	ID=TE_homo_1680;Name=TE_00000074;Classification=Unknown;Sequence_ontology=SO:0000657;Identity=0.948;Method=homology
AnagrOXF.C101	EDTA	repeat_region	2857	2990	1053	-	.	ID=TE_homo_1681;Name=TE_00000000;Classification=Unknown;Sequence_ontology=SO:0000657;Identity=0.925;Method=homology
AnagrOXF.C101	EDTA	Mutator_TIR_transposon	3047	3319	1148	+	.	ID=TE_homo_1682;Name=TE_00000646;Classification=DNA/DTM;Sequence_ontology=SO:0002280;Identity=0.805;Method=homology
AnagrOXF.C101	EDTA	Mutator_TIR_transposon	3177	3465	1274	-	.	ID=TE_homo_1683;Name=TE_00000641;Classification=DNA/DTM;Sequence_ontology=SO:0002280;Identity=0.822;Method=homology
AnagrOXF.C101	EDTA	CACTA_TIR_transposon	3468	4870	3812	-	.	ID=TE_homo_1684;Name=TE_00000885;Classification=DNA/DTC;Sequence_ontology=SO:0002285;Identity=0.778;Method=homology
AnagrOXF.C101	EDTA	CACTA_TIR_transposon	4553	5412	4884	+	.	ID=TE_homo_1685;Name=TE_00000708;Classification=DNA/DTC;Sequence_ontology=SO:0002285;Identity=0.866;Method=homology
AnagrOXF.C101	EDTA	helitron	4893	5821	5159	-	.	ID=TE_homo_1686;Name=TE_00001076;Classification=DNA/Helitron;Sequence_ontology=SO:0000544;Identity=0.853;Method=homology
AnagrOXF.C101	EDTA	repeat_region	5822	6132	2065	-	.	ID=TE_homo_1687;Name=TE_00000080;Classification=Unknown;Sequence_ontology=SO:0000657;Identity=0.966;Method=homology
AnagrOXF.C102	EDTA	LTR_retrotransposon	5	101	783	-	.	ID=TE_homo_1688;Name=TE_00001574_LTR;Classification=LTR/unknown;Sequence_ontology=SO:0000186;Identity=0.918;Method=homology
AnagrOXF.C102	EDTA	repeat_region	102	231	599	-	.	ID=TE_homo_1689;Name=TE_00000240;Classification=Unknown;Sequence_ontology=SO:0000657;Identity=0.874;Method=homology
AnagrOXF.C102	EDTA	repeat_region	232	1398	4743	+	.	ID=TE_homo_1690;Name=TE_00000068;Classification=Unknown;Sequence_ontology=SO:0000657;Identity=0.861;Method=homology
AnagrOXF.C102	EDTA	repeat_region	1696	2554	6264	+	.	ID=TE_homo_1691;Name=TE_00000054;Classification=Unknown;Sequence_ontology=SO:0000657;Identity=0.926;Method=homology
AnagrOXF.C102	EDTA	Copia_LTR_retrotransposon	2552	2775	1837	+	.	ID=TE_homo_1692;Name=TE_00000955_INT;Classification=LTR/Copia;Sequence_ontology=SO:0002264;Identity=0.948;Method=homology
AnagrOXF.C102	EDTA	Copia_LTR_retrotransposon	2776	3231	3035	+	.	ID=TE_homo_1693;Name=TE_00000918_INT;Classification=LTR/Copia;Sequence_ontology=SO:0002264;Identity=0.946;Method=homology
AnagrOXF.C102	EDTA	Copia_LTR_retrotransposon	3588	4258	3082	+	.	ID=TE_homo_1694;Name=TE_00000900_INT;Classification=LTR/Copia;Sequence_ontology=SO:0002264;Identity=0.814;Method=homology
AnagrOXF.C102	EDTA	repeat_region	4259	4997	3688	+	.	ID=TE_homo_1695;Name=TE_00000051;Classification=Unknown;Sequence_ontology=SO:0000657;Identity=0.94;Method=homology
AnagrOXF.C102	EDTA	repeat_region	4919	5155	1022	-	.	ID=TE_homo_1696;Name=TE_00000180;Classification=Unknown;Sequence_ontology=SO:0000657;Identity=0.859;Method=homology
AnagrOXF.C102	EDTA	LTR_retrotransposon	5150	5962	1863	-	.	ID=TE_homo_1697;Name=TE_00001686_LTR;Classification=LTR/unknown;Sequence_ontology=SO:0000186;Identity=0.735;Method=homology
AnagrOXF.C102	EDTA	Copia_LTR_retrotransposon	5971	6115	778	-	.	ID=TE_homo_1698;Name=TE_00001631_LTR;Classification=LTR/Copia;Sequence_ontology=SO:0002264;Identity=0.921;Method=homology
AnagrOXF.C103	EDTA	repeat_region	47	1314	9800	+	.	ID=TE_homo_1699;Name=TE_00000231;Classification=Unknown;Sequence_ontology=SO:0000657;Identity=0.965;Method=homology
AnagrOXF.C103	EDTA	repeat_region	5961	6094	842	+	.	ID=TE_homo_1700;Name=TE_00000403;Classification=Unknown;Sequence_ontology=SO:0000657;Identity=0.932;Method=homology
AnagrOXF.C104	EDTA	Gypsy_LTR_retrotransposon	1	1775	12790	+	.	ID=TE_homo_1701;Name=TE_00001573_LTR;Classification=LTR/Gypsy;Sequence_ontology=SO:0002265;Identity=0.951;Method=homology
AnagrOXF.C104	EDTA	Gypsy_LTR_retrotransposon	1776	5284	15769	+	.	ID=TE_homo_1702;Name=TE_00001049_LTR;Classification=LTR/Gypsy;Sequence_ontology=SO:0002265;Identity=0.901;Method=homology
AnagrOXF.C104	EDTA	LTR_retrotransposon	5566	6021	743	-	.	ID=TE_homo_1703;Name=TE_00000976_LTR;Classification=LTR/unknown;Sequence_ontology=SO:0000186;Identity=0.826;Method=homology
AnagrOXF.C105	EDTA	Gypsy_LTR_retrotransposon	2535	3028	3868	+	.	ID=TE_homo_1704;Name=TE_00001083_LTR;Classification=LTR/Gypsy;Sequence_ontology=SO:0002265;Identity=0.985;Method=homology
AnagrOXF.C105	EDTA	Gypsy_LTR_retrotransposon	3029	3131	888	+	.	ID=TE_homo_1705;Name=TE_00000674_INT;Classification=LTR/Gypsy;Sequence_ontology=SO:0002265;Identity=0.99;Method=homology
AnagrOXF.C106	EDTA	Gypsy_LTR_retrotransposon	1	934	6044	-	.	ID=TE_homo_1706;Name=TE_00000988_LTR;Classification=LTR/Gypsy;Sequence_ontology=SO:0002265;Identity=0.928;Method=homology
AnagrOXF.C106	EDTA	Gypsy_LTR_retrotransposon	1579	2265	4393	-	.	ID=TE_homo_1707;Name=TE_00000921_LTR;Classification=LTR/Gypsy;Sequence_ontology=SO:0002265;Identity=0.887;Method=homology
AnagrOXF.C106	EDTA	Gypsy_LTR_retrotransposon	2266	5246	19745	-	.	ID=TE_homo_1708;Name=TE_00000988_LTR;Classification=LTR/Gypsy;Sequence_ontology=SO:0002265;Identity=0.924;Method=homology
AnagrOXF.C106	EDTA	Gypsy_LTR_retrotransposon	5234	5980	3426	-	.	ID=TE_homo_1709;Name=TE_00000988_LTR;Classification=LTR/Gypsy;Sequence_ontology=SO:0002265;Identity=0.894;Method=homology
AnagrOXF.C107	EDTA	Gypsy_LTR_retrotransposon	30	5813	37665	-	.	ID=TE_homo_1710;Name=TE_00000988_LTR;Classification=LTR/Gypsy;Sequence_ontology=SO:0002265;Identity=0.93;Method=homology
AnagrOXF.C108	EDTA	Copia_LTR_retrotransposon	1	95	481	-	.	ID=TE_homo_1711;Name=TE_00000852_INT;Classification=LTR/Copia;Sequence_ontology=SO:0002264;Identity=0.809;Method=homology
AnagrOXF.C108	EDTA	repeat_region	96	2757	20252	+	.	ID=TE_homo_1712;Name=TE_00000268;Classification=Unknown;Sequence_ontology=SO:0000657;Identity=0.938;Method=homology
AnagrOXF.C108	EDTA	Gypsy_LTR_retrotransposon	4596	5066	3656	+	.	ID=TE_homo_1713;Name=TE_00001121_INT;Classification=LTR/Gypsy;Sequence_ontology=SO:0002265;Identity=0.962;Method=homology
AnagrOXF.C108	EDTA	Gypsy_LTR_retrotransposon	5111	5455	2635	+	.	ID=TE_homo_1714;Name=TE_00001525_LTR;Classification=LTR/Gypsy;Sequence_ontology=SO:0002265;Identity=0.933;Method=homology
AnagrOXF.C108	EDTA	Gypsy_LTR_retrotransposon	5544	5656	883	+	.	ID=TE_homo_1715;Name=TE_00001525_LTR;Classification=LTR/Gypsy;Sequence_ontology=SO:0002265;Identity=0.955;Method=homology
AnagrOXF.C109	EDTA	Gypsy_LTR_retrotransposon	1	2262	19080	-	.	ID=TE_homo_1716;Name=TE_00001026_INT;Classification=LTR/Gypsy;Sequence_ontology=SO:0002265;Identity=0.98;Method=homology
AnagrOXF.C109	EDTA	Gypsy_LTR_retrotransposon	2263	2697	2935	-	.	ID=TE_homo_1717;Name=TE_00000905_LTR;Classification=LTR/Gypsy;Sequence_ontology=SO:0002265;Identity=0.953;Method=homology
AnagrOXF.C109	EDTA	Gypsy_LTR_retrotransposon	2701	5665	25561	-	.	ID=TE_homo_1718;Name=TE_00001026_INT;Classification=LTR/Gypsy;Sequence_ontology=SO:0002265;Identity=0.974;Method=homology
AnagrOXF.C110	EDTA	Copia_LTR_retrotransposon	1	491	4541	+	.	ID=TE_homo_1719;Name=TE_00000705_INT;Classification=LTR/Copia;Sequence_ontology=SO:0002264;Identity=0.994;Method=homology
AnagrOXF.C110	EDTA	Copia_LTR_retrotransposon	293	579	1591	-	.	ID=TE_homo_1720;Name=TE_00001013_INT;Classification=LTR/Copia;Sequence_ontology=SO:0002264;Identity=0.911;Method=homology
AnagrOXF.C110	EDTA	Mutator_TIR_transposon	348	754	1950	-	.	ID=TE_homo_1721;Name=TE_00000693;Classification=DNA/DTM;Sequence_ontology=SO:0002280;Identity=0.854;Method=homology
AnagrOXF.C110	EDTA	helitron	580	859	1990	-	.	ID=TE_homo_1722;Name=TE_00000645;Classification=DNA/Helitron;Sequence_ontology=SO:0000544;Identity=0.904;Method=homology
AnagrOXF.C110	EDTA	Copia_LTR_retrotransposon	611	1558	8782	+	.	ID=TE_homo_1723;Name=TE_00000705_INT;Classification=LTR/Copia;Sequence_ontology=SO:0002264;Identity=0.997;Method=homology
AnagrOXF.C110	EDTA	CACTA_TIR_transposon	1406	1938	2017	+	.	ID=TE_homo_1724;Name=TE_00000885;Classification=DNA/DTC;Sequence_ontology=SO:0002285;Identity=0.758;Method=homology
AnagrOXF.C110	EDTA	LTR_retrotransposon	1859	2083	684	+	.	ID=TE_homo_1725;Name=TE_00001686_LTR;Classification=LTR/unknown;Sequence_ontology=SO:0000186;Identity=0.823;Method=homology
AnagrOXF.C110	EDTA	CACTA_TIR_transposon	1935	2167	1317	-	.	ID=TE_homo_1726;Name=TE_00000708;Classification=DNA/DTC;Sequence_ontology=SO:0002285;Identity=0.828;Method=homology
AnagrOXF.C110	EDTA	helitron	1992	2192	675	+	.	ID=TE_homo_1727;Name=TE_00000683;Classification=DNA/Helitron;Sequence_ontology=SO:0000544;Identity=0.758;Method=homology
AnagrOXF.C110	EDTA	Copia_LTR_retrotransposon	2086	2489	3663	+	.	ID=TE_homo_1728;Name=TE_00000705_INT;Classification=LTR/Copia;Sequence_ontology=SO:0002264;Identity=0.993;Method=homology
AnagrOXF.C110	EDTA	CACTA_TIR_transposon	2310	2606	1814	+	.	ID=TE_homo_1729;Name=TE_00000885;Classification=DNA/DTC;Sequence_ontology=SO:0002285;Identity=0.761;Method=homology
AnagrOXF.C110	EDTA	Copia_LTR_retrotransposon	2607	2825	1913	+	.	ID=TE_homo_1730;Name=TE_00000705_INT;Classification=LTR/Copia;Sequence_ontology=SO:0002264;Identity=0.991;Method=homology
AnagrOXF.C110	EDTA	CACTA_TIR_transposon	2789	2904	458	-	.	ID=TE_homo_1731;Name=TE_00000708;Classification=DNA/DTC;Sequence_ontology=SO:0002285;Identity=0.759;Method=homology
AnagrOXF.C110	EDTA	LTR_retrotransposon	2809	2961	588	+	.	ID=TE_homo_1732;Name=TE_00001686_LTR;Classification=LTR/unknown;Sequence_ontology=SO:0000186;Identity=0.771;Method=homology
AnagrOXF.C110	EDTA	repeat_region	2964	3058	635	+	.	ID=TE_homo_1733;Name=TE_00000005;Classification=Unknown;Sequence_ontology=SO:0000657;Identity=0.917;Method=homology
AnagrOXF.C110	EDTA	LTR_retrotransposon	3043	3450	1920	+	.	ID=TE_homo_1734;Name=TE_00000684_INT;Classification=LTR/unknown;Sequence_ontology=SO:0000186;Identity=0.829;Method=homology
AnagrOXF.C110	EDTA	Mutator_TIR_transposon	3135	3600	1583	+	.	ID=TE_homo_1735;Name=TE_00000641;Classification=DNA/DTM;Sequence_ontology=SO:0002280;Identity=0.81;Method=homology
AnagrOXF.C110	EDTA	Mutator_TIR_transposon	3459	3712	943	-	.	ID=TE_homo_1736;Name=TE_00000646;Classification=DNA/DTM;Sequence_ontology=SO:0002280;Identity=0.81;Method=homology
AnagrOXF.C110	EDTA	Copia_LTR_retrotransposon	3759	5530	15741	+	.	ID=TE_homo_1737;Name=TE_00000705_INT;Classification=LTR/Copia;Sequence_ontology=SO:0002264;Identity=0.994;Method=homology
AnagrOXF.C111	EDTA	Gypsy_LTR_retrotransposon	1	384	3319	+	.	ID=TE_homo_1738;Name=TE_00001033_INT;Classification=LTR/Gypsy;Sequence_ontology=SO:0002265;Identity=0.979;Method=homology
AnagrOXF.C111	EDTA	repeat_region	604	743	718	-	.	ID=TE_homo_1739;Name=TE_00000408;Classification=Unknown;Sequence_ontology=SO:0000657;Identity=0.871;Method=homology
AnagrOXF.C111	EDTA	CACTA_TIR_transposon	744	4761	21635	+	.	ID=TE_homo_1740;Name=TE_00001465;Classification=DNA/DTC;Sequence_ontology=SO:0002285;Identity=0.839;Method=homology
AnagrOXF.C111	EDTA	repeat_region	4811	4901	581	+	.	ID=TE_homo_1741;Name=TE_00000165;Classification=Unknown;Sequence_ontology=SO:0000657;Identity=0.878;Method=homology
AnagrOXF.C111	EDTA	repeat_region	4954	5040	555	+	.	ID=TE_homo_1742;Name=TE_00000165;Classification=Unknown;Sequence_ontology=SO:0000657;Identity=0.915;Method=homology
AnagrOXF.C112	EDTA	Copia_LTR_retrotransposon	50	961	7006	-	.	ID=TE_homo_1743;Name=TE_00001565_INT;Classification=LTR/Copia;Sequence_ontology=SO:0002264;Identity=0.973;Method=homology
AnagrOXF.C112	EDTA	Copia_LTR_retrotransposon	962	1137	1082	-	.	ID=TE_homo_1744;Name=TE_00001631_LTR;Classification=LTR/Copia;Sequence_ontology=SO:0002264;Identity=0.924;Method=homology
AnagrOXF.C112	EDTA	CACTA_TIR_transposon	1138	1367	664	+	.	ID=TE_homo_1745;Name=TE_00000834;Classification=DNA/DTC;Sequence_ontology=SO:0002285;Identity=0.747;Method=homology
AnagrOXF.C112	EDTA	Copia_LTR_retrotransposon	1164	2161	4058	+	.	ID=TE_homo_1746;Name=TE_00001146_INT;Classification=LTR/Copia;Sequence_ontology=SO:0002264;Identity=0.733;Method=homology
AnagrOXF.C112	EDTA	Gypsy_LTR_retrotransposon	2162	4991	21769	-	.	ID=TE_homo_1747;Name=TE_00000988_LTR;Classification=LTR/Gypsy;Sequence_ontology=SO:0002265;Identity=0.958;Method=homology
AnagrOXF.C112	EDTA	Copia_LTR_retrotransposon	4992	5113	926	+	.	ID=TE_homo_1748;Name=TE_00001631_LTR;Classification=LTR/Copia;Sequence_ontology=SO:0002264;Identity=0.942;Method=homology
AnagrOXF.C113	EDTA	Gypsy_LTR_retrotransposon	141	524	2351	+	.	ID=TE_homo_1749;Name=TE_00000837_INT;Classification=LTR/Gypsy;Sequence_ontology=SO:0002265;Identity=0.863;Method=homology
AnagrOXF.C113	EDTA	Gypsy_LTR_retrotransposon	507	1847	10068	+	.	ID=TE_homo_1750;Name=TE_00000837_INT;Classification=LTR/Gypsy;Sequence_ontology=SO:0002265;Identity=0.92;Method=homology
AnagrOXF.C113	EDTA	Gypsy_LTR_retrotransposon	1850	3636	13408	+	.	ID=TE_homo_1751;Name=TE_00000837_INT;Classification=LTR/Gypsy;Sequence_ontology=SO:0002265;Identity=0.918;Method=homology
AnagrOXF.C113	EDTA	CACTA_TIR_transposon	4697	4784	311	-	.	ID=TE_homo_1752;Name=TE_00000700;Classification=DNA/DTC;Sequence_ontology=SO:0002285;Identity=0.75;Method=homology
AnagrOXF.C113	EDTA	repeat_region	4780	5055	450	+	.	ID=TE_homo_1753;Name=TE_00000056;Classification=Unknown;Sequence_ontology=SO:0000657;Identity=0.759;Method=homology
AnagrOXF.C114	EDTA	Copia_LTR_retrotransposon	4	86	375	+	.	ID=TE_homo_1754;Name=TE_00001013_INT;Classification=LTR/Copia;Sequence_ontology=SO:0002264;Identity=0.872;Method=homology
AnagrOXF.C114	EDTA	Mutator_TIR_transposon	94	264	482	-	.	ID=TE_homo_1755;Name=TE_00001480;Classification=DNA/DTM;Sequence_ontology=SO:0002280;Identity=0.832;Method=homology
AnagrOXF.C114	EDTA	Mutator_TIR_transposon	164	280	338	+	.	ID=TE_homo_1756;Name=TE_00001480;Classification=DNA/DTM;Sequence_ontology=SO:0002280;Identity=0.767;Method=homology
AnagrOXF.C114	EDTA	repeat_region	309	520	1163	-	.	ID=TE_homo_1757;Name=TE_00000523;Classification=Unknown;Sequence_ontology=SO:0000657;Identity=0.856;Method=homology
AnagrOXF.C114	EDTA	repeat_region	509	753	1436	-	.	ID=TE_homo_1758;Name=TE_00000523;Classification=Unknown;Sequence_ontology=SO:0000657;Identity=0.861;Method=homology
AnagrOXF.C114	EDTA	repeat_region	838	939	449	+	.	ID=TE_homo_1759;Name=TE_00000255;Classification=Unknown;Sequence_ontology=SO:0000657;Identity=0.836;Method=homology
AnagrOXF.C114	EDTA	repeat_region	1236	1381	543	+	.	ID=TE_homo_1760;Name=TE_00000484;Classification=Unknown;Sequence_ontology=SO:0000657;Identity=0.798;Method=homology
AnagrOXF.C114	EDTA	CACTA_TIR_transposon	1415	2062	2457	-	.	ID=TE_homo_1761;Name=TE_00001250;Classification=DNA/DTC;Sequence_ontology=SO:0002285;Identity=0.918;Method=homology
AnagrOXF.C114	EDTA	repeat_region	3617	4205	936	+	.	ID=TE_homo_1762;Name=TE_00000590;Classification=Unknown;Sequence_ontology=SO:0000657;Identity=0.733;Method=homology
AnagrOXF.C114	EDTA	repeat_region	4235	4504	1397	-	.	ID=TE_homo_1763;Name=TE_00000026;Classification=Unknown;Sequence_ontology=SO:0000657;Identity=0.871;Method=homology
AnagrOXF.C114	EDTA	Mutator_TIR_transposon	4505	4597	415	-	.	ID=TE_homo_1764;Name=TE_00001408;Classification=MITE/DTM;Sequence_ontology=SO:0002280;Identity=0.811;Method=homology
AnagrOXF.C114	EDTA	Mutator_TIR_transposon	4646	4737	374	-	.	ID=TE_homo_1765;Name=TE_00001408;Classification=MITE/DTM;Sequence_ontology=SO:0002280;Identity=0.789;Method=homology
AnagrOXF.C114	EDTA	repeat_region	4819	4937	838	-	.	ID=TE_homo_1766;Name=TE_00000000;Classification=Unknown;Sequence_ontology=SO:0000657;Identity=0.916;Method=homology
AnagrOXF.C114	EDTA	helitron	4943	5028	344	-	.	ID=TE_homo_1767;Name=TE_00000698;Classification=DNA/Helitron;Sequence_ontology=SO:0000544;Identity=0.875;Method=homology
AnagrOXF.C115	EDTA	LTR_retrotransposon	10	96	779	-	.	ID=TE_homo_1768;Name=TE_00001574_LTR;Classification=LTR/unknown;Sequence_ontology=SO:0000186;Identity=0.977;Method=homology
AnagrOXF.C115	EDTA	Copia_LTR_retrotransposon	97	853	4738	+	.	ID=TE_homo_1769;Name=TE_00000852_INT;Classification=LTR/Copia;Sequence_ontology=SO:0002264;Identity=0.925;Method=homology
AnagrOXF.C115	EDTA	Copia_LTR_retrotransposon	1124	2270	9305	+	.	ID=TE_homo_1770;Name=TE_00000852_INT;Classification=LTR/Copia;Sequence_ontology=SO:0002264;Identity=0.947;Method=homology
AnagrOXF.C115	EDTA	Gypsy_LTR_retrotransposon	2270	5030	22578	-	.	ID=TE_homo_1771;Name=TE_00001049_LTR;Classification=LTR/Gypsy;Sequence_ontology=SO:0002265;Identity=0.976;Method=homology
AnagrOXF.C116	EDTA	Gypsy_LTR_retrotransposon	1	2577	19899	-	.	ID=TE_homo_1772;Name=TE_00001049_LTR;Classification=LTR/Gypsy;Sequence_ontology=SO:0002265;Identity=0.955;Method=homology
AnagrOXF.C116	EDTA	Gypsy_LTR_retrotransposon	2578	4943	12249	-	.	ID=TE_homo_1773;Name=TE_00000921_LTR;Classification=LTR/Gypsy;Sequence_ontology=SO:0002265;Identity=0.836;Method=homology
AnagrOXF.C117	EDTA	LTR_retrotransposon	4	172	1264	-	.	ID=TE_homo_1774;Name=TE_00001574_LTR;Classification=LTR/unknown;Sequence_ontology=SO:0000186;Identity=0.916;Method=homology
AnagrOXF.C117	EDTA	repeat_region	461	827	762	+	.	ID=TE_homo_1775;Name=TE_00000231;Classification=Unknown;Sequence_ontology=SO:0000657;Identity=0.719;Method=homology
AnagrOXF.C118	EDTA	Copia_LTR_retrotransposon	5	4922	309	-	.	ID=TE_homo_1776;Name=TE_00001234_INT;Classification=LTR/Copia;Sequence_ontology=SO:0002264;Identity=1;Method=homology
AnagrOXF.C119	EDTA	Copia_LTR_retrotransposon	1	354	3186	+	.	ID=TE_homo_1777;Name=TE_00001565_INT;Classification=LTR/Copia;Sequence_ontology=SO:0002264;Identity=0.983;Method=homology
AnagrOXF.C119	EDTA	Copia_LTR_retrotransposon	355	530	1174	+	.	ID=TE_homo_1778;Name=TE_00001631_LTR;Classification=LTR/Copia;Sequence_ontology=SO:0002264;Identity=0.924;Method=homology
AnagrOXF.C119	EDTA	Copia_LTR_retrotransposon	540	1464	7173	+	.	ID=TE_homo_1779;Name=TE_00000852_INT;Classification=LTR/Copia;Sequence_ontology=SO:0002264;Identity=0.942;Method=homology
AnagrOXF.C119	EDTA	repeat_region	1458	2494	9098	+	.	ID=TE_homo_1780;Name=TE_00000460;Classification=Unknown;Sequence_ontology=SO:0000657;Identity=0.976;Method=homology
AnagrOXF.C119	EDTA	Copia_LTR_retrotransposon	2495	4380	13153	-	.	ID=TE_homo_1781;Name=TE_00001644_INT;Classification=LTR/Copia;Sequence_ontology=SO:0002264;Identity=0.945;Method=homology
AnagrOXF.C119	EDTA	Copia_LTR_retrotransposon	4380	4895	4172	-	.	ID=TE_homo_1782;Name=TE_00001644_INT;Classification=LTR/Copia;Sequence_ontology=SO:0002264;Identity=0.928;Method=homology
AnagrOXF.C120	EDTA	Gypsy_LTR_retrotransposon	1818	2076	1398	+	.	ID=TE_homo_1783;Name=TE_00001404_INT;Classification=LTR/Gypsy;Sequence_ontology=SO:0002265;Identity=0.875;Method=homology
AnagrOXF.C120	EDTA	Mutator_TIR_transposon	4552	4887	790	+	.	ID=TE_homo_1784;Name=TE_00000646;Classification=DNA/DTM;Sequence_ontology=SO:0002280;Identity=0.902;Method=homology
AnagrOXF.C121	EDTA	repeat_region	3	4030	1402	-	.	ID=TE_homo_1785;Name=TE_00000025;Classification=Unknown;Sequence_ontology=SO:0000657;Identity=0.97;Method=homology
AnagrOXF.C121	EDTA	repeat_region	3497	4879	1414	+	.	ID=TE_homo_1786;Name=TE_00000025;Classification=Unknown;Sequence_ontology=SO:0000657;Identity=0.975;Method=homology
AnagrOXF.C122	EDTA	repeat_region	1	159	1337	+	.	ID=TE_homo_1787;Name=TE_00000036;Classification=Unknown;Sequence_ontology=SO:0000657;Identity=0.975;Method=homology
AnagrOXF.C122	EDTA	repeat_region	161	262	891	+	.	ID=TE_homo_1788;Name=TE_00000079;Classification=Unknown;Sequence_ontology=SO:0000657;Identity=0.961;Method=homology
AnagrOXF.C122	EDTA	Copia_LTR_retrotransposon	566	692	677	-	.	ID=TE_homo_1789;Name=TE_00000705_INT;Classification=LTR/Copia;Sequence_ontology=SO:0002264;Identity=0.849;Method=homology
AnagrOXF.C122	EDTA	Copia_LTR_retrotransposon	849	1606	2985	+	.	ID=TE_homo_1790;Name=TE_00001013_INT;Classification=LTR/Copia;Sequence_ontology=SO:0002264;Identity=0.823;Method=homology
AnagrOXF.C122	EDTA	Copia_LTR_retrotransposon	1408	2844	11226	-	.	ID=TE_homo_1791;Name=TE_00000705_INT;Classification=LTR/Copia;Sequence_ontology=SO:0002264;Identity=0.951;Method=homology
AnagrOXF.C122	EDTA	Gypsy_LTR_retrotransposon	2843	3165	2814	-	.	ID=TE_homo_1792;Name=TE_00001268_INT;Classification=LTR/Gypsy;Sequence_ontology=SO:0002265;Identity=0.978;Method=homology
AnagrOXF.C122	EDTA	Gypsy_LTR_retrotransposon	3156	3849	5942	-	.	ID=TE_homo_1793;Name=TE_00001268_INT;Classification=LTR/Gypsy;Sequence_ontology=SO:0002265;Identity=0.965;Method=homology
AnagrOXF.C122	EDTA	Gypsy_LTR_retrotransposon	3848	4882	9297	-	.	ID=TE_homo_1794;Name=TE_00001268_INT;Classification=LTR/Gypsy;Sequence_ontology=SO:0002265;Identity=0.98;Method=homology
AnagrOXF.C123	EDTA	Mutator_TIR_transposon	1	141	805	-	.	ID=TE_homo_1795;Name=TE_00000714;Classification=DNA/DTM;Sequence_ontology=SO:0002280;Identity=0.902;Method=homology
AnagrOXF.C123	EDTA	helitron	748	833	436	-	.	ID=TE_homo_1796;Name=TE_00000643;Classification=DNA/Helitron;Sequence_ontology=SO:0000544;Identity=0.884;Method=homology
AnagrOXF.C123	EDTA	CACTA_TIR_transposon	1017	1761	5894	+	.	ID=TE_homo_1797;Name=TE_00001257;Classification=DNA/DTC;Sequence_ontology=SO:0002285;Identity=0.962;Method=homology
AnagrOXF.C123	EDTA	repeat_region	2387	2576	471	-	.	ID=TE_homo_1798;Name=TE_00000537;Classification=Unknown;Sequence_ontology=SO:0000657;Identity=0.757;Method=homology
AnagrOXF.C123	EDTA	Mutator_TIR_transposon	2850	3021	434	-	.	ID=TE_homo_1799;Name=TE_00001286;Classification=DNA/DTM;Sequence_ontology=SO:0002280;Identity=0.795;Method=homology
AnagrOXF.C125	EDTA	LTR_retrotransposon	98	321	1021	+	.	ID=TE_homo_1800;Name=TE_00000758_LTR;Classification=LTR/unknown;Sequence_ontology=SO:0000186;Identity=0.792;Method=homology
AnagrOXF.C125	EDTA	LTR_retrotransposon	328	763	1891	+	.	ID=TE_homo_1801;Name=TE_00001651_INT;Classification=LTR/unknown;Sequence_ontology=SO:0000186;Identity=0.81;Method=homology
AnagrOXF.C125	EDTA	PIF_Harbinger_TIR_transposon	1078	1636	2146	-	.	ID=TE_homo_1802;Name=TE_00001217;Classification=DNA/DTH;Sequence_ontology=SO:0002284;Identity=0.768;Method=homology
AnagrOXF.C125	EDTA	PIF_Harbinger_TIR_transposon	4350	4623	858	-	.	ID=TE_homo_1803;Name=TE_00001217;Classification=DNA/DTH;Sequence_ontology=SO:0002284;Identity=0.758;Method=homology
AnagrOXF.C125	EDTA	helitron	4628	4793	1212	-	.	ID=TE_homo_1804;Name=TE_00000645;Classification=DNA/Helitron;Sequence_ontology=SO:0000544;Identity=0.916;Method=homology
AnagrOXF.C126	EDTA	repeat_region	397	915	3039	-	.	ID=TE_homo_1805;Name=TE_00000490;Classification=Unknown;Sequence_ontology=SO:0000657;Identity=0.945;Method=homology
AnagrOXF.C127	EDTA	repeat_region	3	2585	23300	-	.	ID=TE_homo_1806;Name=TE_00000426;Classification=Unknown;Sequence_ontology=SO:0000657;Identity=0.999;Method=homology
AnagrOXF.C128	EDTA	LTR_retrotransposon	1	986	6630	-	.	ID=TE_homo_1807;Name=TE_00001147_INT;Classification=LTR/unknown;Sequence_ontology=SO:0000186;Identity=0.929;Method=homology
AnagrOXF.C128	EDTA	Copia_LTR_retrotransposon	345	1654	7870	+	.	ID=TE_homo_1808;Name=TE_00000852_INT;Classification=LTR/Copia;Sequence_ontology=SO:0002264;Identity=0.859;Method=homology
AnagrOXF.C128	EDTA	Gypsy_LTR_retrotransposon	4238	4507	1024	-	.	ID=TE_homo_1809;Name=TE_00000958_INT;Classification=LTR/Gypsy;Sequence_ontology=SO:0002265;Identity=0.844;Method=homology
AnagrOXF.C128	EDTA	Copia_LTR_retrotransposon	4515	4688	996	-	.	ID=TE_homo_1810;Name=TE_00001631_LTR;Classification=LTR/Copia;Sequence_ontology=SO:0002264;Identity=0.9;Method=homology
AnagrOXF.C129	EDTA	repeat_region	36	535	1585	+	.	ID=TE_homo_1811;Name=TE_00000462;Classification=Unknown;Sequence_ontology=SO:0000657;Identity=0.836;Method=homology
AnagrOXF.C129	EDTA	repeat_region	194	564	1693	-	.	ID=TE_homo_1812;Name=TE_00000462;Classification=Unknown;Sequence_ontology=SO:0000657;Identity=0.888;Method=homology
AnagrOXF.C129	EDTA	helitron	1077	1245	959	+	.	ID=TE_homo_1813;Name=TE_00000652;Classification=DNA/Helitron;Sequence_ontology=SO:0000544;Identity=0.811;Method=homology
AnagrOXF.C129	EDTA	repeat_region	1447	1835	2343	+	.	ID=TE_homo_1814;Name=TE_00000344;Classification=Unknown;Sequence_ontology=SO:0000657;Identity=0.867;Method=homology
AnagrOXF.C129	EDTA	Mutator_TIR_transposon	1880	2219	1372	+	.	ID=TE_homo_1815;Name=TE_00001559;Classification=DNA/DTM;Sequence_ontology=SO:0002280;Identity=0.798;Method=homology
AnagrOXF.C129	EDTA	Mutator_TIR_transposon	2146	2237	568	-	.	ID=TE_homo_1816;Name=TE_00000879;Classification=DNA/DTM;Sequence_ontology=SO:0002280;Identity=0.89;Method=homology
AnagrOXF.C129	EDTA	helitron	2176	2468	1292	+	.	ID=TE_homo_1817;Name=TE_00000652;Classification=DNA/Helitron;Sequence_ontology=SO:0000544;Identity=0.871;Method=homology
AnagrOXF.C129	EDTA	helitron	2484	2887	2920	+	.	ID=TE_homo_1818;Name=TE_00000652;Classification=DNA/Helitron;Sequence_ontology=SO:0000544;Identity=0.936;Method=homology
AnagrOXF.C129	EDTA	Gypsy_LTR_retrotransposon	2891	3095	1196	-	.	ID=TE_homo_1819;Name=TE_00001149_INT;Classification=LTR/Gypsy;Sequence_ontology=SO:0002265;Identity=0.842;Method=homology
AnagrOXF.C129	EDTA	Gypsy_LTR_retrotransposon	3449	3651	593	-	.	ID=TE_homo_1820;Name=TE_00001149_INT;Classification=LTR/Gypsy;Sequence_ontology=SO:0002265;Identity=0.783;Method=homology
AnagrOXF.C129	EDTA	Copia_LTR_retrotransposon	3832	3960	351	+	.	ID=TE_homo_1821;Name=TE_00000852_INT;Classification=LTR/Copia;Sequence_ontology=SO:0002264;Identity=0.762;Method=homology
AnagrOXF.C130	EDTA	helitron	69	257	1179	+	.	ID=TE_homo_1822;Name=TE_00000669;Classification=DNA/Helitron;Sequence_ontology=SO:0000544;Identity=0.862;Method=homology
AnagrOXF.C130	EDTA	Gypsy_LTR_retrotransposon	391	707	1359	-	.	ID=TE_homo_1823;Name=TE_00001249_INT;Classification=LTR/Gypsy;Sequence_ontology=SO:0002265;Identity=0.784;Method=homology
AnagrOXF.C130	EDTA	CACTA_TIR_transposon	1458	1811	2020	-	.	ID=TE_homo_1824;Name=TE_00000756;Classification=DNA/DTC;Sequence_ontology=SO:0002285;Identity=0.856;Method=homology
AnagrOXF.C130	EDTA	CACTA_TIR_transposon	1807	1963	536	-	.	ID=TE_homo_1825;Name=TE_00000756;Classification=DNA/DTC;Sequence_ontology=SO:0002285;Identity=0.83;Method=homology
AnagrOXF.C130	EDTA	CACTA_TIR_transposon	2514	2671	891	-	.	ID=TE_homo_1826;Name=TE_00000756;Classification=DNA/DTC;Sequence_ontology=SO:0002285;Identity=0.885;Method=homology
AnagrOXF.C130	EDTA	repeat_region	3759	3911	630	+	.	ID=TE_homo_1827;Name=TE_00000209;Classification=Unknown;Sequence_ontology=SO:0000657;Identity=0.877;Method=homology
AnagrOXF.C132	EDTA	Mutator_TIR_transposon	993	1120	575	+	.	ID=TE_homo_1828;Name=TE_00001179;Classification=DNA/DTM;Sequence_ontology=SO:0002280;Identity=0.76;Method=homology
AnagrOXF.C132	EDTA	Mutator_TIR_transposon	1144	1247	417	+	.	ID=TE_homo_1829;Name=TE_00001179;Classification=DNA/DTM;Sequence_ontology=SO:0002280;Identity=0.728;Method=homology
AnagrOXF.C133	EDTA	Gypsy_LTR_retrotransposon	17	99	506	-	.	ID=TE_homo_1830;Name=TE_00001083_LTR;Classification=LTR/Gypsy;Sequence_ontology=SO:0002265;Identity=0.95;Method=homology
AnagrOXF.C133	EDTA	Copia_LTR_retrotransposon	79	1455	11994	+	.	ID=TE_homo_1831;Name=TE_00001475_INT;Classification=LTR/Copia;Sequence_ontology=SO:0002264;Identity=0.964;Method=homology
AnagrOXF.C133	EDTA	Copia_LTR_retrotransposon	1456	1538	716	+	.	ID=TE_homo_1832;Name=TE_00001359_LTR;Classification=LTR/Copia;Sequence_ontology=SO:0002264;Identity=0.964;Method=homology
AnagrOXF.C133	EDTA	Gypsy_LTR_retrotransposon	1529	2370	5419	+	.	ID=TE_homo_1833;Name=TE_00000983_INT;Classification=LTR/Gypsy;Sequence_ontology=SO:0002265;Identity=0.921;Method=homology
AnagrOXF.C133	EDTA	CACTA_TIR_transposon	1668	3462	11514	+	.	ID=TE_homo_1834;Name=TE_00000885;Classification=DNA/DTC;Sequence_ontology=SO:0002285;Identity=0.912;Method=homology
AnagrOXF.C133	EDTA	helitron	2984	4051	6275	+	.	ID=TE_homo_1835;Name=TE_00001076;Classification=DNA/Helitron;Sequence_ontology=SO:0000544;Identity=0.864;Method=homology
AnagrOXF.C133	EDTA	CACTA_TIR_transposon	3123	4410	8328	-	.	ID=TE_homo_1836;Name=TE_00000678;Classification=DNA/DTC;Sequence_ontology=SO:0002285;Identity=0.951;Method=homology
AnagrOXF.C133	EDTA	CACTA_TIR_transposon	4079	4634	1722	+	.	ID=TE_homo_1837;Name=TE_00000885;Classification=DNA/DTC;Sequence_ontology=SO:0002285;Identity=0.751;Method=homology
AnagrOXF.C134	EDTA	repeat_region	297	1232	8379	-	.	ID=TE_homo_1838;Name=TE_00000265;Classification=Unknown;Sequence_ontology=SO:0000657;Identity=0.986;Method=homology
AnagrOXF.C134	EDTA	repeat_region	1817	2181	3338	+	.	ID=TE_homo_1839;Name=TE_00000355;Classification=Unknown;Sequence_ontology=SO:0000657;Identity=0.986;Method=homology
AnagrOXF.C134	EDTA	repeat_region	2578	3546	8745	+	.	ID=TE_homo_1840;Name=TE_00000339;Classification=Unknown;Sequence_ontology=SO:0000657;Identity=0.995;Method=homology
AnagrOXF.C134	EDTA	repeat_region	3372	4633	11314	-	.	ID=TE_homo_1841;Name=TE_00000092;Classification=Unknown;Sequence_ontology=SO:0000657;Identity=0.992;Method=homology
AnagrOXF.C135	EDTA	repeat_region	84	611	645	-	.	ID=TE_homo_1842;Name=TE_00000025;Classification=Unknown;Sequence_ontology=SO:0000657;Identity=0.824;Method=homology
AnagrOXF.C136	EDTA	Gypsy_LTR_retrotransposon	1	470	1032	+	.	ID=TE_homo_1843;Name=TE_00001666_INT;Classification=LTR/Gypsy;Sequence_ontology=SO:0002265;Identity=0.722;Method=homology
AnagrOXF.C136	EDTA	repeat_region	2048	2448	1574	-	.	ID=TE_homo_1844;Name=TE_00000557;Classification=Unknown;Sequence_ontology=SO:0000657;Identity=0.831;Method=homology
AnagrOXF.C136	EDTA	repeat_region	2472	2838	1115	-	.	ID=TE_homo_1845;Name=TE_00000557;Classification=Unknown;Sequence_ontology=SO:0000657;Identity=0.752;Method=homology
AnagrOXF.C136	EDTA	repeat_region	3341	3638	2178	-	.	ID=TE_homo_1846;Name=TE_00000358;Classification=Unknown;Sequence_ontology=SO:0000657;Identity=0.959;Method=homology
AnagrOXF.C136	EDTA	repeat_region	3631	3722	513	-	.	ID=TE_homo_1847;Name=TE_00000358;Classification=Unknown;Sequence_ontology=SO:0000657;Identity=0.9;Method=homology
AnagrOXF.C137	EDTA	repeat_region	197	2919	15294	-	.	ID=TE_homo_1848;Name=TE_00000589;Classification=Unknown;Sequence_ontology=SO:0000657;Identity=0.896;Method=homology
AnagrOXF.C137	EDTA	repeat_region	2929	3552	4618	-	.	ID=TE_homo_1849;Name=TE_00000550;Classification=Unknown;Sequence_ontology=SO:0000657;Identity=0.934;Method=homology
AnagrOXF.C137	EDTA	helitron	4392	4568	1394	-	.	ID=TE_homo_1850;Name=TE_00001076;Classification=DNA/Helitron;Sequence_ontology=SO:0000544;Identity=0.949;Method=homology
AnagrOXF.C138	EDTA	repeat_region	138	327	1038	-	.	ID=TE_homo_1851;Name=TE_00000465;Classification=Unknown;Sequence_ontology=SO:0000657;Identity=0.891;Method=homology
AnagrOXF.C138	EDTA	repeat_region	1227	1503	1429	-	.	ID=TE_homo_1852;Name=TE_00000465;Classification=Unknown;Sequence_ontology=SO:0000657;Identity=0.841;Method=homology
AnagrOXF.C138	EDTA	Mutator_TIR_transposon	2256	2523	703	-	.	ID=TE_homo_1853;Name=TE_00000714;Classification=DNA/DTM;Sequence_ontology=SO:0002280;Identity=0.787;Method=homology
AnagrOXF.C138	EDTA	repeat_region	2659	2828	853	+	.	ID=TE_homo_1854;Name=TE_00000570;Classification=Unknown;Sequence_ontology=SO:0000657;Identity=0.865;Method=homology
AnagrOXF.C138	EDTA	repeat_region	2887	3124	1275	-	.	ID=TE_homo_1855;Name=TE_00000455;Classification=Unknown;Sequence_ontology=SO:0000657;Identity=0.864;Method=homology
AnagrOXF.C138	EDTA	repeat_region	3116	3336	550	+	.	ID=TE_homo_1856;Name=TE_00000570;Classification=Unknown;Sequence_ontology=SO:0000657;Identity=0.809;Method=homology
AnagrOXF.C138	EDTA	LTR_retrotransposon	3389	3683	565	-	.	ID=TE_homo_1857;Name=TE_00001598_INT;Classification=LTR/unknown;Sequence_ontology=SO:0000186;Identity=0.737;Method=homology
AnagrOXF.C138	EDTA	repeat_region	3745	3865	454	+	.	ID=TE_homo_1858;Name=TE_00000258;Classification=Unknown;Sequence_ontology=SO:0000657;Identity=0.867;Method=homology
AnagrOXF.C138	EDTA	repeat_region	3791	3892	755	-	.	ID=TE_homo_1859;Name=TE_00000255;Classification=Unknown;Sequence_ontology=SO:0000657;Identity=0.969;Method=homology
AnagrOXF.C138	EDTA	repeat_region	4054	4172	537	-	.	ID=TE_homo_1860;Name=TE_00000000;Classification=Unknown;Sequence_ontology=SO:0000657;Identity=0.831;Method=homology
AnagrOXF.C138	EDTA	helitron	4177	4263	330	-	.	ID=TE_homo_1861;Name=TE_00000698;Classification=DNA/Helitron;Sequence_ontology=SO:0000544;Identity=0.84;Method=homology
AnagrOXF.C138	EDTA	Mutator_TIR_transposon	4225	4505	1181	+	.	ID=TE_homo_1862;Name=TE_00000646;Classification=DNA/DTM;Sequence_ontology=SO:0002280;Identity=0.817;Method=homology
AnagrOXF.C138	EDTA	Mutator_TIR_transposon	4379	4611	762	-	.	ID=TE_homo_1863;Name=TE_00000641;Classification=DNA/DTM;Sequence_ontology=SO:0002280;Identity=0.772;Method=homology
AnagrOXF.C139	EDTA	helitron	227	375	303	-	.	ID=TE_homo_1864;Name=TE_00001076;Classification=DNA/Helitron;Sequence_ontology=SO:0000544;Identity=0.771;Method=homology
AnagrOXF.C139	EDTA	LTR_retrotransposon	265	479	835	-	.	ID=TE_homo_1865;Name=TE_00000684_INT;Classification=LTR/unknown;Sequence_ontology=SO:0000186;Identity=0.841;Method=homology
AnagrOXF.C139	EDTA	Copia_LTR_retrotransposon	515	741	1730	+	.	ID=TE_homo_1866;Name=TE_00000955_INT;Classification=LTR/Copia;Sequence_ontology=SO:0002264;Identity=0.943;Method=homology
AnagrOXF.C139	EDTA	Copia_LTR_retrotransposon	742	1778	3013	+	.	ID=TE_homo_1867;Name=TE_00000900_INT;Classification=LTR/Copia;Sequence_ontology=SO:0002264;Identity=0.842;Method=homology
AnagrOXF.C139	EDTA	Copia_LTR_retrotransposon	2093	3453	3052	+	.	ID=TE_homo_1868;Name=TE_00000900_INT;Classification=LTR/Copia;Sequence_ontology=SO:0002264;Identity=0.788;Method=homology
AnagrOXF.C139	EDTA	Copia_LTR_retrotransposon	3454	4064	4451	+	.	ID=TE_homo_1869;Name=TE_00001586_INT;Classification=LTR/Copia;Sequence_ontology=SO:0002264;Identity=0.901;Method=homology
AnagrOXF.C139	EDTA	Copia_LTR_retrotransposon	4065	4610	2112	+	.	ID=TE_homo_1870;Name=TE_00000770_INT;Classification=LTR/Copia;Sequence_ontology=SO:0002264;Identity=0.827;Method=homology
AnagrOXF.C140	EDTA	Copia_LTR_retrotransposon	1245	4170	21164	+	.	ID=TE_homo_1871;Name=TE_00000853_INT;Classification=LTR/Copia;Sequence_ontology=SO:0002264;Identity=0.923;Method=homology
AnagrOXF.C140	EDTA	Gypsy_LTR_retrotransposon	4168	4602	3230	-	.	ID=TE_homo_1872;Name=TE_00001532_INT;Classification=LTR/Gypsy;Sequence_ontology=SO:0002265;Identity=0.942;Method=homology
AnagrOXF.C141	EDTA	Copia_LTR_retrotransposon	11	747	5765	+	.	ID=TE_homo_1873;Name=TE_00001264_INT;Classification=LTR/Copia;Sequence_ontology=SO:0002264;Identity=0.945;Method=homology
AnagrOXF.C141	EDTA	Copia_LTR_retrotransposon	742	3569	21820	+	.	ID=TE_homo_1874;Name=TE_00001298_INT;Classification=LTR/Copia;Sequence_ontology=SO:0002264;Identity=0.93;Method=homology
AnagrOXF.C141	EDTA	Gypsy_LTR_retrotransposon	3570	3921	2772	+	.	ID=TE_homo_1875;Name=TE_00000844_INT;Classification=LTR/Gypsy;Sequence_ontology=SO:0002265;Identity=0.977;Method=homology
AnagrOXF.C141	EDTA	LTR_retrotransposon	3921	4542	5131	+	.	ID=TE_homo_1876;Name=TE_00000748_INT;Classification=LTR/unknown;Sequence_ontology=SO:0000186;Identity=0.966;Method=homology
AnagrOXF.C142	EDTA	Gypsy_LTR_retrotransposon	2	649	4914	+	.	ID=TE_homo_1877;Name=TE_00001532_INT;Classification=LTR/Gypsy;Sequence_ontology=SO:0002265;Identity=0.952;Method=homology
AnagrOXF.C142	EDTA	Gypsy_LTR_retrotransposon	2176	2328	1377	+	.	ID=TE_homo_1878;Name=TE_00001532_INT;Classification=LTR/Gypsy;Sequence_ontology=SO:0002265;Identity=0.987;Method=homology
AnagrOXF.C142	EDTA	Gypsy_LTR_retrotransposon	2319	2971	5373	+	.	ID=TE_homo_1879;Name=TE_00001532_INT;Classification=LTR/Gypsy;Sequence_ontology=SO:0002265;Identity=0.975;Method=homology
AnagrOXF.C143	EDTA	Copia_LTR_retrotransposon	2	2024	16698	-	.	ID=TE_homo_1880;Name=TE_00000993_INT;Classification=LTR/Copia;Sequence_ontology=SO:0002264;Identity=0.968;Method=homology
AnagrOXF.C143	EDTA	Copia_LTR_retrotransposon	2017	2295	1462	-	.	ID=TE_homo_1881;Name=TE_00000889_LTR;Classification=LTR/Copia;Sequence_ontology=SO:0002264;Identity=0.868;Method=homology
AnagrOXF.C143	EDTA	LTR_retrotransposon	2310	2650	835	-	.	ID=TE_homo_1882;Name=TE_00001147_INT;Classification=LTR/unknown;Sequence_ontology=SO:0000186;Identity=0.755;Method=homology
AnagrOXF.C143	EDTA	Mutator_TIR_transposon	2515	2779	1610	-	.	ID=TE_homo_1883;Name=TE_00001444;Classification=DNA/DTM;Sequence_ontology=SO:0002280;Identity=0.873;Method=homology
AnagrOXF.C143	EDTA	LTR_retrotransposon	3104	3793	1141	-	.	ID=TE_homo_1884;Name=TE_00001147_INT;Classification=LTR/unknown;Sequence_ontology=SO:0000186;Identity=0.708;Method=homology
AnagrOXF.C143	EDTA	LTR_retrotransposon	4007	4446	1339	-	.	ID=TE_homo_1885;Name=TE_00001147_INT;Classification=LTR/unknown;Sequence_ontology=SO:0000186;Identity=0.741;Method=homology
AnagrOXF.C144	EDTA	Copia_LTR_retrotransposon	1	171	1150	+	.	ID=TE_homo_1886;Name=TE_00001575_LTR;Classification=LTR/Copia;Sequence_ontology=SO:0002264;Identity=0.986;Method=homology
AnagrOXF.C144	EDTA	Copia_LTR_retrotransposon	158	4462	21910	+	.	ID=TE_homo_1887;Name=TE_00001397_INT;Classification=LTR/Copia;Sequence_ontology=SO:0002264;Identity=0.961;Method=homology
AnagrOXF.C145	EDTA	repeat_region	4	211	1712	-	.	ID=TE_homo_1888;Name=TE_00000587;Classification=Unknown;Sequence_ontology=SO:0000657;Identity=0.952;Method=homology
AnagrOXF.C145	EDTA	Gypsy_LTR_retrotransposon	226	858	2672	+	.	ID=TE_homo_1889;Name=TE_00000807_LTR;Classification=LTR/Gypsy;Sequence_ontology=SO:0002265;Identity=0.801;Method=homology
AnagrOXF.C145	EDTA	CACTA_TIR_transposon	928	1014	399	+	.	ID=TE_homo_1890;Name=TE_00001142;Classification=DNA/DTC;Sequence_ontology=SO:0002285;Identity=0.819;Method=homology
AnagrOXF.C145	EDTA	Gypsy_LTR_retrotransposon	1207	1726	3083	+	.	ID=TE_homo_1891;Name=TE_00000921_LTR;Classification=LTR/Gypsy;Sequence_ontology=SO:0002265;Identity=0.873;Method=homology
AnagrOXF.C145	EDTA	Gypsy_LTR_retrotransposon	2317	2752	2077	+	.	ID=TE_homo_1892;Name=TE_00001049_LTR;Classification=LTR/Gypsy;Sequence_ontology=SO:0002265;Identity=0.85;Method=homology
AnagrOXF.C145	EDTA	Gypsy_LTR_retrotransposon	2747	2950	1631	-	.	ID=TE_homo_1893;Name=TE_00001343_LTR;Classification=LTR/Gypsy;Sequence_ontology=SO:0002265;Identity=0.98;Method=homology
AnagrOXF.C145	EDTA	LTR_retrotransposon	2950	3142	976	-	.	ID=TE_homo_1894;Name=TE_00000976_LTR;Classification=LTR/unknown;Sequence_ontology=SO:0000186;Identity=0.892;Method=homology
AnagrOXF.C145	EDTA	Gypsy_LTR_retrotransposon	3199	3418	440	-	.	ID=TE_homo_1895;Name=TE_00001174_INT;Classification=LTR/Gypsy;Sequence_ontology=SO:0002265;Identity=0.7;Method=homology
AnagrOXF.C145	EDTA	Copia_LTR_retrotransposon	3413	4450	8694	-	.	ID=TE_homo_1896;Name=TE_00000852_INT;Classification=LTR/Copia;Sequence_ontology=SO:0002264;Identity=0.958;Method=homology
AnagrOXF.C146	EDTA	LTR_retrotransposon	1	164	1396	+	.	ID=TE_homo_1897;Name=TE_00001574_LTR;Classification=LTR/unknown;Sequence_ontology=SO:0000186;Identity=0.994;Method=homology
AnagrOXF.C146	EDTA	Mutator_TIR_transposon	175	739	4345	-	.	ID=TE_homo_1898;Name=TE_00001344;Classification=MITE/DTM;Sequence_ontology=SO:0002280;Identity=0.955;Method=homology
AnagrOXF.C146	EDTA	Mutator_TIR_transposon	737	899	1486	-	.	ID=TE_homo_1899;Name=TE_00001423;Classification=DNA/DTM;Sequence_ontology=SO:0002280;Identity=0.994;Method=homology
AnagrOXF.C146	EDTA	Mutator_TIR_transposon	1038	2365	10519	-	.	ID=TE_homo_1900;Name=TE_00001423;Classification=DNA/DTM;Sequence_ontology=SO:0002280;Identity=0.959;Method=homology
AnagrOXF.C146	EDTA	Mutator_TIR_transposon	2367	2603	847	+	.	ID=TE_homo_1901;Name=TE_00001344;Classification=MITE/DTM;Sequence_ontology=SO:0002280;Identity=0.847;Method=homology
AnagrOXF.C146	EDTA	Gypsy_LTR_retrotransposon	2688	2934	819	+	.	ID=TE_homo_1902;Name=TE_00001342_INT;Classification=LTR/Gypsy;Sequence_ontology=SO:0002265;Identity=0.833;Method=homology
AnagrOXF.C146	EDTA	Gypsy_LTR_retrotransposon	3103	3601	1017	+	.	ID=TE_homo_1903;Name=TE_00000741_INT;Classification=LTR/Gypsy;Sequence_ontology=SO:0002265;Identity=0.707;Method=homology
AnagrOXF.C146	EDTA	repeat_region	3560	3713	1112	+	.	ID=TE_homo_1904;Name=TE_00000379;Classification=Unknown;Sequence_ontology=SO:0000657;Identity=0.96;Method=homology
AnagrOXF.C146	EDTA	Gypsy_LTR_retrotransposon	3712	4423	5544	-	.	ID=TE_homo_1905;Name=TE_00001532_INT;Classification=LTR/Gypsy;Sequence_ontology=SO:0002265;Identity=0.954;Method=homology
AnagrOXF.C147	EDTA	repeat_region	4127	4209	748	-	.	ID=TE_homo_1906;Name=TE_00000310;Classification=Unknown;Sequence_ontology=SO:0000657;Identity=0.988;Method=homology
AnagrOXF.C148	EDTA	repeat_region	1314	4388	26941	+	.	ID=TE_homo_1907;Name=TE_00000426;Classification=Unknown;Sequence_ontology=SO:0000657;Identity=1;Method=homology
AnagrOXF.C149	EDTA	repeat_region	2946	3063	1059	-	.	ID=TE_homo_1908;Name=TE_00000147;Classification=Unknown;Sequence_ontology=SO:0000657;Identity=0.983;Method=homology
AnagrOXF.C149	EDTA	LTR_retrotransposon	3064	3263	1760	+	.	ID=TE_homo_1909;Name=TE_00000781_LTR;Classification=LTR/unknown;Sequence_ontology=SO:0000186;Identity=0.97;Method=homology
AnagrOXF.C149	EDTA	CACTA_TIR_transposon	3271	3749	877	-	.	ID=TE_homo_1910;Name=TE_00000834;Classification=DNA/DTC;Sequence_ontology=SO:0002285;Identity=0.701;Method=homology
AnagrOXF.C149	EDTA	Gypsy_LTR_retrotransposon	3778	4150	3109	-	.	ID=TE_homo_1911;Name=TE_00001503_INT;Classification=LTR/Gypsy;Sequence_ontology=SO:0002265;Identity=0.962;Method=homology
AnagrOXF.C149	EDTA	Copia_LTR_retrotransposon	4148	4242	376	-	.	ID=TE_homo_1912;Name=TE_00001146_INT;Classification=LTR/Copia;Sequence_ontology=SO:0002264;Identity=0.766;Method=homology
AnagrOXF.C149	EDTA	Gypsy_LTR_retrotransposon	4241	4388	1185	-	.	ID=TE_homo_1913;Name=TE_00001503_INT;Classification=LTR/Gypsy;Sequence_ontology=SO:0002265;Identity=0.959;Method=homology
AnagrOXF.C150	EDTA	Gypsy_LTR_retrotransposon	1	4208	30231	-	.	ID=TE_homo_1914;Name=TE_00000921_LTR;Classification=LTR/Gypsy;Sequence_ontology=SO:0002265;Identity=0.93;Method=homology
AnagrOXF.C150	EDTA	LTR_retrotransposon	4209	4338	928	+	.	ID=TE_homo_1915;Name=TE_00001422_LTR;Classification=LTR/unknown;Sequence_ontology=SO:0000186;Identity=0.93;Method=homology
AnagrOXF.C152	EDTA	Gypsy_LTR_retrotransposon	1	1584	12234	-	.	ID=TE_homo_1916;Name=TE_00001394_INT;Classification=LTR/Gypsy;Sequence_ontology=SO:0002265;Identity=0.947;Method=homology
AnagrOXF.C152	EDTA	Gypsy_LTR_retrotransposon	1586	1822	1891	-	.	ID=TE_homo_1917;Name=TE_00001394_INT;Classification=LTR/Gypsy;Sequence_ontology=SO:0002265;Identity=0.97;Method=homology
AnagrOXF.C152	EDTA	LTR_retrotransposon	1858	2024	747	+	.	ID=TE_homo_1918;Name=TE_00001137_INT;Classification=LTR/unknown;Sequence_ontology=SO:0000186;Identity=0.765;Method=homology
AnagrOXF.C152	EDTA	Mutator_TIR_transposon	4144	4273	721	+	.	ID=TE_homo_1919;Name=TE_00001444;Classification=DNA/DTM;Sequence_ontology=SO:0002280;Identity=0.977;Method=homology
AnagrOXF.C153	EDTA	CACTA_TIR_transposon	1867	2222	1594	+	.	ID=TE_homo_1920;Name=TE_00000678;Classification=DNA/DTC;Sequence_ontology=SO:0002285;Identity=0.86;Method=homology
AnagrOXF.C153	EDTA	repeat_region	3204	3423	1329	-	.	ID=TE_homo_1921;Name=TE_00000082;Classification=Unknown;Sequence_ontology=SO:0000657;Identity=0.889;Method=homology
AnagrOXF.C153	EDTA	repeat_region	3571	3737	855	-	.	ID=TE_homo_1922;Name=TE_00000026;Classification=Unknown;Sequence_ontology=SO:0000657;Identity=0.88;Method=homology
AnagrOXF.C153	EDTA	repeat_region	3721	3851	330	-	.	ID=TE_homo_1923;Name=TE_00000026;Classification=Unknown;Sequence_ontology=SO:0000657;Identity=0.828;Method=homology
AnagrOXF.C153	EDTA	repeat_region	3883	4042	522	-	.	ID=TE_homo_1924;Name=TE_00000026;Classification=Unknown;Sequence_ontology=SO:0000657;Identity=0.84;Method=homology
AnagrOXF.C153	EDTA	repeat_region	4144	4241	549	-	.	ID=TE_homo_1925;Name=TE_00000000;Classification=Unknown;Sequence_ontology=SO:0000657;Identity=0.864;Method=homology
AnagrOXF.C154	EDTA	LTR_retrotransposon	1	1092	8969	+	.	ID=TE_homo_1926;Name=TE_00001542_LTR;Classification=LTR/unknown;Sequence_ontology=SO:0000186;Identity=0.967;Method=homology
AnagrOXF.C154	EDTA	LTR_retrotransposon	1066	4199	26000	+	.	ID=TE_homo_1927;Name=TE_00001542_LTR;Classification=LTR/unknown;Sequence_ontology=SO:0000186;Identity=0.967;Method=homology
AnagrOXF.C155	EDTA	Mutator_TIR_transposon	694	802	351	+	.	ID=TE_homo_1928;Name=TE_00000685;Classification=DNA/DTM;Sequence_ontology=SO:0002280;Identity=0.734;Method=homology
AnagrOXF.C155	EDTA	Copia_LTR_retrotransposon	1266	1950	3510	+	.	ID=TE_homo_1929;Name=TE_00000750_INT;Classification=LTR/Copia;Sequence_ontology=SO:0002264;Identity=0.81;Method=homology
AnagrOXF.C155	EDTA	Mutator_TIR_transposon	4021	4165	723	+	.	ID=TE_homo_1930;Name=TE_00000646;Classification=DNA/DTM;Sequence_ontology=SO:0002280;Identity=0.852;Method=homology
AnagrOXF.C156	EDTA	Mutator_TIR_transposon	1	123	447	-	.	ID=TE_homo_1931;Name=TE_00000646;Classification=DNA/DTM;Sequence_ontology=SO:0002280;Identity=0.775;Method=homology
AnagrOXF.C156	EDTA	LTR_retrotransposon	73	228	898	+	.	ID=TE_homo_1932;Name=TE_00000684_INT;Classification=LTR/unknown;Sequence_ontology=SO:0000186;Identity=0.852;Method=homology
AnagrOXF.C156	EDTA	Mutator_TIR_transposon	78	252	414	+	.	ID=TE_homo_1933;Name=TE_00000641;Classification=DNA/DTM;Sequence_ontology=SO:0002280;Identity=0.774;Method=homology
AnagrOXF.C156	EDTA	Mutator_TIR_transposon	246	430	552	+	.	ID=TE_homo_1934;Name=TE_00000641;Classification=DNA/DTM;Sequence_ontology=SO:0002280;Identity=0.781;Method=homology
AnagrOXF.C156	EDTA	Mutator_TIR_transposon	293	509	997	-	.	ID=TE_homo_1935;Name=TE_00000646;Classification=DNA/DTM;Sequence_ontology=SO:0002280;Identity=0.856;Method=homology
AnagrOXF.C156	EDTA	Gypsy_LTR_retrotransposon	2007	2118	518	-	.	ID=TE_homo_1936;Name=TE_00001249_INT;Classification=LTR/Gypsy;Sequence_ontology=SO:0002265;Identity=0.773;Method=homology
AnagrOXF.C156	EDTA	hAT_TIR_transposon	2869	2999	396	-	.	ID=TE_homo_1937;Name=TE_00001374;Classification=DNA/DTA;Sequence_ontology=SO:0002279;Identity=0.771;Method=homology
AnagrOXF.C156	EDTA	LTR_retrotransposon	3779	3900	783	-	.	ID=TE_homo_1938;Name=TE_00000870_INT;Classification=LTR/unknown;Sequence_ontology=SO:0000186;Identity=0.948;Method=homology
AnagrOXF.C156	EDTA	Gypsy_LTR_retrotransposon	3802	3904	838	+	.	ID=TE_homo_1939;Name=TE_00001354_INT;Classification=LTR/Gypsy;Sequence_ontology=SO:0002265;Identity=0.971;Method=homology
AnagrOXF.C156	EDTA	Gypsy_LTR_retrotransposon	3910	4161	1911	+	.	ID=TE_homo_1940;Name=TE_00001394_INT;Classification=LTR/Gypsy;Sequence_ontology=SO:0002265;Identity=0.948;Method=homology
AnagrOXF.C157	EDTA	helitron	45	183	1009	+	.	ID=TE_homo_1941;Name=TE_00000669;Classification=DNA/Helitron;Sequence_ontology=SO:0000544;Identity=0.907;Method=homology
AnagrOXF.C157	EDTA	Gypsy_LTR_retrotransposon	87	196	833	+	.	ID=TE_homo_1942;Name=TE_00001037_INT;Classification=LTR/Gypsy;Sequence_ontology=SO:0002265;Identity=0.945;Method=homology
AnagrOXF.C157	EDTA	helitron	470	673	1476	+	.	ID=TE_homo_1943;Name=TE_00000669;Classification=DNA/Helitron;Sequence_ontology=SO:0000544;Identity=0.906;Method=homology
AnagrOXF.C157	EDTA	Mutator_TIR_transposon	592	690	605	-	.	ID=TE_homo_1944;Name=TE_00001524;Classification=DNA/DTM;Sequence_ontology=SO:0002280;Identity=0.885;Method=homology
AnagrOXF.C157	EDTA	repeat_region	1077	1157	345	-	.	ID=TE_homo_1945;Name=TE_00000108;Classification=Unknown;Sequence_ontology=SO:0000657;Identity=0.891;Method=homology
AnagrOXF.C157	EDTA	repeat_region	1197	1312	544	-	.	ID=TE_homo_1946;Name=TE_00000108;Classification=Unknown;Sequence_ontology=SO:0000657;Identity=0.862;Method=homology
AnagrOXF.C157	EDTA	CACTA_TIR_transposon	3998	4143	1103	-	.	ID=TE_homo_1947;Name=TE_00000678;Classification=DNA/DTC;Sequence_ontology=SO:0002285;Identity=0.917;Method=homology
AnagrOXF.C158	EDTA	Gypsy_LTR_retrotransposon	4	1052	5653	+	.	ID=TE_homo_1948;Name=TE_00000932_INT;Classification=LTR/Gypsy;Sequence_ontology=SO:0002265;Identity=0.871;Method=homology
AnagrOXF.C158	EDTA	LTR_retrotransposon	1041	3701	23121	+	.	ID=TE_homo_1949;Name=TE_00000742_INT;Classification=LTR/unknown;Sequence_ontology=SO:0000186;Identity=0.976;Method=homology
AnagrOXF.C158	EDTA	Gypsy_LTR_retrotransposon	3702	4126	2414	+	.	ID=TE_homo_1950;Name=TE_00000905_LTR;Classification=LTR/Gypsy;Sequence_ontology=SO:0002265;Identity=0.949;Method=homology
AnagrOXF.C159	EDTA	Mutator_TIR_transposon	6	137	873	-	.	ID=TE_homo_1951;Name=TE_00000646;Classification=DNA/DTM;Sequence_ontology=SO:0002280;Identity=0.928;Method=homology
AnagrOXF.C159	EDTA	Gypsy_LTR_retrotransposon	227	483	403	-	.	ID=TE_homo_1952;Name=TE_00001666_INT;Classification=LTR/Gypsy;Sequence_ontology=SO:0002265;Identity=0.75;Method=homology
AnagrOXF.C159	EDTA	repeat_region	503	694	432	+	.	ID=TE_homo_1953;Name=TE_00000334;Classification=Unknown;Sequence_ontology=SO:0000657;Identity=0.776;Method=homology
AnagrOXF.C160	EDTA	CACTA_TIR_transposon	60	507	1103	-	.	ID=TE_homo_1954;Name=TE_00000885;Classification=DNA/DTC;Sequence_ontology=SO:0002285;Identity=0.769;Method=homology
AnagrOXF.C160	EDTA	Mutator_TIR_transposon	525	621	455	-	.	ID=TE_homo_1955;Name=TE_00000994;Classification=DNA/DTM;Sequence_ontology=SO:0002280;Identity=0.789;Method=homology
AnagrOXF.C160	EDTA	repeat_region	534	646	372	+	.	ID=TE_homo_1956;Name=TE_00000077;Classification=Unknown;Sequence_ontology=SO:0000657;Identity=0.843;Method=homology
AnagrOXF.C160	EDTA	Mutator_TIR_transposon	835	1082	432	-	.	ID=TE_homo_1957;Name=TE_00000994;Classification=DNA/DTM;Sequence_ontology=SO:0002280;Identity=0.799;Method=homology
AnagrOXF.C160	EDTA	repeat_region	1043	1294	1043	+	.	ID=TE_homo_1958;Name=TE_00000449;Classification=Unknown;Sequence_ontology=SO:0000657;Identity=0.858;Method=homology
AnagrOXF.C160	EDTA	CACTA_TIR_transposon	1496	1616	492	+	.	ID=TE_homo_1959;Name=TE_00000708;Classification=DNA/DTC;Sequence_ontology=SO:0002285;Identity=0.81;Method=homology
AnagrOXF.C160	EDTA	CACTA_TIR_transposon	1520	2207	2155	-	.	ID=TE_homo_1960;Name=TE_00000885;Classification=DNA/DTC;Sequence_ontology=SO:0002285;Identity=0.753;Method=homology
AnagrOXF.C160	EDTA	CACTA_TIR_transposon	2786	2930	1124	+	.	ID=TE_homo_1961;Name=TE_00000968;Classification=DNA/DTC;Sequence_ontology=SO:0002285;Identity=0.917;Method=homology
AnagrOXF.C160	EDTA	Mutator_TIR_transposon	3131	3235	410	+	.	ID=TE_homo_1962;Name=TE_00000994;Classification=DNA/DTM;Sequence_ontology=SO:0002280;Identity=0.854;Method=homology
AnagrOXF.C161	EDTA	LTR_retrotransposon	1	131	1058	-	.	ID=TE_homo_1963;Name=TE_00001574_LTR;Classification=LTR/unknown;Sequence_ontology=SO:0000186;Identity=0.977;Method=homology
AnagrOXF.C161	EDTA	Mutator_TIR_transposon	132	1751	14396	+	.	ID=TE_homo_1964;Name=TE_00000823;Classification=DNA/DTM;Sequence_ontology=SO:0002280;Identity=0.986;Method=homology
AnagrOXF.C161	EDTA	Mutator_TIR_transposon	1992	2894	7066	+	.	ID=TE_homo_1965;Name=TE_00000823;Classification=DNA/DTM;Sequence_ontology=SO:0002280;Identity=0.971;Method=homology
AnagrOXF.C161	EDTA	Mutator_TIR_transposon	2894	4003	8334	+	.	ID=TE_homo_1966;Name=TE_00000823;Classification=DNA/DTM;Sequence_ontology=SO:0002280;Identity=0.963;Method=homology
AnagrOXF.C162	EDTA	Copia_LTR_retrotransposon	4	3969	19676	+	.	ID=TE_homo_1967;Name=TE_00001325_INT;Classification=LTR/Copia;Sequence_ontology=SO:0002264;Identity=0.805;Method=homology
AnagrOXF.C163	EDTA	repeat_region	50	1921	16337	-	.	ID=TE_homo_1968;Name=TE_00000460;Classification=Unknown;Sequence_ontology=SO:0000657;Identity=0.979;Method=homology
AnagrOXF.C163	EDTA	repeat_region	1911	3758	16539	-	.	ID=TE_homo_1969;Name=TE_00000460;Classification=Unknown;Sequence_ontology=SO:0000657;Identity=0.989;Method=homology
AnagrOXF.C163	EDTA	Copia_LTR_retrotransposon	3760	3962	1348	+	.	ID=TE_homo_1970;Name=TE_00000889_LTR;Classification=LTR/Copia;Sequence_ontology=SO:0002264;Identity=0.911;Method=homology
AnagrOXF.C164	EDTA	repeat_region	193	462	815	+	.	ID=TE_homo_1971;Name=TE_00000084;Classification=Unknown;Sequence_ontology=SO:0000657;Identity=0.828;Method=homology
AnagrOXF.C164	EDTA	helitron	596	708	708	+	.	ID=TE_homo_1972;Name=TE_00000669;Classification=DNA/Helitron;Sequence_ontology=SO:0000544;Identity=0.882;Method=homology
AnagrOXF.C164	EDTA	Mutator_TIR_transposon	709	842	384	-	.	ID=TE_homo_1973;Name=TE_00001036;Classification=DNA/DTM;Sequence_ontology=SO:0002280;Identity=0.769;Method=homology
AnagrOXF.C164	EDTA	CACTA_TIR_transposon	715	893	1353	-	.	ID=TE_homo_1974;Name=TE_00000692;Classification=DNA/DTC;Sequence_ontology=SO:0002285;Identity=0.926;Method=homology
AnagrOXF.C164	EDTA	repeat_region	2717	2873	785	+	.	ID=TE_homo_1975;Name=TE_00000297;Classification=Unknown;Sequence_ontology=SO:0000657;Identity=0.944;Method=homology
AnagrOXF.C164	EDTA	repeat_region	2874	3109	1677	+	.	ID=TE_homo_1976;Name=TE_00000057;Classification=Unknown;Sequence_ontology=SO:0000657;Identity=0.934;Method=homology
AnagrOXF.C164	EDTA	repeat_region	3185	3529	1651	+	.	ID=TE_homo_1977;Name=TE_00000057;Classification=Unknown;Sequence_ontology=SO:0000657;Identity=0.833;Method=homology
AnagrOXF.C164	EDTA	repeat_region	3571	3929	1596	+	.	ID=TE_homo_1978;Name=TE_00000057;Classification=Unknown;Sequence_ontology=SO:0000657;Identity=0.884;Method=homology
AnagrOXF.C165	EDTA	repeat_region	52	258	1009	-	.	ID=TE_homo_1979;Name=TE_00000268;Classification=Unknown;Sequence_ontology=SO:0000657;Identity=0.819;Method=homology
AnagrOXF.C165	EDTA	Copia_LTR_retrotransposon	259	358	500	+	.	ID=TE_homo_1980;Name=TE_00000852_INT;Classification=LTR/Copia;Sequence_ontology=SO:0002264;Identity=0.828;Method=homology
AnagrOXF.C165	EDTA	LTR_retrotransposon	266	383	462	-	.	ID=TE_homo_1981;Name=TE_00001147_INT;Classification=LTR/unknown;Sequence_ontology=SO:0000186;Identity=0.795;Method=homology
AnagrOXF.C165	EDTA	LTR_retrotransposon	1066	2026	1015	-	.	ID=TE_homo_1982;Name=TE_00001147_INT;Classification=LTR/unknown;Sequence_ontology=SO:0000186;Identity=0.716;Method=homology
AnagrOXF.C165	EDTA	Copia_LTR_retrotransposon	2030	2292	1424	-	.	ID=TE_homo_1983;Name=TE_00000889_LTR;Classification=LTR/Copia;Sequence_ontology=SO:0002264;Identity=0.884;Method=homology
AnagrOXF.C165	EDTA	Copia_LTR_retrotransposon	2293	3877	14650	-	.	ID=TE_homo_1984;Name=TE_00000993_INT;Classification=LTR/Copia;Sequence_ontology=SO:0002264;Identity=0.998;Method=homology
AnagrOXF.C166	EDTA	Copia_LTR_retrotransposon	940	1291	1033	+	.	ID=TE_homo_1985;Name=TE_00001146_INT;Classification=LTR/Copia;Sequence_ontology=SO:0002264;Identity=0.72;Method=homology
AnagrOXF.C166	EDTA	Copia_LTR_retrotransposon	1358	1842	3835	-	.	ID=TE_homo_1986;Name=TE_00001642_INT;Classification=LTR/Copia;Sequence_ontology=SO:0002264;Identity=0.963;Method=homology
AnagrOXF.C166	EDTA	Gypsy_LTR_retrotransposon	1846	1941	1097	-	.	ID=TE_homo_1987;Name=TE_00000741_INT;Classification=LTR/Gypsy;Sequence_ontology=SO:0002265;Identity=0.756;Method=homology
AnagrOXF.C166	EDTA	LTR_retrotransposon	2920	3339	3048	+	.	ID=TE_homo_1988;Name=TE_00001095_INT;Classification=LTR/unknown;Sequence_ontology=SO:0000186;Identity=0.931;Method=homology
AnagrOXF.C166	EDTA	Mutator_TIR_transposon	3340	3819	1057	-	.	ID=TE_homo_1989;Name=TE_00001444;Classification=DNA/DTM;Sequence_ontology=SO:0002280;Identity=0.929;Method=homology
AnagrOXF.C167	EDTA	Copia_LTR_retrotransposon	1170	1430	2008	+	.	ID=TE_homo_1990;Name=TE_00001029_LTR;Classification=LTR/Copia;Sequence_ontology=SO:0002264;Identity=0.946;Method=homology
AnagrOXF.C167	EDTA	Copia_LTR_retrotransposon	1431	1908	3482	+	.	ID=TE_homo_1991;Name=TE_00001486_INT;Classification=LTR/Copia;Sequence_ontology=SO:0002264;Identity=0.924;Method=homology
AnagrOXF.C167	EDTA	Copia_LTR_retrotransposon	2052	3826	12425	+	.	ID=TE_homo_1992;Name=TE_00001486_INT;Classification=LTR/Copia;Sequence_ontology=SO:0002264;Identity=0.92;Method=homology
AnagrOXF.C168	EDTA	Gypsy_LTR_retrotransposon	1	182	11333	-	.	ID=TE_homo_1993;Name=TE_00001394_INT;Classification=LTR/Gypsy;Sequence_ontology=SO:0002265;Identity=0.918;Method=homology
AnagrOXF.C168	EDTA	LTR_retrotransposon	183	1156	8669	-	.	ID=TE_homo_1994;Name=TE_00000870_INT;Classification=LTR/unknown;Sequence_ontology=SO:0000186;Identity=0.984;Method=homology
AnagrOXF.C168	EDTA	Gypsy_LTR_retrotransposon	1157	2044	11333	-	.	ID=TE_homo_1995;Name=TE_00001394_INT;Classification=LTR/Gypsy;Sequence_ontology=SO:0002265;Identity=0.918;Method=homology
AnagrOXF.C168	EDTA	repeat_region	2786	3025	1829	+	.	ID=TE_homo_1996;Name=TE_00000364;Classification=Unknown;Sequence_ontology=SO:0000657;Identity=0.949;Method=homology
AnagrOXF.C169	EDTA	LTR_retrotransposon	6	1631	10459	-	.	ID=TE_homo_1997;Name=TE_00001574_LTR;Classification=LTR/unknown;Sequence_ontology=SO:0000186;Identity=0.887;Method=homology
AnagrOXF.C169	EDTA	Gypsy_LTR_retrotransposon	1632	3238	6103	+	.	ID=TE_homo_1998;Name=TE_00001249_INT;Classification=LTR/Gypsy;Sequence_ontology=SO:0002265;Identity=0.755;Method=homology
AnagrOXF.C169	EDTA	Gypsy_LTR_retrotransposon	3240	3597	1799	+	.	ID=TE_homo_1999;Name=TE_00001521_LTR;Classification=LTR/Gypsy;Sequence_ontology=SO:0002265;Identity=0.928;Method=homology
AnagrOXF.C170	EDTA	LTR_retrotransposon	1	369	2563	-	.	ID=TE_homo_2000;Name=TE_00001574_LTR;Classification=LTR/unknown;Sequence_ontology=SO:0000186;Identity=0.942;Method=homology
AnagrOXF.C170	EDTA	Gypsy_LTR_retrotransposon	370	588	1608	-	.	ID=TE_homo_2001;Name=TE_00000988_LTR;Classification=LTR/Gypsy;Sequence_ontology=SO:0002265;Identity=0.963;Method=homology
AnagrOXF.C170	EDTA	Gypsy_LTR_retrotransposon	610	2276	13677	-	.	ID=TE_homo_2002;Name=TE_00001601_INT;Classification=LTR/Gypsy;Sequence_ontology=SO:0002265;Identity=0.958;Method=homology
AnagrOXF.C170	EDTA	LTR_retrotransposon	2293	2703	3084	-	.	ID=TE_homo_2003;Name=TE_00001127_LTR;Classification=LTR/unknown;Sequence_ontology=SO:0000186;Identity=0.922;Method=homology
AnagrOXF.C170	EDTA	LTR_retrotransposon	3504	3704	1419	+	.	ID=TE_homo_2004;Name=TE_00001574_LTR;Classification=LTR/unknown;Sequence_ontology=SO:0000186;Identity=0.939;Method=homology
AnagrOXF.C171	EDTA	Copia_LTR_retrotransposon	2	287	2018	+	.	ID=TE_homo_2005;Name=TE_00001495_LTR;Classification=LTR/Copia;Sequence_ontology=SO:0002264;Identity=0.977;Method=homology
AnagrOXF.C171	EDTA	Copia_LTR_retrotransposon	288	1688	12421	+	.	ID=TE_homo_2006;Name=TE_00001181_INT;Classification=LTR/Copia;Sequence_ontology=SO:0002264;Identity=0.981;Method=homology
AnagrOXF.C171	EDTA	LTR_retrotransposon	1689	2542	4364	-	.	ID=TE_homo_2007;Name=TE_00001574_LTR;Classification=LTR/unknown;Sequence_ontology=SO:0000186;Identity=0.893;Method=homology
AnagrOXF.C171	EDTA	Copia_LTR_retrotransposon	2544	3651	9344	+	.	ID=TE_homo_2008;Name=TE_00001181_INT;Classification=LTR/Copia;Sequence_ontology=SO:0002264;Identity=0.972;Method=homology
AnagrOXF.C172	EDTA	Gypsy_LTR_retrotransposon	1	1788	6746	-	.	ID=TE_homo_2009;Name=TE_00000988_LTR;Classification=LTR/Gypsy;Sequence_ontology=SO:0002265;Identity=0.873;Method=homology
AnagrOXF.C172	EDTA	Gypsy_LTR_retrotransposon	1778	3210	9089	-	.	ID=TE_homo_2010;Name=TE_00000988_LTR;Classification=LTR/Gypsy;Sequence_ontology=SO:0002265;Identity=0.932;Method=homology
AnagrOXF.C172	EDTA	Gypsy_LTR_retrotransposon	3246	3540	1423	-	.	ID=TE_homo_2011;Name=TE_00000986_INT;Classification=LTR/Gypsy;Sequence_ontology=SO:0002265;Identity=0.876;Method=homology
AnagrOXF.C172	EDTA	Gypsy_LTR_retrotransposon	3540	3666	665	+	.	ID=TE_homo_2012;Name=TE_00000986_INT;Classification=LTR/Gypsy;Sequence_ontology=SO:0002265;Identity=0.917;Method=homology
AnagrOXF.C173	EDTA	CACTA_TIR_transposon	2540	2991	2677	+	.	ID=TE_homo_2013;Name=TE_00000881;Classification=DNA/DTC;Sequence_ontology=SO:0002285;Identity=0.852;Method=homology
AnagrOXF.C174	EDTA	Gypsy_LTR_retrotransposon	55	140	478	-	.	ID=TE_homo_2014;Name=TE_00001049_LTR;Classification=LTR/Gypsy;Sequence_ontology=SO:0002265;Identity=0.871;Method=homology
AnagrOXF.C174	EDTA	Copia_LTR_retrotransposon	138	511	2415	-	.	ID=TE_homo_2015;Name=TE_00001523_INT;Classification=LTR/Copia;Sequence_ontology=SO:0002264;Identity=0.929;Method=homology
AnagrOXF.C174	EDTA	Gypsy_LTR_retrotransposon	540	1564	4249	-	.	ID=TE_homo_2016;Name=TE_00001049_LTR;Classification=LTR/Gypsy;Sequence_ontology=SO:0002265;Identity=0.848;Method=homology
AnagrOXF.C174	EDTA	Copia_LTR_retrotransposon	1550	2346	6445	-	.	ID=TE_homo_2017;Name=TE_00000954_INT;Classification=LTR/Copia;Sequence_ontology=SO:0002264;Identity=0.95;Method=homology
AnagrOXF.C174	EDTA	Gypsy_LTR_retrotransposon	2347	2436	588	-	.	ID=TE_homo_2018;Name=TE_00001049_LTR;Classification=LTR/Gypsy;Sequence_ontology=SO:0002265;Identity=0.876;Method=homology
AnagrOXF.C174	EDTA	Copia_LTR_retrotransposon	2434	2829	2922	-	.	ID=TE_homo_2019;Name=TE_00001523_INT;Classification=LTR/Copia;Sequence_ontology=SO:0002264;Identity=0.948;Method=homology
AnagrOXF.C174	EDTA	LTR_retrotransposon	2767	3104	492	+	.	ID=TE_homo_2020;Name=TE_00000976_LTR;Classification=LTR/unknown;Sequence_ontology=SO:0000186;Identity=0.826;Method=homology
AnagrOXF.C174	EDTA	Copia_LTR_retrotransposon	3109	3367	1563	-	.	ID=TE_homo_2021;Name=TE_00001523_INT;Classification=LTR/Copia;Sequence_ontology=SO:0002264;Identity=0.94;Method=homology
AnagrOXF.C174	EDTA	Gypsy_LTR_retrotransposon	3361	3603	1644	-	.	ID=TE_homo_2022;Name=TE_00001532_INT;Classification=LTR/Gypsy;Sequence_ontology=SO:0002265;Identity=0.927;Method=homology
AnagrOXF.C175	EDTA	Gypsy_LTR_retrotransposon	1	1653	4620	-	.	ID=TE_homo_2023;Name=TE_00001666_INT;Classification=LTR/Gypsy;Sequence_ontology=SO:0002265;Identity=0.712;Method=homology
AnagrOXF.C175	EDTA	Gypsy_LTR_retrotransposon	1859	2622	4630	+	.	ID=TE_homo_2024;Name=TE_00001049_LTR;Classification=LTR/Gypsy;Sequence_ontology=SO:0002265;Identity=0.882;Method=homology
AnagrOXF.C175	EDTA	LTR_retrotransposon	2622	2759	999	+	.	ID=TE_homo_2025;Name=TE_00000870_INT;Classification=LTR/unknown;Sequence_ontology=SO:0000186;Identity=0.941;Method=homology
AnagrOXF.C175	EDTA	Gypsy_LTR_retrotransposon	2768	3590	5896	+	.	ID=TE_homo_2026;Name=TE_00001049_LTR;Classification=LTR/Gypsy;Sequence_ontology=SO:0002265;Identity=0.902;Method=homology
AnagrOXF.C176	EDTA	repeat_region	530	635	339	+	.	ID=TE_homo_2027;Name=TE_00000183;Classification=Unknown;Sequence_ontology=SO:0000657;Identity=0.771;Method=homology
AnagrOXF.C176	EDTA	helitron	1163	1282	764	-	.	ID=TE_homo_2028;Name=TE_00000658;Classification=DNA/Helitron;Sequence_ontology=SO:0000544;Identity=0.882;Method=homology
AnagrOXF.C176	EDTA	LINE_element	1293	1400	897	+	.	ID=TE_homo_2029;Name=TE_00000549;Classification=LINE/unknown;Sequence_ontology=SO:0000194;Identity=0.963;Method=homology
AnagrOXF.C176	EDTA	repeat_region	1701	2329	1934	+	.	ID=TE_homo_2030;Name=TE_00000458;Classification=Unknown;Sequence_ontology=SO:0000657;Identity=0.791;Method=homology
AnagrOXF.C177	EDTA	repeat_region	3	2348	15435	-	.	ID=TE_homo_2031;Name=TE_00000426;Classification=Unknown;Sequence_ontology=SO:0000657;Identity=0.985;Method=homology
AnagrOXF.C178	EDTA	Gypsy_LTR_retrotransposon	1	95	430	-	.	ID=TE_homo_2032;Name=TE_00001049_LTR;Classification=LTR/Gypsy;Sequence_ontology=SO:0002265;Identity=0.923;Method=homology
AnagrOXF.C178	EDTA	Gypsy_LTR_retrotransposon	101	1363	5004	-	.	ID=TE_homo_2033;Name=TE_00001049_LTR;Classification=LTR/Gypsy;Sequence_ontology=SO:0002265;Identity=0.937;Method=homology
AnagrOXF.C178	EDTA	Gypsy_LTR_retrotransposon	1352	1854	4118	-	.	ID=TE_homo_2034;Name=TE_00001049_LTR;Classification=LTR/Gypsy;Sequence_ontology=SO:0002265;Identity=0.964;Method=homology
AnagrOXF.C178	EDTA	Gypsy_LTR_retrotransposon	1855	3190	11501	-	.	ID=TE_homo_2035;Name=TE_00000837_INT;Classification=LTR/Gypsy;Sequence_ontology=SO:0002265;Identity=0.959;Method=homology
AnagrOXF.C178	EDTA	Gypsy_LTR_retrotransposon	3175	3340	2222	-	.	ID=TE_homo_2036;Name=TE_00001049_LTR;Classification=LTR/Gypsy;Sequence_ontology=SO:0002265;Identity=0.943;Method=homology
AnagrOXF.C178	EDTA	LTR_retrotransposon	3341	3537	1065	+	.	ID=TE_homo_2037;Name=TE_00000976_LTR;Classification=LTR/unknown;Sequence_ontology=SO:0000186;Identity=0.918;Method=homology
AnagrOXF.C179	EDTA	Gypsy_LTR_retrotransposon	36	393	1835	-	.	ID=TE_homo_2038;Name=TE_00001562_INT;Classification=LTR/Gypsy;Sequence_ontology=SO:0002265;Identity=0.713;Method=homology
AnagrOXF.C179	EDTA	Copia_LTR_retrotransposon	394	1045	2037	-	.	ID=TE_homo_2039;Name=TE_00001146_INT;Classification=LTR/Copia;Sequence_ontology=SO:0002264;Identity=0.728;Method=homology
AnagrOXF.C179	EDTA	Copia_LTR_retrotransposon	1143	1226	604	+	.	ID=TE_homo_2040;Name=TE_00001571_INT;Classification=LTR/Copia;Sequence_ontology=SO:0002264;Identity=0.939;Method=homology
AnagrOXF.C179	EDTA	Copia_LTR_retrotransposon	1224	1553	2323	+	.	ID=TE_homo_2041;Name=TE_00001644_INT;Classification=LTR/Copia;Sequence_ontology=SO:0002264;Identity=0.94;Method=homology
AnagrOXF.C179	EDTA	repeat_region	2247	2517	769	+	.	ID=TE_homo_2042;Name=TE_00000344;Classification=Unknown;Sequence_ontology=SO:0000657;Identity=0.774;Method=homology
AnagrOXF.C179	EDTA	Mutator_TIR_transposon	2573	2737	455	+	.	ID=TE_homo_2043;Name=TE_00001559;Classification=DNA/DTM;Sequence_ontology=SO:0002280;Identity=0.74;Method=homology
AnagrOXF.C179	EDTA	Copia_LTR_retrotransposon	3366	3518	1416	-	.	ID=TE_homo_2044;Name=TE_00001084_LTR;Classification=LTR/Copia;Sequence_ontology=SO:0002264;Identity=0.993;Method=homology
AnagrOXF.C180	EDTA	LTR_retrotransposon	20	229	919	-	.	ID=TE_homo_2045;Name=TE_00001574_LTR;Classification=LTR/unknown;Sequence_ontology=SO:0000186;Identity=0.841;Method=homology
AnagrOXF.C180	EDTA	Gypsy_LTR_retrotransposon	235	3501	26432	+	.	ID=TE_homo_2046;Name=TE_00000932_INT;Classification=LTR/Gypsy;Sequence_ontology=SO:0002265;Identity=0.953;Method=homology
AnagrOXF.C181	EDTA	repeat_region	9	310	2163	-	.	ID=TE_homo_2047;Name=TE_00000307;Classification=Unknown;Sequence_ontology=SO:0000657;Identity=0.927;Method=homology
AnagrOXF.C181	EDTA	repeat_region	320	2854	16481	+	.	ID=TE_homo_2048;Name=TE_00000460;Classification=Unknown;Sequence_ontology=SO:0000657;Identity=0.971;Method=homology
AnagrOXF.C181	EDTA	Gypsy_LTR_retrotransposon	2912	3303	452	+	.	ID=TE_homo_2049;Name=TE_00000822_LTR;Classification=LTR/Gypsy;Sequence_ontology=SO:0002265;Identity=0.786;Method=homology
AnagrOXF.C181	EDTA	Gypsy_LTR_retrotransposon	3304	3439	894	+	.	ID=TE_homo_2050;Name=TE_00001219_INT;Classification=LTR/Gypsy;Sequence_ontology=SO:0002265;Identity=0.888;Method=homology
AnagrOXF.C182	EDTA	Gypsy_LTR_retrotransposon	559	1021	1474	-	.	ID=TE_homo_2051;Name=TE_00001404_INT;Classification=LTR/Gypsy;Sequence_ontology=SO:0002265;Identity=0.772;Method=homology
AnagrOXF.C182	EDTA	CACTA_TIR_transposon	2898	2985	311	-	.	ID=TE_homo_2052;Name=TE_00000700;Classification=DNA/DTC;Sequence_ontology=SO:0002285;Identity=0.75;Method=homology
AnagrOXF.C182	EDTA	repeat_region	2981	3462	678	+	.	ID=TE_homo_2053;Name=TE_00000038;Classification=Unknown;Sequence_ontology=SO:0000657;Identity=0.778;Method=homology
AnagrOXF.C183	EDTA	CACTA_TIR_transposon	2	399	1931	-	.	ID=TE_homo_2054;Name=TE_00000885;Classification=DNA/DTC;Sequence_ontology=SO:0002285;Identity=0.798;Method=homology
AnagrOXF.C183	EDTA	CACTA_TIR_transposon	82	914	4207	+	.	ID=TE_homo_2055;Name=TE_00000708;Classification=DNA/DTC;Sequence_ontology=SO:0002285;Identity=0.856;Method=homology
AnagrOXF.C183	EDTA	helitron	420	1221	4457	+	.	ID=TE_homo_2056;Name=TE_00000698;Classification=DNA/Helitron;Sequence_ontology=SO:0000544;Identity=0.836;Method=homology
AnagrOXF.C183	EDTA	Copia_LTR_retrotransposon	652	1418	3358	+	.	ID=TE_homo_2057;Name=TE_00000679_INT;Classification=LTR/Copia;Sequence_ontology=SO:0002264;Identity=0.857;Method=homology
AnagrOXF.C183	EDTA	CACTA_TIR_transposon	1416	2002	4237	+	.	ID=TE_homo_2058;Name=TE_00000678;Classification=DNA/DTC;Sequence_ontology=SO:0002285;Identity=0.897;Method=homology
AnagrOXF.C183	EDTA	helitron	1992	2075	534	+	.	ID=TE_homo_2059;Name=TE_00000698;Classification=DNA/Helitron;Sequence_ontology=SO:0000544;Identity=0.89;Method=homology
AnagrOXF.C183	EDTA	helitron	2000	2108	500	-	.	ID=TE_homo_2060;Name=TE_00001076;Classification=DNA/Helitron;Sequence_ontology=SO:0000544;Identity=0.878;Method=homology
AnagrOXF.C183	EDTA	helitron	2128	2222	358	-	.	ID=TE_homo_2061;Name=TE_00001076;Classification=DNA/Helitron;Sequence_ontology=SO:0000544;Identity=0.815;Method=homology
AnagrOXF.C183	EDTA	repeat_region	2213	2459	1587	+	.	ID=TE_homo_2062;Name=TE_00000059;Classification=Unknown;Sequence_ontology=SO:0000657;Identity=0.969;Method=homology
AnagrOXF.C183	EDTA	Mutator_TIR_transposon	2429	2571	573	+	.	ID=TE_homo_2063;Name=TE_00000646;Classification=DNA/DTM;Sequence_ontology=SO:0002280;Identity=0.814;Method=homology
AnagrOXF.C183	EDTA	Mutator_TIR_transposon	2472	2928	1982	-	.	ID=TE_homo_2064;Name=TE_00000641;Classification=DNA/DTM;Sequence_ontology=SO:0002280;Identity=0.803;Method=homology
AnagrOXF.C183	EDTA	LTR_retrotransposon	2575	3019	2455	-	.	ID=TE_homo_2065;Name=TE_00000684_INT;Classification=LTR/unknown;Sequence_ontology=SO:0000186;Identity=0.846;Method=homology
AnagrOXF.C183	EDTA	repeat_region	2949	3100	586	-	.	ID=TE_homo_2066;Name=TE_00000005;Classification=Unknown;Sequence_ontology=SO:0000657;Identity=0.862;Method=homology
AnagrOXF.C183	EDTA	CACTA_TIR_transposon	3064	3242	1365	-	.	ID=TE_homo_2067;Name=TE_00000885;Classification=DNA/DTC;Sequence_ontology=SO:0002285;Identity=0.794;Method=homology
AnagrOXF.C183	EDTA	CACTA_TIR_transposon	3243	3462	1466	+	.	ID=TE_homo_2068;Name=TE_00000678;Classification=DNA/DTC;Sequence_ontology=SO:0002285;Identity=0.889;Method=homology
AnagrOXF.C184	EDTA	Gypsy_LTR_retrotransposon	2	1746	10484	+	.	ID=TE_homo_2069;Name=TE_00000988_LTR;Classification=LTR/Gypsy;Sequence_ontology=SO:0002265;Identity=0.919;Method=homology
AnagrOXF.C184	EDTA	CACTA_TIR_transposon	2397	2731	1374	-	.	ID=TE_homo_2070;Name=TE_00001611;Classification=DNA/DTC;Sequence_ontology=SO:0002285;Identity=0.823;Method=homology
AnagrOXF.C184	EDTA	CACTA_TIR_transposon	2824	3159	739	+	.	ID=TE_homo_2071;Name=TE_00001611;Classification=DNA/DTC;Sequence_ontology=SO:0002285;Identity=0.808;Method=homology
AnagrOXF.C184	EDTA	repeat_region	3170	3437	1163	+	.	ID=TE_homo_2072;Name=TE_00000139;Classification=Unknown;Sequence_ontology=SO:0000657;Identity=0.857;Method=homology
AnagrOXF.C185	EDTA	helitron	6	118	352	-	.	ID=TE_homo_2073;Name=TE_00000694;Classification=DNA/Helitron;Sequence_ontology=SO:0000544;Identity=0.89;Method=homology
AnagrOXF.C185	EDTA	Mutator_TIR_transposon	1062	1166	621	+	.	ID=TE_homo_2074;Name=TE_00001073;Classification=DNA/DTM;Sequence_ontology=SO:0002280;Identity=0.874;Method=homology
AnagrOXF.C185	EDTA	Gypsy_LTR_retrotransposon	1177	3445	3198	+	.	ID=TE_homo_2075;Name=TE_00000741_INT;Classification=LTR/Gypsy;Sequence_ontology=SO:0002265;Identity=0.702;Method=homology
AnagrOXF.C186	EDTA	LTR_retrotransposon	104	241	605	+	.	ID=TE_homo_2076;Name=TE_00000870_INT;Classification=LTR/unknown;Sequence_ontology=SO:0000186;Identity=0.809;Method=homology
AnagrOXF.C186	EDTA	Gypsy_LTR_retrotransposon	192	666	1837	+	.	ID=TE_homo_2077;Name=TE_00001049_LTR;Classification=LTR/Gypsy;Sequence_ontology=SO:0002265;Identity=0.787;Method=homology
AnagrOXF.C186	EDTA	Gypsy_LTR_retrotransposon	645	1680	6283	+	.	ID=TE_homo_2078;Name=TE_00001049_LTR;Classification=LTR/Gypsy;Sequence_ontology=SO:0002265;Identity=0.916;Method=homology
AnagrOXF.C186	EDTA	repeat_region	1743	1833	627	-	.	ID=TE_homo_2079;Name=TE_00000398;Classification=Unknown;Sequence_ontology=SO:0000657;Identity=0.901;Method=homology
AnagrOXF.C186	EDTA	repeat_region	2010	2528	1286	-	.	ID=TE_homo_2080;Name=TE_00000588;Classification=Unknown;Sequence_ontology=SO:0000657;Identity=0.842;Method=homology
AnagrOXF.C186	EDTA	Mutator_TIR_transposon	2729	2829	332	-	.	ID=TE_homo_2081;Name=TE_00001046;Classification=MITE/DTM;Sequence_ontology=SO:0002280;Identity=0.743;Method=homology
AnagrOXF.C187	EDTA	Mutator_TIR_transposon	25	109	505	+	.	ID=TE_homo_2082;Name=TE_00001408;Classification=MITE/DTM;Sequence_ontology=SO:0002280;Identity=0.881;Method=homology
AnagrOXF.C187	EDTA	Copia_LTR_retrotransposon	222	332	428	-	.	ID=TE_homo_2083;Name=TE_00001028_INT;Classification=LTR/Copia;Sequence_ontology=SO:0002264;Identity=0.73;Method=homology
AnagrOXF.C187	EDTA	Mutator_TIR_transposon	2068	2335	609	+	.	ID=TE_homo_2084;Name=TE_00000926;Classification=DNA/DTM;Sequence_ontology=SO:0002280;Identity=0.78;Method=homology
AnagrOXF.C187	EDTA	Gypsy_LTR_retrotransposon	2079	2308	316	-	.	ID=TE_homo_2085;Name=TE_00000988_LTR;Classification=LTR/Gypsy;Sequence_ontology=SO:0002265;Identity=0.736;Method=homology
AnagrOXF.C187	EDTA	Mutator_TIR_transposon	2309	2598	1062	+	.	ID=TE_homo_2086;Name=TE_00000926;Classification=DNA/DTM;Sequence_ontology=SO:0002280;Identity=0.786;Method=homology
AnagrOXF.C187	EDTA	repeat_region	3343	3433	634	-	.	ID=TE_homo_2087;Name=TE_00000000;Classification=Unknown;Sequence_ontology=SO:0000657;Identity=0.934;Method=homology
AnagrOXF.C188	EDTA	Gypsy_LTR_retrotransposon	7	258	1915	-	.	ID=TE_homo_2088;Name=TE_00001027_INT;Classification=LTR/Gypsy;Sequence_ontology=SO:0002265;Identity=0.996;Method=homology
AnagrOXF.C188	EDTA	Gypsy_LTR_retrotransposon	259	667	2888	-	.	ID=TE_homo_2089;Name=TE_00000905_LTR;Classification=LTR/Gypsy;Sequence_ontology=SO:0002265;Identity=0.931;Method=homology
AnagrOXF.C188	EDTA	repeat_region	1273	1854	4549	-	.	ID=TE_homo_2090;Name=TE_00000466;Classification=Unknown;Sequence_ontology=SO:0000657;Identity=0.948;Method=homology
AnagrOXF.C188	EDTA	Gypsy_LTR_retrotransposon	1988	2395	3020	-	.	ID=TE_homo_2091;Name=TE_00000905_LTR;Classification=LTR/Gypsy;Sequence_ontology=SO:0002265;Identity=0.941;Method=homology
AnagrOXF.C188	EDTA	Gypsy_LTR_retrotransposon	2396	3383	8933	-	.	ID=TE_homo_2092;Name=TE_00001027_INT;Classification=LTR/Gypsy;Sequence_ontology=SO:0002265;Identity=0.987;Method=homology
AnagrOXF.C189	EDTA	Gypsy_LTR_retrotransposon	1	3042	22147	-	.	ID=TE_homo_2093;Name=TE_00000837_INT;Classification=LTR/Gypsy;Sequence_ontology=SO:0002265;Identity=0.914;Method=homology
AnagrOXF.C189	EDTA	LTR_retrotransposon	3027	3164	1086	+	.	ID=TE_homo_2094;Name=TE_00000976_LTR;Classification=LTR/unknown;Sequence_ontology=SO:0000186;Identity=0.921;Method=homology
AnagrOXF.C189	EDTA	LTR_retrotransposon	3165	3367	1654	-	.	ID=TE_homo_2095;Name=TE_00001127_LTR;Classification=LTR/unknown;Sequence_ontology=SO:0000186;Identity=0.985;Method=homology
AnagrOXF.C190	EDTA	Gypsy_LTR_retrotransposon	29	130	790	+	.	ID=TE_homo_2096;Name=TE_00000921_LTR;Classification=LTR/Gypsy;Sequence_ontology=SO:0002265;Identity=0.96;Method=homology
AnagrOXF.C190	EDTA	Gypsy_LTR_retrotransposon	135	566	2412	+	.	ID=TE_homo_2097;Name=TE_00000921_LTR;Classification=LTR/Gypsy;Sequence_ontology=SO:0002265;Identity=0.882;Method=homology
AnagrOXF.C190	EDTA	Gypsy_LTR_retrotransposon	558	667	457	+	.	ID=TE_homo_2098;Name=TE_00000921_LTR;Classification=LTR/Gypsy;Sequence_ontology=SO:0002265;Identity=0.815;Method=homology
AnagrOXF.C190	EDTA	LTR_retrotransposon	667	3202	19201	-	.	ID=TE_homo_2099;Name=TE_00001574_LTR;Classification=LTR/unknown;Sequence_ontology=SO:0000186;Identity=0.941;Method=homology
AnagrOXF.C191	EDTA	Gypsy_LTR_retrotransposon	40	1559	8113	+	.	ID=TE_homo_2100;Name=TE_00000807_LTR;Classification=LTR/Gypsy;Sequence_ontology=SO:0002265;Identity=0.816;Method=homology
AnagrOXF.C191	EDTA	Gypsy_LTR_retrotransposon	1557	1914	2215	+	.	ID=TE_homo_2101;Name=TE_00000989_INT;Classification=LTR/Gypsy;Sequence_ontology=SO:0002265;Identity=0.89;Method=homology
AnagrOXF.C191	EDTA	Gypsy_LTR_retrotransposon	1913	3303	9653	+	.	ID=TE_homo_2102;Name=TE_00000921_LTR;Classification=LTR/Gypsy;Sequence_ontology=SO:0002265;Identity=0.926;Method=homology
AnagrOXF.C192	EDTA	Gypsy_LTR_retrotransposon	9	3301	6582	-	.	ID=TE_homo_2103;Name=TE_00001666_INT;Classification=LTR/Gypsy;Sequence_ontology=SO:0002265;Identity=0.703;Method=homology
AnagrOXF.C193	EDTA	Gypsy_LTR_retrotransposon	1	2889	23799	-	.	ID=TE_homo_2104;Name=TE_00000789_INT;Classification=LTR/Gypsy;Sequence_ontology=SO:0002265;Identity=0.977;Method=homology
AnagrOXF.C193	EDTA	Gypsy_LTR_retrotransposon	2890	3287	3442	-	.	ID=TE_homo_2105;Name=TE_00001449_LTR;Classification=LTR/Gypsy;Sequence_ontology=SO:0002265;Identity=0.987;Method=homology
AnagrOXF.C194	EDTA	repeat_region	1	290	2387	+	.	ID=TE_homo_2106;Name=TE_00000278;Classification=Unknown;Sequence_ontology=SO:0000657;Identity=0.975;Method=homology
AnagrOXF.C194	EDTA	CACTA_TIR_transposon	291	889	2667	-	.	ID=TE_homo_2107;Name=TE_00001352;Classification=DNA/DTC;Sequence_ontology=SO:0002285;Identity=0.787;Method=homology
AnagrOXF.C194	EDTA	repeat_region	959	3279	14028	-	.	ID=TE_homo_2108;Name=TE_00000049;Classification=Unknown;Sequence_ontology=SO:0000657;Identity=0.911;Method=homology
AnagrOXF.C195	EDTA	Gypsy_LTR_retrotransposon	1	698	4875	+	.	ID=TE_homo_2109;Name=TE_00000844_INT;Classification=LTR/Gypsy;Sequence_ontology=SO:0002265;Identity=0.91;Method=homology
AnagrOXF.C195	EDTA	Gypsy_LTR_retrotransposon	704	1389	4334	-	.	ID=TE_homo_2110;Name=TE_00000986_INT;Classification=LTR/Gypsy;Sequence_ontology=SO:0002265;Identity=0.916;Method=homology
AnagrOXF.C195	EDTA	Gypsy_LTR_retrotransposon	1390	3274	12617	-	.	ID=TE_homo_2111;Name=TE_00000988_LTR;Classification=LTR/Gypsy;Sequence_ontology=SO:0002265;Identity=0.916;Method=homology
AnagrOXF.C196	EDTA	Gypsy_LTR_retrotransposon	22	221	853	-	.	ID=TE_homo_2112;Name=TE_00000775_INT;Classification=LTR/Gypsy;Sequence_ontology=SO:0002265;Identity=0.875;Method=homology
AnagrOXF.C196	EDTA	LTR_retrotransposon	242	634	2696	-	.	ID=TE_homo_2113;Name=TE_00001127_LTR;Classification=LTR/unknown;Sequence_ontology=SO:0000186;Identity=0.972;Method=homology
AnagrOXF.C196	EDTA	Mutator_TIR_transposon	732	1179	1244	-	.	ID=TE_homo_2114;Name=TE_00001516;Classification=DNA/DTM;Sequence_ontology=SO:0002280;Identity=0.769;Method=homology
AnagrOXF.C196	EDTA	Mutator_TIR_transposon	2636	2823	888	+	.	ID=TE_homo_2115;Name=TE_00000646;Classification=DNA/DTM;Sequence_ontology=SO:0002280;Identity=0.894;Method=homology
AnagrOXF.C196	EDTA	Mutator_TIR_transposon	2690	3111	1192	-	.	ID=TE_homo_2116;Name=TE_00000641;Classification=DNA/DTM;Sequence_ontology=SO:0002280;Identity=0.782;Method=homology
AnagrOXF.C196	EDTA	Mutator_TIR_transposon	3065	3182	477	+	.	ID=TE_homo_2117;Name=TE_00000646;Classification=DNA/DTM;Sequence_ontology=SO:0002280;Identity=0.819;Method=homology
AnagrOXF.C198	EDTA	Copia_LTR_retrotransposon	277	539	533	-	.	ID=TE_homo_2118;Name=TE_00001146_INT;Classification=LTR/Copia;Sequence_ontology=SO:0002264;Identity=0.728;Method=homology
AnagrOXF.C198	EDTA	Gypsy_LTR_retrotransposon	387	2981	10230	-	.	ID=TE_homo_2119;Name=TE_00001562_INT;Classification=LTR/Gypsy;Sequence_ontology=SO:0002265;Identity=0.747;Method=homology
AnagrOXF.C198	EDTA	CACTA_TIR_transposon	2982	3227	1457	+	.	ID=TE_homo_2120;Name=TE_00001579;Classification=DNA/DTC;Sequence_ontology=SO:0002285;Identity=0.911;Method=homology
AnagrOXF.C199	EDTA	Copia_LTR_retrotransposon	17	380	2823	-	.	ID=TE_homo_2121;Name=TE_00000679_INT;Classification=LTR/Copia;Sequence_ontology=SO:0002264;Identity=0.964;Method=homology
AnagrOXF.C199	EDTA	Copia_LTR_retrotransposon	438	616	1487	-	.	ID=TE_homo_2122;Name=TE_00000679_INT;Classification=LTR/Copia;Sequence_ontology=SO:0002264;Identity=0.972;Method=homology
AnagrOXF.C199	EDTA	Copia_LTR_retrotransposon	1230	1675	3667	-	.	ID=TE_homo_2123;Name=TE_00000679_INT;Classification=LTR/Copia;Sequence_ontology=SO:0002264;Identity=0.969;Method=homology
AnagrOXF.C199	EDTA	Copia_LTR_retrotransposon	1688	1850	1302	-	.	ID=TE_homo_2124;Name=TE_00000679_INT;Classification=LTR/Copia;Sequence_ontology=SO:0002264;Identity=0.926;Method=homology
AnagrOXF.C199	EDTA	repeat_region	1921	2255	2733	+	.	ID=TE_homo_2125;Name=TE_00000405;Classification=Unknown;Sequence_ontology=SO:0000657;Identity=0.976;Method=homology
AnagrOXF.C199	EDTA	Copia_LTR_retrotransposon	2256	3220	7395	-	.	ID=TE_homo_2126;Name=TE_00000679_INT;Classification=LTR/Copia;Sequence_ontology=SO:0002264;Identity=0.941;Method=homology
AnagrOXF.C200	EDTA	CACTA_TIR_transposon	1	265	2241	+	.	ID=TE_homo_2127;Name=TE_00001442;Classification=DNA/DTC;Sequence_ontology=SO:0002285;Identity=0.981;Method=homology
AnagrOXF.C200	EDTA	Gypsy_LTR_retrotransposon	363	1003	4936	+	.	ID=TE_homo_2128;Name=TE_00000988_LTR;Classification=LTR/Gypsy;Sequence_ontology=SO:0002265;Identity=0.784;Method=homology
AnagrOXF.C200	EDTA	helitron	1004	2139	5100	-	.	ID=TE_homo_2129;Name=TE_00000945;Classification=DNA/Helitron;Sequence_ontology=SO:0000544;Identity=0.859;Method=homology
AnagrOXF.C200	EDTA	Gypsy_LTR_retrotransposon	2140	2236	4936	+	.	ID=TE_homo_2130;Name=TE_00000988_LTR;Classification=LTR/Gypsy;Sequence_ontology=SO:0002265;Identity=0.784;Method=homology
AnagrOXF.C200	EDTA	LTR_retrotransposon	2237	3189	1518	+	.	ID=TE_homo_2131;Name=TE_00001451_INT;Classification=LTR/unknown;Sequence_ontology=SO:0000186;Identity=0.708;Method=homology
AnagrOXF.C201	EDTA	repeat_region	1	1181	10724	-	.	ID=TE_homo_2132;Name=TE_00000426;Classification=Unknown;Sequence_ontology=SO:0000657;Identity=1;Method=homology
AnagrOXF.C202	EDTA	LTR_retrotransposon	6	3169	23653	+	.	ID=TE_homo_2133;Name=TE_00000870_INT;Classification=LTR/unknown;Sequence_ontology=SO:0000186;Identity=0.945;Method=homology
AnagrOXF.C203	EDTA	Gypsy_LTR_retrotransposon	1	2830	24317	+	.	ID=TE_homo_2134;Name=TE_00000915_INT;Classification=LTR/Gypsy;Sequence_ontology=SO:0002265;Identity=0.971;Method=homology
AnagrOXF.C203	EDTA	LTR_retrotransposon	2831	3169	2377	+	.	ID=TE_homo_2135;Name=TE_00001327_LTR;Classification=LTR/unknown;Sequence_ontology=SO:0000186;Identity=0.935;Method=homology
AnagrOXF.C204	EDTA	Copia_LTR_retrotransposon	1134	3060	6216	+	.	ID=TE_homo_2136;Name=TE_00000841_INT;Classification=LTR/Copia;Sequence_ontology=SO:0002264;Identity=0.757;Method=homology
AnagrOXF.C204	EDTA	Copia_LTR_retrotransposon	3061	3162	670	+	.	ID=TE_homo_2137;Name=TE_00000827_LTR;Classification=LTR/Copia;Sequence_ontology=SO:0002264;Identity=0.911;Method=homology
AnagrOXF.C205	EDTA	Gypsy_LTR_retrotransposon	1	561	3450	-	.	ID=TE_homo_2138;Name=TE_00001193_INT;Classification=LTR/Gypsy;Sequence_ontology=SO:0002265;Identity=0.905;Method=homology
AnagrOXF.C205	EDTA	repeat_region	598	688	367	-	.	ID=TE_homo_2139;Name=TE_00000232;Classification=Unknown;Sequence_ontology=SO:0000657;Identity=0.86;Method=homology
AnagrOXF.C205	EDTA	Gypsy_LTR_retrotransposon	1811	1912	510	-	.	ID=TE_homo_2140;Name=TE_00001193_INT;Classification=LTR/Gypsy;Sequence_ontology=SO:0002265;Identity=0.891;Method=homology
AnagrOXF.C205	EDTA	Gypsy_LTR_retrotransposon	1896	2969	6577	-	.	ID=TE_homo_2141;Name=TE_00001149_INT;Classification=LTR/Gypsy;Sequence_ontology=SO:0002265;Identity=0.909;Method=homology
AnagrOXF.C207	EDTA	LTR_retrotransposon	2963	3120	1313	-	.	ID=TE_homo_2142;Name=TE_00001067_INT;Classification=LTR/unknown;Sequence_ontology=SO:0000186;Identity=0.987;Method=homology
AnagrOXF.C208	EDTA	Copia_LTR_retrotransposon	5	1528	4922	+	.	ID=TE_homo_2143;Name=TE_00001173_INT;Classification=LTR/Copia;Sequence_ontology=SO:0002264;Identity=0.744;Method=homology
AnagrOXF.C209	EDTA	repeat_region	2973	3071	307	+	.	ID=TE_homo_2144;Name=TE_00000060;Classification=Unknown;Sequence_ontology=SO:0000657;Identity=0.75;Method=homology
AnagrOXF.C210	EDTA	Gypsy_LTR_retrotransposon	375	593	399	-	.	ID=TE_homo_2145;Name=TE_00001592_INT;Classification=LTR/Gypsy;Sequence_ontology=SO:0002265;Identity=0.707;Method=homology
AnagrOXF.C210	EDTA	repeat_region	2691	2889	521	-	.	ID=TE_homo_2146;Name=TE_00000523;Classification=Unknown;Sequence_ontology=SO:0000657;Identity=0.811;Method=homology
AnagrOXF.C211	EDTA	Copia_LTR_retrotransposon	1	96	309	-	.	ID=TE_homo_2147;Name=TE_00001234_INT;Classification=LTR/Copia;Sequence_ontology=SO:0002264;Identity=0.997;Method=homology
AnagrOXF.C211	EDTA	Copia_LTR_retrotransposon	148	3091	309	-	.	ID=TE_homo_2148;Name=TE_00001234_INT;Classification=LTR/Copia;Sequence_ontology=SO:0002264;Identity=0.999;Method=homology
AnagrOXF.C212	EDTA	repeat_region	19	140	573	+	.	ID=TE_homo_2149;Name=TE_00000592;Classification=Unknown;Sequence_ontology=SO:0000657;Identity=0.813;Method=homology
AnagrOXF.C212	EDTA	repeat_region	120	306	704	-	.	ID=TE_homo_2150;Name=TE_00000075;Classification=Unknown;Sequence_ontology=SO:0000657;Identity=0.771;Method=homology
AnagrOXF.C212	EDTA	repeat_region	449	628	741	-	.	ID=TE_homo_2151;Name=TE_00000291;Classification=Unknown;Sequence_ontology=SO:0000657;Identity=0.873;Method=homology
AnagrOXF.C213	EDTA	repeat_region	1408	1531	565	-	.	ID=TE_homo_2152;Name=TE_00000508;Classification=Unknown;Sequence_ontology=SO:0000657;Identity=0.821;Method=homology
AnagrOXF.C213	EDTA	repeat_region	2181	2337	1087	+	.	ID=TE_homo_2153;Name=TE_00000213;Classification=Unknown;Sequence_ontology=SO:0000657;Identity=0.935;Method=homology
AnagrOXF.C214	EDTA	repeat_region	185	341	603	+	.	ID=TE_homo_2154;Name=TE_00000588;Classification=Unknown;Sequence_ontology=SO:0000657;Identity=0.811;Method=homology
AnagrOXF.C214	EDTA	repeat_region	671	769	382	+	.	ID=TE_homo_2155;Name=TE_00000588;Classification=Unknown;Sequence_ontology=SO:0000657;Identity=0.851;Method=homology
AnagrOXF.C214	EDTA	Mutator_TIR_transposon	1953	2085	481	+	.	ID=TE_homo_2156;Name=TE_00001046;Classification=MITE/DTM;Sequence_ontology=SO:0002280;Identity=0.765;Method=homology
AnagrOXF.C214	EDTA	repeat_region	2133	2226	389	+	.	ID=TE_homo_2157;Name=TE_00000588;Classification=Unknown;Sequence_ontology=SO:0000657;Identity=0.855;Method=homology
AnagrOXF.C214	EDTA	repeat_region	2365	2636	874	+	.	ID=TE_homo_2158;Name=TE_00000588;Classification=Unknown;Sequence_ontology=SO:0000657;Identity=0.777;Method=homology
AnagrOXF.C214	EDTA	repeat_region	2685	2959	543	+	.	ID=TE_homo_2159;Name=TE_00000588;Classification=Unknown;Sequence_ontology=SO:0000657;Identity=0.776;Method=homology
AnagrOXF.C215	EDTA	Gypsy_LTR_retrotransposon	936	1345	2991	+	.	ID=TE_homo_2160;Name=TE_00000905_LTR;Classification=LTR/Gypsy;Sequence_ontology=SO:0002265;Identity=0.951;Method=homology
AnagrOXF.C215	EDTA	Copia_LTR_retrotransposon	1346	3049	14888	+	.	ID=TE_homo_2161;Name=TE_00001011_INT;Classification=LTR/Copia;Sequence_ontology=SO:0002264;Identity=0.982;Method=homology
AnagrOXF.C217	EDTA	Copia_LTR_retrotransposon	147	324	1589	+	.	ID=TE_homo_2162;Name=TE_00001359_LTR;Classification=LTR/Copia;Sequence_ontology=SO:0002264;Identity=0.978;Method=homology
AnagrOXF.C217	EDTA	Copia_LTR_retrotransposon	325	3000	23389	+	.	ID=TE_homo_2163;Name=TE_00001475_INT;Classification=LTR/Copia;Sequence_ontology=SO:0002264;Identity=0.976;Method=homology
AnagrOXF.C218	EDTA	repeat_region	106	609	1459	-	.	ID=TE_homo_2164;Name=TE_00000188;Classification=Unknown;Sequence_ontology=SO:0000657;Identity=0.881;Method=homology
AnagrOXF.C218	EDTA	CACTA_TIR_transposon	565	652	497	+	.	ID=TE_homo_2165;Name=TE_00001015;Classification=DNA/DTC;Sequence_ontology=SO:0002285;Identity=0.931;Method=homology
AnagrOXF.C218	EDTA	Copia_LTR_retrotransposon	653	1234	1964	+	.	ID=TE_homo_2166;Name=TE_00000955_INT;Classification=LTR/Copia;Sequence_ontology=SO:0002264;Identity=0.723;Method=homology
AnagrOXF.C218	EDTA	Copia_LTR_retrotransposon	1238	2000	2084	+	.	ID=TE_homo_2167;Name=TE_00000955_INT;Classification=LTR/Copia;Sequence_ontology=SO:0002264;Identity=0.73;Method=homology
AnagrOXF.C218	EDTA	helitron	2402	3000	2861	-	.	ID=TE_homo_2168;Name=TE_00001670;Classification=DNA/Helitron;Sequence_ontology=SO:0000544;Identity=0.85;Method=homology
AnagrOXF.C219	EDTA	LTR_retrotransposon	1	130	1146	-	.	ID=TE_homo_2169;Name=TE_00001574_LTR;Classification=LTR/unknown;Sequence_ontology=SO:0000186;Identity=0.977;Method=homology
AnagrOXF.C219	EDTA	Gypsy_LTR_retrotransposon	131	2100	15013	-	.	ID=TE_homo_2170;Name=TE_00001049_LTR;Classification=LTR/Gypsy;Sequence_ontology=SO:0002265;Identity=0.961;Method=homology
AnagrOXF.C219	EDTA	Gypsy_LTR_retrotransposon	2093	2542	3558	-	.	ID=TE_homo_2171;Name=TE_00001049_LTR;Classification=LTR/Gypsy;Sequence_ontology=SO:0002265;Identity=0.968;Method=homology
AnagrOXF.C220	EDTA	repeat_region	2706	2866	462	-	.	ID=TE_homo_2172;Name=TE_00000433;Classification=Unknown;Sequence_ontology=SO:0000657;Identity=0.818;Method=homology
AnagrOXF.C221	EDTA	Gypsy_LTR_retrotransposon	23	321	1645	-	.	ID=TE_homo_2173;Name=TE_00001394_INT;Classification=LTR/Gypsy;Sequence_ontology=SO:0002265;Identity=0.908;Method=homology
AnagrOXF.C221	EDTA	CACTA_TIR_transposon	87	1308	7447	-	.	ID=TE_homo_2174;Name=TE_00001170;Classification=DNA/DTC;Sequence_ontology=SO:0002285;Identity=0.912;Method=homology
AnagrOXF.C221	EDTA	Copia_LTR_retrotransposon	1312	1562	537	-	.	ID=TE_homo_2175;Name=TE_00001460_INT;Classification=LTR/Copia;Sequence_ontology=SO:0002264;Identity=0.712;Method=homology
AnagrOXF.C221	EDTA	LTR_retrotransposon	2089	2323	821	+	.	ID=TE_homo_2176;Name=TE_00000758_LTR;Classification=LTR/unknown;Sequence_ontology=SO:0000186;Identity=0.792;Method=homology
AnagrOXF.C221	EDTA	LTR_retrotransposon	2334	2751	1728	+	.	ID=TE_homo_2177;Name=TE_00001651_INT;Classification=LTR/unknown;Sequence_ontology=SO:0000186;Identity=0.792;Method=homology
AnagrOXF.C222	EDTA	Gypsy_LTR_retrotransposon	1	556	4514	+	.	ID=TE_homo_2178;Name=TE_00001149_INT;Classification=LTR/Gypsy;Sequence_ontology=SO:0002265;Identity=0.942;Method=homology
AnagrOXF.C222	EDTA	Copia_LTR_retrotransposon	555	683	386	-	.	ID=TE_homo_2179;Name=TE_00000852_INT;Classification=LTR/Copia;Sequence_ontology=SO:0002264;Identity=0.716;Method=homology
AnagrOXF.C222	EDTA	Gypsy_LTR_retrotransposon	721	913	1730	+	.	ID=TE_homo_2180;Name=TE_00001128_LTR;Classification=LTR/Gypsy;Sequence_ontology=SO:0002265;Identity=0.979;Method=homology
AnagrOXF.C222	EDTA	Gypsy_LTR_retrotransposon	903	1092	1395	+	.	ID=TE_homo_2181;Name=TE_00001128_LTR;Classification=LTR/Gypsy;Sequence_ontology=SO:0002265;Identity=0.905;Method=homology
AnagrOXF.C222	EDTA	Gypsy_LTR_retrotransposon	1088	2954	6771	+	.	ID=TE_homo_2182;Name=TE_00001149_INT;Classification=LTR/Gypsy;Sequence_ontology=SO:0002265;Identity=0.891;Method=homology
AnagrOXF.C223	EDTA	repeat_region	1186	1281	752	-	.	ID=TE_homo_2183;Name=TE_00000223;Classification=Unknown;Sequence_ontology=SO:0000657;Identity=0.896;Method=homology
AnagrOXF.C223	EDTA	repeat_region	1274	1435	695	+	.	ID=TE_homo_2184;Name=TE_00000462;Classification=Unknown;Sequence_ontology=SO:0000657;Identity=0.864;Method=homology
AnagrOXF.C223	EDTA	Copia_LTR_retrotransposon	1503	2191	4554	-	.	ID=TE_homo_2185;Name=TE_00000974_INT;Classification=LTR/Copia;Sequence_ontology=SO:0002264;Identity=0.878;Method=homology
AnagrOXF.C223	EDTA	LTR_retrotransposon	2171	2321	1036	-	.	ID=TE_homo_2186;Name=TE_00001137_INT;Classification=LTR/unknown;Sequence_ontology=SO:0000186;Identity=0.709;Method=homology
AnagrOXF.C223	EDTA	Copia_LTR_retrotransposon	2322	2646	1201	+	.	ID=TE_homo_2187;Name=TE_00001415_INT;Classification=LTR/Copia;Sequence_ontology=SO:0002264;Identity=0.727;Method=homology
AnagrOXF.C224	EDTA	Copia_LTR_retrotransposon	1850	2218	1794	-	.	ID=TE_homo_2188;Name=TE_00001475_INT;Classification=LTR/Copia;Sequence_ontology=SO:0002264;Identity=0.806;Method=homology
AnagrOXF.C225	EDTA	Gypsy_LTR_retrotransposon	126	233	305	+	.	ID=TE_homo_2189;Name=TE_00000958_INT;Classification=LTR/Gypsy;Sequence_ontology=SO:0002265;Identity=0.746;Method=homology
AnagrOXF.C225	EDTA	Copia_LTR_retrotransposon	429	521	411	+	.	ID=TE_homo_2190;Name=TE_00000889_LTR;Classification=LTR/Copia;Sequence_ontology=SO:0002264;Identity=0.879;Method=homology
AnagrOXF.C225	EDTA	PIF_Harbinger_TIR_transposon	964	1271	1391	+	.	ID=TE_homo_2191;Name=TE_00001065;Classification=DNA/DTH;Sequence_ontology=SO:0002284;Identity=0.817;Method=homology
AnagrOXF.C225	EDTA	PIF_Harbinger_TIR_transposon	1326	1657	957	+	.	ID=TE_homo_2192;Name=TE_00001065;Classification=DNA/DTH;Sequence_ontology=SO:0002284;Identity=0.706;Method=homology
AnagrOXF.C225	EDTA	PIF_Harbinger_TIR_transposon	1696	1971	1041	+	.	ID=TE_homo_2193;Name=TE_00001065;Classification=DNA/DTH;Sequence_ontology=SO:0002284;Identity=0.778;Method=homology
AnagrOXF.C225	EDTA	PIF_Harbinger_TIR_transposon	1939	2147	927	+	.	ID=TE_homo_2194;Name=TE_00001065;Classification=DNA/DTH;Sequence_ontology=SO:0002284;Identity=0.838;Method=homology
AnagrOXF.C225	EDTA	repeat_region	2149	2394	529	+	.	ID=TE_homo_2195;Name=TE_00000520;Classification=Unknown;Sequence_ontology=SO:0000657;Identity=0.8;Method=homology
AnagrOXF.C225	EDTA	repeat_region	2421	2570	490	+	.	ID=TE_homo_2196;Name=TE_00000520;Classification=Unknown;Sequence_ontology=SO:0000657;Identity=0.787;Method=homology
AnagrOXF.C225	EDTA	Mutator_TIR_transposon	2738	2927	719	+	.	ID=TE_homo_2197;Name=TE_00000714;Classification=DNA/DTM;Sequence_ontology=SO:0002280;Identity=0.821;Method=homology
AnagrOXF.C226	EDTA	Gypsy_LTR_retrotransposon	1	687	4120	-	.	ID=TE_homo_2198;Name=TE_00001268_INT;Classification=LTR/Gypsy;Sequence_ontology=SO:0002265;Identity=0.894;Method=homology
AnagrOXF.C226	EDTA	Gypsy_LTR_retrotransposon	760	2320	11202	+	.	ID=TE_homo_2199;Name=TE_00001049_LTR;Classification=LTR/Gypsy;Sequence_ontology=SO:0002265;Identity=0.948;Method=homology
AnagrOXF.C226	EDTA	Gypsy_LTR_retrotransposon	2340	2919	2550	+	.	ID=TE_homo_2200;Name=TE_00001049_LTR;Classification=LTR/Gypsy;Sequence_ontology=SO:0002265;Identity=0.962;Method=homology
AnagrOXF.C227	EDTA	Gypsy_LTR_retrotransposon	31	1635	12460	+	.	ID=TE_homo_2201;Name=TE_00001585_INT;Classification=LTR/Gypsy;Sequence_ontology=SO:0002265;Identity=0.942;Method=homology
AnagrOXF.C227	EDTA	Gypsy_LTR_retrotransposon	1636	2746	6321	+	.	ID=TE_homo_2202;Name=TE_00001585_INT;Classification=LTR/Gypsy;Sequence_ontology=SO:0002265;Identity=0.876;Method=homology
AnagrOXF.C228	EDTA	Gypsy_LTR_retrotransposon	1	140	1213	-	.	ID=TE_homo_2203;Name=TE_00001083_LTR;Classification=LTR/Gypsy;Sequence_ontology=SO:0002265;Identity=1;Method=homology
AnagrOXF.C228	EDTA	Gypsy_LTR_retrotransposon	142	1961	10476	-	.	ID=TE_homo_2204;Name=TE_00000921_LTR;Classification=LTR/Gypsy;Sequence_ontology=SO:0002265;Identity=0.857;Method=homology
AnagrOXF.C228	EDTA	LTR_retrotransposon	1962	2091	947	+	.	ID=TE_homo_2205;Name=TE_00001422_LTR;Classification=LTR/unknown;Sequence_ontology=SO:0000186;Identity=0.938;Method=homology
AnagrOXF.C228	EDTA	repeat_region	2140	2553	767	-	.	ID=TE_homo_2206;Name=TE_00000396;Classification=Unknown;Sequence_ontology=SO:0000657;Identity=0.756;Method=homology
AnagrOXF.C229	EDTA	Gypsy_LTR_retrotransposon	433	627	1391	-	.	ID=TE_homo_2207;Name=TE_00000988_LTR;Classification=LTR/Gypsy;Sequence_ontology=SO:0002265;Identity=0.892;Method=homology
AnagrOXF.C229	EDTA	Copia_LTR_retrotransposon	633	841	1820	+	.	ID=TE_homo_2208;Name=TE_00001008_LTR;Classification=LTR/Copia;Sequence_ontology=SO:0002264;Identity=0.981;Method=homology
AnagrOXF.C229	EDTA	Copia_LTR_retrotransposon	842	2853	17032	+	.	ID=TE_homo_2209;Name=TE_00001140_INT;Classification=LTR/Copia;Sequence_ontology=SO:0002264;Identity=0.96;Method=homology
AnagrOXF.C230	EDTA	Gypsy_LTR_retrotransposon	1	824	7120	-	.	ID=TE_homo_2210;Name=TE_00001086_INT;Classification=LTR/Gypsy;Sequence_ontology=SO:0002265;Identity=0.986;Method=homology
AnagrOXF.C230	EDTA	Gypsy_LTR_retrotransposon	442	1254	3893	+	.	ID=TE_homo_2211;Name=TE_00001419_INT;Classification=LTR/Gypsy;Sequence_ontology=SO:0002265;Identity=0.84;Method=homology
AnagrOXF.C230	EDTA	Copia_LTR_retrotransposon	870	1561	4683	-	.	ID=TE_homo_2212;Name=TE_00000852_INT;Classification=LTR/Copia;Sequence_ontology=SO:0002264;Identity=0.909;Method=homology
AnagrOXF.C230	EDTA	Gypsy_LTR_retrotransposon	1670	2706	9143	-	.	ID=TE_homo_2213;Name=TE_00001086_INT;Classification=LTR/Gypsy;Sequence_ontology=SO:0002265;Identity=0.991;Method=homology
AnagrOXF.C231	EDTA	repeat_region	48	295	2311	-	.	ID=TE_homo_2214;Name=TE_00000156;Classification=Unknown;Sequence_ontology=SO:0000657;Identity=1;Method=homology
AnagrOXF.C231	EDTA	helitron	357	505	575	+	.	ID=TE_homo_2215;Name=TE_00000658;Classification=DNA/Helitron;Sequence_ontology=SO:0000544;Identity=0.738;Method=homology
AnagrOXF.C231	EDTA	CACTA_TIR_transposon	506	1044	2722	+	.	ID=TE_homo_2216;Name=TE_00000885;Classification=DNA/DTC;Sequence_ontology=SO:0002285;Identity=0.768;Method=homology
AnagrOXF.C231	EDTA	LTR_retrotransposon	948	1106	735	+	.	ID=TE_homo_2217;Name=TE_00001686_LTR;Classification=LTR/unknown;Sequence_ontology=SO:0000186;Identity=0.805;Method=homology
AnagrOXF.C231	EDTA	repeat_region	1109	1264	646	+	.	ID=TE_homo_2218;Name=TE_00000005;Classification=Unknown;Sequence_ontology=SO:0000657;Identity=0.921;Method=homology
AnagrOXF.C231	EDTA	LTR_retrotransposon	1194	1618	2230	+	.	ID=TE_homo_2219;Name=TE_00000684_INT;Classification=LTR/unknown;Sequence_ontology=SO:0000186;Identity=0.868;Method=homology
AnagrOXF.C231	EDTA	Mutator_TIR_transposon	1285	1699	1422	+	.	ID=TE_homo_2220;Name=TE_00000641;Classification=DNA/DTM;Sequence_ontology=SO:0002280;Identity=0.814;Method=homology
AnagrOXF.C231	EDTA	repeat_region	1758	2387	5063	-	.	ID=TE_homo_2221;Name=TE_00000555;Classification=Unknown;Sequence_ontology=SO:0000657;Identity=0.99;Method=homology
AnagrOXF.C231	EDTA	Mutator_TIR_transposon	2363	2462	393	+	.	ID=TE_homo_2222;Name=TE_00001480;Classification=DNA/DTM;Sequence_ontology=SO:0002280;Identity=0.905;Method=homology
AnagrOXF.C231	EDTA	Copia_LTR_retrotransposon	2490	2840	2128	-	.	ID=TE_homo_2223;Name=TE_00001013_INT;Classification=LTR/Copia;Sequence_ontology=SO:0002264;Identity=0.908;Method=homology
AnagrOXF.C232	EDTA	LTR_retrotransposon	546	2823	15979	-	.	ID=TE_homo_2224;Name=TE_00001574_LTR;Classification=LTR/unknown;Sequence_ontology=SO:0000186;Identity=0.952;Method=homology
AnagrOXF.C233	EDTA	Gypsy_LTR_retrotransposon	80	2816	20161	+	.	ID=TE_homo_2225;Name=TE_00000921_LTR;Classification=LTR/Gypsy;Sequence_ontology=SO:0002265;Identity=0.949;Method=homology
AnagrOXF.C234	EDTA	Gypsy_LTR_retrotransposon	1	888	7233	+	.	ID=TE_homo_2226;Name=TE_00001121_INT;Classification=LTR/Gypsy;Sequence_ontology=SO:0002265;Identity=0.965;Method=homology
AnagrOXF.C234	EDTA	Gypsy_LTR_retrotransposon	889	2775	5398	+	.	ID=TE_homo_2227;Name=TE_00001121_INT;Classification=LTR/Gypsy;Sequence_ontology=SO:0002265;Identity=0.753;Method=homology
AnagrOXF.C235	EDTA	Copia_LTR_retrotransposon	2	2767	19668	+	.	ID=TE_homo_2228;Name=TE_00001672_INT;Classification=LTR/Copia;Sequence_ontology=SO:0002264;Identity=0.947;Method=homology
AnagrOXF.C236	EDTA	Gypsy_LTR_retrotransposon	10	279	1283	-	.	ID=TE_homo_2229;Name=TE_00001601_INT;Classification=LTR/Gypsy;Sequence_ontology=SO:0002265;Identity=0.883;Method=homology
AnagrOXF.C236	EDTA	Gypsy_LTR_retrotransposon	252	2061	14315	+	.	ID=TE_homo_2230;Name=TE_00001601_INT;Classification=LTR/Gypsy;Sequence_ontology=SO:0002265;Identity=0.943;Method=homology
AnagrOXF.C236	EDTA	LTR_retrotransposon	2054	2700	4777	-	.	ID=TE_homo_2231;Name=TE_00001574_LTR;Classification=LTR/unknown;Sequence_ontology=SO:0000186;Identity=0.925;Method=homology
AnagrOXF.C237	EDTA	Copia_LTR_retrotransposon	1	282	1971	+	.	ID=TE_homo_2232;Name=TE_00001495_LTR;Classification=LTR/Copia;Sequence_ontology=SO:0002264;Identity=0.961;Method=homology
AnagrOXF.C237	EDTA	Copia_LTR_retrotransposon	283	2682	20446	+	.	ID=TE_homo_2233;Name=TE_00001018_INT;Classification=LTR/Copia;Sequence_ontology=SO:0002264;Identity=0.966;Method=homology
AnagrOXF.C238	EDTA	LTR_retrotransposon	2	1694	11809	+	.	ID=TE_homo_2234;Name=TE_00001574_LTR;Classification=LTR/unknown;Sequence_ontology=SO:0000186;Identity=0.939;Method=homology
AnagrOXF.C238	EDTA	LTR_retrotransposon	2098	2678	3262	+	.	ID=TE_homo_2235;Name=TE_00001574_LTR;Classification=LTR/unknown;Sequence_ontology=SO:0000186;Identity=0.913;Method=homology
AnagrOXF.C239	EDTA	Gypsy_LTR_retrotransposon	3	460	3853	+	.	ID=TE_homo_2236;Name=TE_00001684_INT;Classification=LTR/Gypsy;Sequence_ontology=SO:0002265;Identity=0.974;Method=homology
AnagrOXF.C239	EDTA	Gypsy_LTR_retrotransposon	478	955	3581	-	.	ID=TE_homo_2237;Name=TE_00001049_LTR;Classification=LTR/Gypsy;Sequence_ontology=SO:0002265;Identity=0.943;Method=homology
AnagrOXF.C239	EDTA	Gypsy_LTR_retrotransposon	961	2573	12772	-	.	ID=TE_homo_2238;Name=TE_00001049_LTR;Classification=LTR/Gypsy;Sequence_ontology=SO:0002265;Identity=0.947;Method=homology
AnagrOXF.C240	EDTA	Gypsy_LTR_retrotransposon	1	2266	17238	-	.	ID=TE_homo_2239;Name=TE_00000844_INT;Classification=LTR/Gypsy;Sequence_ontology=SO:0002265;Identity=0.941;Method=homology
AnagrOXF.C240	EDTA	Gypsy_LTR_retrotransposon	2267	2614	2452	-	.	ID=TE_homo_2240;Name=TE_00001049_LTR;Classification=LTR/Gypsy;Sequence_ontology=SO:0002265;Identity=0.976;Method=homology
AnagrOXF.C241	EDTA	Gypsy_LTR_retrotransposon	2	225	1903	-	.	ID=TE_homo_2241;Name=TE_00001083_LTR;Classification=LTR/Gypsy;Sequence_ontology=SO:0002265;Identity=0.978;Method=homology
AnagrOXF.C241	EDTA	Gypsy_LTR_retrotransposon	226	701	3778	+	.	ID=TE_homo_2242;Name=TE_00000986_INT;Classification=LTR/Gypsy;Sequence_ontology=SO:0002265;Identity=0.958;Method=homology
[truncated: 16,558,316 more chars]
