# Supplementary material for: The ancestral chromatin landscape of land plants
Source: New Phytol. 2023 Oct 12;240(5):2085–101. doi: 10.1111/nph.19311 (PMC10952607; doi:10.1111/nph.19311)
Supplement: Supplementary file 2 — Dataset S2 Homologs of Marchantia polymorpha sex chromosome genes. [file NPH-240-2085-s002.xlsx]

## Sheet: Article information
New Phytologist Supporting Information
Article title: The ancestral chromatin landscape of land plants
Authors: Tetsuya Hisanaga, Shuangyang Wu, Peter Schafran, Elin Axelsson, Svetlana Akimcheva, Liam Dolan, Fay-Wei Li, and Frédéric Berger
Article acceptance date: 29 August 2023

## Sheet: homologs of sex chr. genes
Aa.Gene.ID	Mp.Gene.ID	identity.score
AnagrOXF.S1G095900	MpUg00460.1	66.972
AnagrOXF.S1G095900	MpUg00460.1	52.023
AnagrOXF.S1G104500	MpVg01030.1	65.591
AnagrOXF.S1G104500	MpVg01020.1	71.2
AnagrOXF.S1G163300	MpVg00160.1	80.808
AnagrOXF.S1G283800	MpUg00230.1	55.556
AnagrOXF.S1G283800	MpUg00270.1	55.556
AnagrOXF.S1G325400	MpVg01150.1	51.838
AnagrOXF.S1G411900	MpVg00730.1	60.623
AnagrOXF.S1G436100	MpUg00290.1	60.694
AnagrOXF.S1G436100	MpVg00470.1	58.077
AnagrOXF.S2G040800	MpUg00070.1	59.929
AnagrOXF.S2G054400	MpVg00928.1	62.151
AnagrOXF.S2G126500	MpVg00760.1	77.778
AnagrOXF.S2G126500	MpUg00350.1	77.315
AnagrOXF.S2G136000	MpVg00530.1	78.166
AnagrOXF.S2G188100	MpUg00160.1	57.366
AnagrOXF.S2G188100	MpVg00770.1	53.162
AnagrOXF.S2G203200	MpVg00520.1	66.4
AnagrOXF.S2G210300	MpVg00890.1	52.06
AnagrOXF.S2G210300	MpVg00890.1	67.593
AnagrOXF.S2G566500	MpUg00410.1	69.397
AnagrOXF.S2G566500	MpVg00240.1	62.745
AnagrOXF.S3G042600	MpUg00020.1	86.792
AnagrOXF.S3G042600	MpVg00970.1	86.038
AnagrOXF.S3G052300	MpUg00440.1	62.871
AnagrOXF.S3G052300	MpVg01180.1	63.212
AnagrOXF.S3G056800	MpVg00980.1	83.333
AnagrOXF.S3G056800	MpUg00030.1	80.392
AnagrOXF.S3G064900	MpVg00360.1	80.115
AnagrOXF.S3G102500	MpUg00420.1	67.977
AnagrOXF.S3G102500	MpUg00090.1	67.438
AnagrOXF.S3G102500	MpVg00510.1	69.242
AnagrOXF.S3G154700	MpUg00060.1	74.905
AnagrOXF.S3G154700	MpVg00300.1	78.704
AnagrOXF.S3G251200	MpUg00330.1	73.118
AnagrOXF.S3G280700	MpUg00110.1	69.714
AnagrOXF.S3G280700	MpVg01160.1	69.524
AnagrOXF.S4G134600	MpUg00240.1	53.285
AnagrOXF.S4G134600	MpUg00280.1	63.871
AnagrOXF.S4G134600	MpUg00250.1	65.957
AnagrOXF.S4G288800	MpVg01000.1	59.184
AnagrOXF.S4G316900	MpVg00600.1	51.813
AnagrOXF.S5G059500	MpUg00100.1	68.243
AnagrOXF.S5G059500	MpVg00250.1	64.865
AnagrOXF.S6G000300	MpVg00410.1	72.951
AnagrOXF.S6G090600	MpUg00300.1	80.948
AnagrOXF.S6G090600	MpVg00440.1	79.095
