# Supplementary material for: The ancestral chromatin landscape of land plants
Source: New Phytol. 2023 Oct 12;240(5):2085–101. doi: 10.1111/nph.19311 (PMC10952607; doi:10.1111/nph.19311)
Supplement: Supplementary file 3 — Dataset S3 Protein coding gene cluster assignment. [file NPH-240-2085-s006.bed]

AnagrOXF.S3	9333118	9333633	AnagrOXF.S3G198300	.	-	515	cluster_1
AnagrOXF.S5	13055806	13056874	AnagrOXF.S5G299500	.	-	1068	cluster_1
AnagrOXF.S1	13896248	13898813	AnagrOXF.S1G294100	.	+	2565	cluster_1
AnagrOXF.S5	7954494	7957775	AnagrOXF.S5G185600	.	-	3281	cluster_1
AnagrOXF.S2	21187020	21188590	AnagrOXF.S2G464300	.	+	1570	cluster_1
AnagrOXF.S3	6752952	6754797	AnagrOXF.S3G138300	.	+	1845	cluster_1
AnagrOXF.S4	4556372	4557584	AnagrOXF.S4G099700	.	-	1212	cluster_1
AnagrOXF.S4	7475846	7478457	AnagrOXF.S4G170800	.	-	2611	cluster_1
AnagrOXF.S2	23996397	24000071	AnagrOXF.S2G523400	.	-	3674	cluster_1
AnagrOXF.S6	7168921	7169905	AnagrOXF.S6G137800	.	-	984	cluster_1
AnagrOXF.S5	4228161	4230274	AnagrOXF.S5G097700	.	-	2113	cluster_1
AnagrOXF.S4	16056505	16058949	AnagrOXF.S4G378800	.	-	2444	cluster_1
AnagrOXF.S3	6865076	6868244	AnagrOXF.S3G142000	.	+	3168	cluster_1
AnagrOXF.S3	2579383	2581285	AnagrOXF.S3G043800	.	+	1902	cluster_1
AnagrOXF.S3	8337502	8338156	AnagrOXF.S3G176100	.	+	654	cluster_1
AnagrOXF.S1	29369513	29373053	AnagrOXF.S1G634000	.	+	3540	cluster_1
AnagrOXF.S4	6471188	6472337	AnagrOXF.S4G147100	.	+	1149	cluster_1
AnagrOXF.S3	6754874	6755746	AnagrOXF.S3G138400	.	+	872	cluster_1
AnagrOXF.S4	1424154	1424772	AnagrOXF.S4G027200	.	+	618	cluster_1
AnagrOXF.S3	10030887	10033782	AnagrOXF.S3G212100	.	+	2895	cluster_1
AnagrOXF.S3	12797676	12798780	AnagrOXF.S3G269000	.	-	1104	cluster_1
AnagrOXF.S6	7046517	7047943	AnagrOXF.S6G135000	.	+	1426	cluster_1
AnagrOXF.S1	21642252	21643518	AnagrOXF.S1G463000	.	-	1266	cluster_1
AnagrOXF.S2	24000577	24001084	AnagrOXF.S2G523500	.	+	507	cluster_1
AnagrOXF.S4	9741101	9741530	AnagrOXF.S4G222500	.	-	429	cluster_1
AnagrOXF.S3	13944797	13945371	AnagrOXF.S3G294400	.	-	574	cluster_1
AnagrOXF.S1	8736057	8737529	AnagrOXF.S1G185500	.	-	1472	cluster_1
AnagrOXF.S4	9741877	9743269	AnagrOXF.S4G222600	.	+	1392	cluster_1
AnagrOXF.S2	25814740	25816714	AnagrOXF.S2G566400	.	+	1974	cluster_1
AnagrOXF.S3	2617582	2618719	AnagrOXF.S3G044600	.	+	1137	cluster_1
AnagrOXF.S1	24778654	24779881	AnagrOXF.S1G532600	.	-	1227	cluster_1
AnagrOXF.S1	1152022	1152301	AnagrOXF.S1G019400	.	-	279	cluster_1
AnagrOXF.S1	13271283	13271646	AnagrOXF.S1G278900	.	+	363	cluster_1
AnagrOXF.S4	17019551	17021730	AnagrOXF.S4G399700	.	-	2179	cluster_1
AnagrOXF.S6	7171182	7173783	AnagrOXF.S6G137900	.	+	2601	cluster_1
AnagrOXF.S2	25297509	25298266	AnagrOXF.S2G555000	.	-	757	cluster_1
AnagrOXF.S1	28727226	28727907	AnagrOXF.S1G620700	.	+	681	cluster_1
AnagrOXF.S5	9160613	9162275	AnagrOXF.S5G212000	.	-	1662	cluster_1
AnagrOXF.S2	8513776	8516045	AnagrOXF.S2G182100	.	-	2269	cluster_1
AnagrOXF.S4	16104213	16105173	AnagrOXF.S4G380000	.	-	960	cluster_1
AnagrOXF.S5	7615528	7616301	AnagrOXF.S5G177400	.	-	773	cluster_1
AnagrOXF.S3	10491382	10491857	AnagrOXF.S3G220800	.	-	475	cluster_1
AnagrOXF.S5	11836775	11837590	AnagrOXF.S5G274100	.	+	815	cluster_1
AnagrOXF.S2	24024590	24025895	AnagrOXF.S2G524400	.	+	1305	cluster_1
AnagrOXF.S2	25298863	25299545	AnagrOXF.S2G555100	.	+	682	cluster_1
AnagrOXF.S2	19649481	19651855	AnagrOXF.S2G435200	.	+	2374	cluster_1
AnagrOXF.S3	9758243	9759937	AnagrOXF.S3G207600	.	+	1694	cluster_1
AnagrOXF.S1	14505783	14506876	AnagrOXF.S1G309600	.	+	1093	cluster_1
AnagrOXF.S3	6778261	6778777	AnagrOXF.S3G139200	.	+	516	cluster_1
AnagrOXF.S1	28383253	28384298	AnagrOXF.S1G613700	.	-	1045	cluster_1
AnagrOXF.S3	12796890	12797343	AnagrOXF.S3G268900	.	-	453	cluster_1
AnagrOXF.S1	24882344	24887168	AnagrOXF.S1G534300	.	-	4824	cluster_1
AnagrOXF.S1	28730788	28731156	AnagrOXF.S1G620800	.	-	368	cluster_1
AnagrOXF.S1	23651173	23652462	AnagrOXF.S1G510800	.	+	1289	cluster_1
AnagrOXF.S2	21189094	21189571	AnagrOXF.S2G464400	.	+	477	cluster_1
AnagrOXF.S4	16058054	16058441	AnagrOXF.S4G378900	.	+	387	cluster_1
AnagrOXF.S5	9572392	9574216	AnagrOXF.S5G220100	.	-	1824	cluster_1
AnagrOXF.S3	17235035	17238186	AnagrOXF.S3G365800	.	-	3151	cluster_1
AnagrOXF.S2	21346076	21347086	AnagrOXF.S2G467900	.	-	1010	cluster_1
AnagrOXF.S3	245048	247461	AnagrOXF.S3G002900	.	-	2413	cluster_1
AnagrOXF.S4	1796657	1797912	AnagrOXF.S4G037200	.	-	1255	cluster_1
AnagrOXF.S2	15730919	15731924	AnagrOXF.S2G345300	.	-	1005	cluster_1
AnagrOXF.S3	9067907	9068369	AnagrOXF.S3G191700	.	-	462	cluster_1
AnagrOXF.S5	12869804	12871962	AnagrOXF.S5G294800	.	-	2158	cluster_1
AnagrOXF.S6	7166124	7166361	AnagrOXF.S6G137700	.	-	237	cluster_1
AnagrOXF.S3	10049752	10050270	AnagrOXF.S3G212200	.	-	518	cluster_1
AnagrOXF.S2	1828545	1829792	AnagrOXF.S2G030600	.	+	1247	cluster_1
AnagrOXF.S1	30393625	30394888	AnagrOXF.S1G656100	.	-	1263	cluster_1
AnagrOXF.S1	8902731	8903256	AnagrOXF.S1G189100	.	-	525	cluster_1
AnagrOXF.S5	7700489	7702169	AnagrOXF.S5G179300	.	+	1680	cluster_1
AnagrOXF.S1	4543040	4546848	AnagrOXF.S1G089800	.	-	3808	cluster_1
AnagrOXF.S1	1149946	1151359	AnagrOXF.S1G019300	.	-	1413	cluster_1
AnagrOXF.S5	8051534	8052038	AnagrOXF.S5G188200	.	-	504	cluster_1
AnagrOXF.S3	4330131	4330386	AnagrOXF.S3G081600	.	+	255	cluster_1
AnagrOXF.S3	2913310	2914378	AnagrOXF.S3G050800	.	+	1068	cluster_1
AnagrOXF.S2	24030524	24031055	AnagrOXF.S2G524500	.	-	531	cluster_1
AnagrOXF.S1	29361309	29361732	AnagrOXF.S1G633700	.	+	423	cluster_1
AnagrOXF.S1	28737508	28739623	AnagrOXF.S1G621000	.	-	2115	cluster_1
AnagrOXF.S4	14936475	14936858	AnagrOXF.S4G348900	.	-	383	cluster_1
AnagrOXF.S1	19428454	19431858	AnagrOXF.S1G421400	.	-	3404	cluster_1
AnagrOXF.S4	16071696	16074112	AnagrOXF.S4G379200	.	-	2416	cluster_1
AnagrOXF.S3	2613427	2616799	AnagrOXF.S3G044500	.	-	3372	cluster_1
AnagrOXF.S4	6479086	6480094	AnagrOXF.S4G147400	.	+	1008	cluster_1
AnagrOXF.S3	17239134	17241261	AnagrOXF.S3G365900	.	+	2127	cluster_1
AnagrOXF.S1	28453848	28455213	AnagrOXF.S1G615400	.	+	1365	cluster_1
AnagrOXF.S2	24001117	24002344	AnagrOXF.S2G523600	.	+	1227	cluster_1
AnagrOXF.S3	15515561	15515900	AnagrOXF.S3G325700	.	+	339	cluster_1
AnagrOXF.S5	7616552	7618184	AnagrOXF.S5G177500	.	+	1632	cluster_1
AnagrOXF.S6	9379868	9385522	AnagrOXF.S6G174100	.	+	5654	cluster_1
AnagrOXF.S5	2362546	2364062	AnagrOXF.S5G053900	.	-	1516	cluster_1
AnagrOXF.S3	9324639	9327270	AnagrOXF.S3G198200	.	+	2631	cluster_1
AnagrOXF.S6	10494720	10497638	AnagrOXF.S6G197000	.	-	2918	cluster_1
AnagrOXF.S1	30529623	30531789	AnagrOXF.S1G659300	.	+	2166	cluster_1
AnagrOXF.S2	15808356	15809066	AnagrOXF.S2G346900	.	-	710	cluster_1
AnagrOXF.S2	21660128	21660782	AnagrOXF.S2G474400	.	+	654	cluster_1
AnagrOXF.S3	11332492	11332837	AnagrOXF.S3G240300	.	+	345	cluster_1
AnagrOXF.S3	15539578	15541180	AnagrOXF.S3G326400	.	-	1602	cluster_1
AnagrOXF.S1	26788978	26790822	AnagrOXF.S1G577300	.	-	1844	cluster_1
AnagrOXF.S1	28732019	28732373	AnagrOXF.S1G620900	.	-	354	cluster_1
AnagrOXF.S1	8901675	8902668	AnagrOXF.S1G189000	.	-	993	cluster_1
AnagrOXF.S2	21366485	21367830	AnagrOXF.S2G468100	.	-	1345	cluster_1
AnagrOXF.S4	16100809	16101482	AnagrOXF.S4G379900	.	-	673	cluster_1
AnagrOXF.S2	8495142	8497727	AnagrOXF.S2G182000	.	-	2585	cluster_1
AnagrOXF.S4	12879406	12879727	AnagrOXF.S4G303600	.	-	321	cluster_1
AnagrOXF.S6	9730327	9736506	AnagrOXF.S6G182300	.	+	6179	cluster_1
AnagrOXF.S5	7971935	7972991	AnagrOXF.S5G186000	.	+	1056	cluster_1
AnagrOXF.S1	4665935	4666824	AnagrOXF.S1G092600	.	-	889	cluster_1
AnagrOXF.S1	26807376	26807930	AnagrOXF.S1G577700	.	+	554	cluster_1
AnagrOXF.S1	29152181	29153699	AnagrOXF.S1G629100	.	-	1518	cluster_1
AnagrOXF.S4	2958393	2959037	AnagrOXF.S4G064100	.	+	644	cluster_1
AnagrOXF.S5	12305836	12306574	AnagrOXF.S5G285500	.	-	738	cluster_1
AnagrOXF.S1	29105076	29106240	AnagrOXF.S1G628400	.	-	1164	cluster_1
AnagrOXF.S4	9743727	9744720	AnagrOXF.S4G222700	.	+	993	cluster_1
AnagrOXF.S1	3830511	3831094	AnagrOXF.S1G077100	.	+	583	cluster_1
AnagrOXF.S5	4741025	4741507	AnagrOXF.S5G108000	.	+	482	cluster_1
AnagrOXF.S1	30396197	30397400	AnagrOXF.S1G656200	.	+	1203	cluster_1
AnagrOXF.S5	9052534	9054170	AnagrOXF.S5G210500	.	+	1636	cluster_1
AnagrOXF.S1	29361766	29362713	AnagrOXF.S1G633800	.	+	947	cluster_1
AnagrOXF.S5	7931913	7933593	AnagrOXF.S5G185100	.	-	1680	cluster_1
AnagrOXF.S2	21538792	21539530	AnagrOXF.S2G471600	.	-	738	cluster_1
AnagrOXF.S3	2976981	2991662	AnagrOXF.S3G052600	.	-	14681	cluster_1
AnagrOXF.S2	15942040	15942977	AnagrOXF.S2G351000	.	-	937	cluster_1
AnagrOXF.S2	20204317	20205658	AnagrOXF.S2G446700	.	-	1341	cluster_1
AnagrOXF.S4	1398695	1399184	AnagrOXF.S4G026700	.	+	489	cluster_1
AnagrOXF.S2	15960963	15962820	AnagrOXF.S2G351500	.	-	1857	cluster_1
AnagrOXF.S2	20389013	20389457	AnagrOXF.S2G449500	.	+	444	cluster_1
AnagrOXF.S4	10573408	10574433	AnagrOXF.S4G243800	.	+	1025	cluster_1
AnagrOXF.S4	12144009	12145862	AnagrOXF.S4G282300	.	-	1853	cluster_1
AnagrOXF.S5	4749835	4750314	AnagrOXF.S5G108300	.	-	479	cluster_1
AnagrOXF.S3	249695	251327	AnagrOXF.S3G003000	.	+	1632	cluster_1
AnagrOXF.S5	7619946	7621565	AnagrOXF.S5G177600	.	-	1619	cluster_1
AnagrOXF.S1	23135039	23136028	AnagrOXF.S1G498500	.	-	989	cluster_1
AnagrOXF.S2	9319135	9321908	AnagrOXF.S2G199900	.	+	2773	cluster_1
AnagrOXF.S3	15491804	15493313	AnagrOXF.S3G325100	.	+	1509	cluster_1
AnagrOXF.S1	30321299	30323369	AnagrOXF.S1G654700	.	-	2070	cluster_1
AnagrOXF.S6	10530461	10532506	AnagrOXF.S6G197500	.	+	2045	cluster_1
AnagrOXF.S4	1034683	1038406	AnagrOXF.S4G019300	.	-	3723	cluster_1
AnagrOXF.S4	3812279	3813575	AnagrOXF.S4G083300	.	-	1296	cluster_1
AnagrOXF.S5	12556262	12557671	AnagrOXF.S5G290000	.	-	1409	cluster_1
AnagrOXF.S2	7284997	7285873	AnagrOXF.S2G154700	.	+	876	cluster_1
AnagrOXF.S6	9534384	9534947	AnagrOXF.S6G177200	.	+	563	cluster_1
AnagrOXF.S4	11321067	11323659	AnagrOXF.S4G263300	.	-	2592	cluster_1
AnagrOXF.S2	24105006	24107115	AnagrOXF.S2G525800	.	+	2109	cluster_1
AnagrOXF.S1	3442889	3444444	AnagrOXF.S1G071400	.	-	1555	cluster_1
AnagrOXF.S2	17297026	17298197	AnagrOXF.S2G382900	.	-	1171	cluster_1
AnagrOXF.S2	7287956	7289168	AnagrOXF.S2G154900	.	-	1212	cluster_1
AnagrOXF.S6	9533722	9534238	AnagrOXF.S6G177100	.	-	516	cluster_1
AnagrOXF.S1	28526341	28527481	AnagrOXF.S1G617000	.	+	1140	cluster_1
AnagrOXF.S2	24014750	24015688	AnagrOXF.S2G524200	.	+	938	cluster_1
AnagrOXF.S2	21270706	21271449	AnagrOXF.S2G465100	.	-	743	cluster_1
AnagrOXF.S6	10526019	10529461	AnagrOXF.S6G197400	.	-	3442	cluster_1
AnagrOXF.S3	19320721	19328176	AnagrOXF.S3G402600	.	+	7455	cluster_1
AnagrOXF.S1	2059827	2061314	AnagrOXF.S1G039600	.	+	1487	cluster_1
AnagrOXF.S3	17224889	17225093	AnagrOXF.S3G365600	.	+	204	cluster_1
AnagrOXF.S2	25244105	25244692	AnagrOXF.S2G553800	.	+	587	cluster_1
AnagrOXF.S2	24005823	24006180	AnagrOXF.S2G523800	.	+	357	cluster_1
AnagrOXF.S2	24017229	24018323	AnagrOXF.S2G524300	.	-	1094	cluster_1
AnagrOXF.S4	16066065	16066524	AnagrOXF.S4G379100	.	-	459	cluster_1
AnagrOXF.S2	25800884	25801706	AnagrOXF.S2G566000	.	+	822	cluster_1
AnagrOXF.S6	9379514	9379811	AnagrOXF.S6G174000	.	+	297	cluster_1
AnagrOXF.S2	21337703	21338620	AnagrOXF.S2G467600	.	+	917	cluster_1
AnagrOXF.S1	30522211	30523587	AnagrOXF.S1G659200	.	-	1376	cluster_1
AnagrOXF.S5	13060981	13061968	AnagrOXF.S5G299600	.	-	987	cluster_1
AnagrOXF.S3	15753962	15755166	AnagrOXF.S3G332600	.	-	1204	cluster_1
AnagrOXF.S3	622398	624528	AnagrOXF.S3G008100	.	-	2130	cluster_1
AnagrOXF.S4	13323093	13323699	AnagrOXF.S4G315200	.	+	606	cluster_1
AnagrOXF.S1	32300019	32302630	AnagrOXF.S1G685800	.	+	2611	cluster_1
AnagrOXF.S3	14431470	14432277	AnagrOXF.S3G307300	.	-	807	cluster_1
AnagrOXF.S2	15966248	15967569	AnagrOXF.S2G351700	.	-	1321	cluster_1
AnagrOXF.S6	7048515	7049731	AnagrOXF.S6G135100	.	+	1216	cluster_1
AnagrOXF.S5	11838007	11840558	AnagrOXF.S5G274200	.	+	2551	cluster_1
AnagrOXF.S1	23656764	23657830	AnagrOXF.S1G510900	.	+	1066	cluster_1
AnagrOXF.S2	5512588	5513145	AnagrOXF.S2G114100	.	-	557	cluster_1
AnagrOXF.S3	9594138	9594788	AnagrOXF.S3G204100	.	-	650	cluster_1
AnagrOXF.S2	4425079	4426941	AnagrOXF.S2G086300	.	+	1862	cluster_1
AnagrOXF.S1	17176514	17177458	AnagrOXF.S1G369600	.	+	944	cluster_1
AnagrOXF.S1	24596549	24597534	AnagrOXF.S1G529100	.	-	985	cluster_1
AnagrOXF.S3	14450246	14451326	AnagrOXF.S3G307900	.	+	1080	cluster_1
AnagrOXF.S4	7888989	7889687	AnagrOXF.S4G179700	.	-	698	cluster_1
AnagrOXF.S5	7718101	7718428	AnagrOXF.S5G179600	.	+	327	cluster_1
AnagrOXF.S3	12016754	12017978	AnagrOXF.S3G251800	.	+	1224	cluster_1
AnagrOXF.S2	19305405	19306484	AnagrOXF.S2G428300	.	-	1079	cluster_1
AnagrOXF.S4	16395763	16396790	AnagrOXF.S4G386600	.	+	1027	cluster_1
AnagrOXF.S1	30323828	30325931	AnagrOXF.S1G654800	.	+	2103	cluster_1
AnagrOXF.S3	1049354	1051359	AnagrOXF.S3G012600	.	-	2005	cluster_1
AnagrOXF.S1	8232953	8233854	AnagrOXF.S1G175100	.	+	901	cluster_1
AnagrOXF.S4	16078735	16079319	AnagrOXF.S4G379500	.	-	584	cluster_1
AnagrOXF.S1	4664280	4664838	AnagrOXF.S1G092400	.	-	558	cluster_1
AnagrOXF.S3	7531772	7532369	AnagrOXF.S3G157100	.	-	597	cluster_1
AnagrOXF.S4	4227628	4228498	AnagrOXF.S4G092000	.	+	870	cluster_1
AnagrOXF.S3	15535840	15536674	AnagrOXF.S3G326200	.	+	834	cluster_1
AnagrOXF.S1	23118819	23120164	AnagrOXF.S1G498100	.	+	1345	cluster_1
AnagrOXF.S1	27545364	27545985	AnagrOXF.S1G593900	.	+	621	cluster_1
AnagrOXF.S4	9737750	9740797	AnagrOXF.S4G222400	.	-	3047	cluster_1
AnagrOXF.S1	14487983	14488743	AnagrOXF.S1G309100	.	-	760	cluster_1
AnagrOXF.S1	4665023	4665431	AnagrOXF.S1G092500	.	+	408	cluster_1
AnagrOXF.S1	14477585	14478352	AnagrOXF.S1G308800	.	-	767	cluster_1
AnagrOXF.S4	13305672	13308017	AnagrOXF.S4G314800	.	+	2345	cluster_1
AnagrOXF.S5	12872445	12874295	AnagrOXF.S5G294900	.	+	1850	cluster_1
AnagrOXF.S4	1199476	1202266	AnagrOXF.S4G022100	.	+	2790	cluster_1
AnagrOXF.S1	1171060	1171431	AnagrOXF.S1G019900	.	-	371	cluster_1
AnagrOXF.S3	15509048	15510203	AnagrOXF.S3G325500	.	-	1155	cluster_1
AnagrOXF.S2	20660254	20665568	AnagrOXF.S2G454900	.	+	5314	cluster_1
AnagrOXF.S3	1070656	1074123	AnagrOXF.S3G013000	.	+	3467	cluster_1
AnagrOXF.S2	25320739	25321504	AnagrOXF.S2G555700	.	-	765	cluster_1
AnagrOXF.S5	7976860	7978990	AnagrOXF.S5G186200	.	-	2130	cluster_1
AnagrOXF.S5	13098671	13099100	AnagrOXF.S5G300100	.	-	429	cluster_1
AnagrOXF.S5	9943943	9944541	AnagrOXF.S5G229300	.	-	598	cluster_1
AnagrOXF.S4	1856747	1857431	AnagrOXF.S4G038200	.	+	684	cluster_1
AnagrOXF.S3	6571255	6572368	AnagrOXF.S3G133000	.	+	1113	cluster_1
AnagrOXF.S1	26747293	26748852	AnagrOXF.S1G576000	.	-	1559	cluster_1
AnagrOXF.S2	9220593	9221901	AnagrOXF.S2G197500	.	-	1308	cluster_1
AnagrOXF.S3	4375904	4376989	AnagrOXF.S3G083500	.	-	1085	cluster_1
AnagrOXF.S4	12871499	12872009	AnagrOXF.S4G303200	.	+	510	cluster_1
AnagrOXF.S3	15530713	15531541	AnagrOXF.S3G326000	.	+	828	cluster_1
AnagrOXF.S4	6869357	6870332	AnagrOXF.S4G156600	.	-	975	cluster_1
AnagrOXF.S3	17215956	17219113	AnagrOXF.S3G365500	.	-	3157	cluster_1
AnagrOXF.S2	15004271	15004955	AnagrOXF.S2G326900	.	-	684	cluster_1
AnagrOXF.S1	2668727	2672206	AnagrOXF.S1G054000	.	+	3479	cluster_1
AnagrOXF.S5	12304657	12305047	AnagrOXF.S5G285400	.	-	390	cluster_1
AnagrOXF.S6	10114567	10118022	AnagrOXF.S6G188500	.	+	3455	cluster_1
AnagrOXF.S4	5453655	5455512	AnagrOXF.S4G123700	.	+	1857	cluster_1
AnagrOXF.S2	25250338	25250932	AnagrOXF.S2G554000	.	+	594	cluster_1
AnagrOXF.S2	25322083	25322760	AnagrOXF.S2G555800	.	+	677	cluster_1
AnagrOXF.S5	7692923	7693618	AnagrOXF.S5G179000	.	+	695	cluster_1
AnagrOXF.S3	10901598	10902060	AnagrOXF.S3G231100	.	+	462	cluster_1
AnagrOXF.S3	9067932	9068160	AnagrOXF.S3G191800	.	+	228	cluster_1
AnagrOXF.S4	16061291	16062025	AnagrOXF.S4G379000	.	-	734	cluster_1
AnagrOXF.S1	24887284	24888303	AnagrOXF.S1G534400	.	-	1019	cluster_1
AnagrOXF.S1	28873963	28874470	AnagrOXF.S1G623500	.	-	507	cluster_1
AnagrOXF.S3	6574886	6575426	AnagrOXF.S3G133100	.	-	540	cluster_1
AnagrOXF.S5	11872514	11874910	AnagrOXF.S5G275000	.	-	2396	cluster_1
AnagrOXF.S3	3955923	3957245	AnagrOXF.S3G072700	.	+	1322	cluster_1
AnagrOXF.S3	7717005	7721117	AnagrOXF.S3G161900	.	-	4112	cluster_1
AnagrOXF.S2	20190822	20192153	AnagrOXF.S2G446200	.	+	1331	cluster_1
AnagrOXF.S2	5310799	5312326	AnagrOXF.S2G108400	.	+	1527	cluster_1
AnagrOXF.S5	12284342	12286455	AnagrOXF.S5G285100	.	-	2113	cluster_1
AnagrOXF.S4	839967	840943	AnagrOXF.S4G014000	.	-	976	cluster_1
AnagrOXF.S2	15692364	15693983	AnagrOXF.S2G344600	.	-	1619	cluster_1
AnagrOXF.S4	6532651	6533020	AnagrOXF.S4G148200	.	-	369	cluster_1
AnagrOXF.S4	14231182	14234705	AnagrOXF.S4G333000	.	-	3523	cluster_1
AnagrOXF.S4	7473179	7474425	AnagrOXF.S4G170700	.	+	1246	cluster_1
AnagrOXF.S3	15859849	15861478	AnagrOXF.S3G334600	.	+	1629	cluster_1
AnagrOXF.S4	1039554	1040197	AnagrOXF.S4G019400	.	-	643	cluster_1
AnagrOXF.S4	7472616	7473160	AnagrOXF.S4G170600	.	+	544	cluster_1
AnagrOXF.S1	4660768	4662965	AnagrOXF.S1G092300	.	-	2197	cluster_1
AnagrOXF.S1	13904519	13906700	AnagrOXF.S1G294200	.	+	2181	cluster_1
AnagrOXF.S5	7602010	7602484	AnagrOXF.S5G177100	.	-	474	cluster_1
AnagrOXF.S2	21423245	21424247	AnagrOXF.S2G469000	.	-	1002	cluster_1
AnagrOXF.S5	9104227	9106305	AnagrOXF.S5G211600	.	-	2078	cluster_1
AnagrOXF.S1	27697468	27698949	AnagrOXF.S1G597300	.	-	1481	cluster_1
AnagrOXF.S1	14461409	14462038	AnagrOXF.S1G308500	.	+	629	cluster_1
AnagrOXF.S5	11830682	11833387	AnagrOXF.S5G274000	.	-	2705	cluster_1
AnagrOXF.S1	27821859	27822746	AnagrOXF.S1G600300	.	+	887	cluster_1
AnagrOXF.S1	7979230	7980778	AnagrOXF.S1G168700	.	-	1548	cluster_1
AnagrOXF.S1	20488780	20489272	AnagrOXF.S1G438100	.	-	492	cluster_1
AnagrOXF.S4	16075226	16076046	AnagrOXF.S4G379300	.	-	820	cluster_1
AnagrOXF.S1	28706048	28706771	AnagrOXF.S1G620300	.	-	723	cluster_1
AnagrOXF.S3	3353108	3355765	AnagrOXF.S3G060800	.	+	2657	cluster_1
AnagrOXF.S1	28486211	28487638	AnagrOXF.S1G616100	.	+	1427	cluster_1
AnagrOXF.S3	15514494	15515019	AnagrOXF.S3G325600	.	-	525	cluster_1
AnagrOXF.S5	4229813	4230383	AnagrOXF.S5G097800	.	+	570	cluster_1
AnagrOXF.S2	9863285	9864016	AnagrOXF.S2G210600	.	-	731	cluster_1
AnagrOXF.S2	24073075	24074614	AnagrOXF.S2G524900	.	+	1539	cluster_1
AnagrOXF.S2	4001015	4002083	AnagrOXF.S2G076200	.	-	1068	cluster_1
AnagrOXF.S1	16926784	16928608	AnagrOXF.S1G364600	.	+	1824	cluster_1
AnagrOXF.S2	10691174	10693142	AnagrOXF.S2G229400	.	+	1968	cluster_1
AnagrOXF.S2	5315494	5316799	AnagrOXF.S2G108500	.	+	1305	cluster_1
AnagrOXF.S4	3567914	3570660	AnagrOXF.S4G077600	.	-	2746	cluster_1
AnagrOXF.S2	20194920	20195589	AnagrOXF.S2G446400	.	-	669	cluster_1
AnagrOXF.S1	24814189	24814846	AnagrOXF.S1G532900	.	+	657	cluster_1
AnagrOXF.S1	26798741	26800858	AnagrOXF.S1G577600	.	-	2117	cluster_1
AnagrOXF.S3	15525008	15525545	AnagrOXF.S3G325900	.	-	537	cluster_1
AnagrOXF.S3	9593316	9593589	AnagrOXF.S3G204000	.	+	273	cluster_1
AnagrOXF.S1	32295811	32299211	AnagrOXF.S1G685700	.	+	3400	cluster_1
AnagrOXF.S5	7717445	7717991	AnagrOXF.S5G179500	.	-	546	cluster_1
AnagrOXF.S1	7529128	7530578	AnagrOXF.S1G156500	.	-	1450	cluster_1
AnagrOXF.S3	7501418	7502966	AnagrOXF.S3G156600	.	-	1548	cluster_1
AnagrOXF.S3	19336557	19343895	AnagrOXF.S3G402700	.	+	7338	cluster_1
AnagrOXF.S4	13851040	13851703	AnagrOXF.S4G326500	.	-	663	cluster_1
AnagrOXF.S5	1252931	1257975	AnagrOXF.S5G027400	.	+	5044	cluster_1
AnagrOXF.S1	26574879	26575842	AnagrOXF.S1G570900	.	+	963	cluster_1
AnagrOXF.S3	4330676	4331045	AnagrOXF.S3G081700	.	-	369	cluster_1
AnagrOXF.S1	317389	318259	AnagrOXF.S1G006500	.	+	870	cluster_1
AnagrOXF.S2	18683952	18684767	AnagrOXF.S2G414900	.	+	815	cluster_1
AnagrOXF.S4	2687590	2688076	AnagrOXF.S4G058400	.	-	486	cluster_1
AnagrOXF.S2	18351118	18352971	AnagrOXF.S2G407800	.	+	1853	cluster_1
AnagrOXF.S2	24003796	24004989	AnagrOXF.S2G523700	.	+	1193	cluster_1
AnagrOXF.S5	11453651	11455046	AnagrOXF.S5G265700	.	+	1395	cluster_1
AnagrOXF.S2	24938891	24940214	AnagrOXF.S2G547500	.	+	1323	cluster_1
AnagrOXF.S1	26635407	26638178	AnagrOXF.S1G572600	.	-	2771	cluster_1
AnagrOXF.S2	20109705	20110155	AnagrOXF.S2G445000	.	+	450	cluster_1
AnagrOXF.S1	14507100	14507718	AnagrOXF.S1G309700	.	+	618	cluster_1
AnagrOXF.S3	17212940	17215253	AnagrOXF.S3G365400	.	-	2313	cluster_1
AnagrOXF.S1	8232491	8232872	AnagrOXF.S1G175000	.	+	381	cluster_1
AnagrOXF.S1	385243	386890	AnagrOXF.S1G007400	.	+	1647	cluster_1
AnagrOXF.S3	15780088	15781381	AnagrOXF.S3G333000	.	+	1293	cluster_1
AnagrOXF.S4	2959084	2959696	AnagrOXF.S4G064200	.	+	612	cluster_1
AnagrOXF.S2	15694636	15696006	AnagrOXF.S2G344700	.	+	1370	cluster_1
AnagrOXF.S2	24790957	24791695	AnagrOXF.S2G544500	.	-	738	cluster_1
AnagrOXF.S4	16902030	16903887	AnagrOXF.S4G397000	.	-	1857	cluster_1
AnagrOXF.S5	9106385	9107133	AnagrOXF.S5G211700	.	-	748	cluster_1
AnagrOXF.S6	10409789	10410441	AnagrOXF.S6G195100	.	+	652	cluster_1
AnagrOXF.S4	2956217	2957600	AnagrOXF.S4G064000	.	+	1383	cluster_1
AnagrOXF.S2	6784293	6785273	AnagrOXF.S2G143700	.	-	980	cluster_1
AnagrOXF.S2	25283138	25284116	AnagrOXF.S2G554400	.	+	978	cluster_1
AnagrOXF.S3	2923418	2924156	AnagrOXF.S3G051000	.	-	738	cluster_1
AnagrOXF.S5	2129351	2130228	AnagrOXF.S5G049000	.	+	877	cluster_1
AnagrOXF.S1	30397421	30398146	AnagrOXF.S1G656300	.	-	725	cluster_1
AnagrOXF.S1	10800628	10801387	AnagrOXF.S1G227700	.	+	759	cluster_1
AnagrOXF.S1	13562490	13562983	AnagrOXF.S1G285900	.	+	493	cluster_1
AnagrOXF.S3	15537240	15537912	AnagrOXF.S3G326300	.	+	672	cluster_1
AnagrOXF.S4	15987169	15989062	AnagrOXF.S4G377000	.	-	1893	cluster_1
AnagrOXF.S5	12564276	12564976	AnagrOXF.S5G290200	.	-	700	cluster_1
AnagrOXF.S6	10110890	10112955	AnagrOXF.S6G188400	.	-	2065	cluster_1
AnagrOXF.S5	4742258	4742940	AnagrOXF.S5G108100	.	+	682	cluster_1
AnagrOXF.S4	5083292	5083904	AnagrOXF.S4G114500	.	-	612	cluster_1
AnagrOXF.S4	1800188	1801691	AnagrOXF.S4G037300	.	+	1503	cluster_1
AnagrOXF.S1	30888840	30889455	AnagrOXF.S1G667000	.	+	615	cluster_1
AnagrOXF.S1	26609745	26610330	AnagrOXF.S1G572200	.	+	585	cluster_1
AnagrOXF.S5	12566782	12569089	AnagrOXF.S5G290300	.	+	2307	cluster_1
AnagrOXF.S5	2501012	2501887	AnagrOXF.S5G057400	.	-	875	cluster_1
AnagrOXF.S4	16076263	16076566	AnagrOXF.S4G379400	.	+	303	cluster_1
AnagrOXF.S5	7967130	7967619	AnagrOXF.S5G185900	.	-	489	cluster_1
AnagrOXF.S4	10840361	10841547	AnagrOXF.S4G250700	.	+	1186	cluster_1
AnagrOXF.S2	1152596	1153549	AnagrOXF.S2G015200	.	+	953	cluster_1
AnagrOXF.S2	5501424	5501890	AnagrOXF.S2G113800	.	-	466	cluster_1
AnagrOXF.S2	13303746	13305901	AnagrOXF.S2G279300	.	-	2155	cluster_1
AnagrOXF.S6	4563655	4565082	AnagrOXF.S6G087200	.	+	1427	cluster_1
AnagrOXF.S2	17237000	17238010	AnagrOXF.S2G381800	.	-	1010	cluster_1
AnagrOXF.S2	20110285	20110639	AnagrOXF.S2G445100	.	+	354	cluster_1
AnagrOXF.S5	11870190	11870481	AnagrOXF.S5G274900	.	-	291	cluster_1
AnagrOXF.S1	3446863	3447313	AnagrOXF.S1G071500	.	-	450	cluster_1
AnagrOXF.S1	26374697	26375170	AnagrOXF.S1G567000	.	-	473	cluster_1
AnagrOXF.S2	25241979	25243881	AnagrOXF.S2G553700	.	+	1902	cluster_1
AnagrOXF.S4	3137743	3138199	AnagrOXF.S4G067400	.	+	456	cluster_1
AnagrOXF.S4	13329008	13334783	AnagrOXF.S4G315300	.	+	5775	cluster_1
AnagrOXF.S2	13345914	13346363	AnagrOXF.S2G280300	.	-	449	cluster_1
AnagrOXF.S5	8420088	8420746	AnagrOXF.S5G196500	.	-	658	cluster_1
AnagrOXF.S2	20199462	20202360	AnagrOXF.S2G446600	.	-	2898	cluster_1
AnagrOXF.S5	8117667	8118540	AnagrOXF.S5G189400	.	-	873	cluster_1
AnagrOXF.S2	1611760	1613740	AnagrOXF.S2G024900	.	+	1980	cluster_1
AnagrOXF.S3	10506021	10508099	AnagrOXF.S3G221200	.	+	2078	cluster_1
AnagrOXF.S2	14778826	14779282	AnagrOXF.S2G319400	.	-	456	cluster_1
AnagrOXF.S3	15974024	15975795	AnagrOXF.S3G337000	.	+	1771	cluster_1
AnagrOXF.S1	5882047	5884078	AnagrOXF.S1G116800	.	-	2031	cluster_1
AnagrOXF.S4	1384600	1387269	AnagrOXF.S4G026500	.	-	2669	cluster_1
AnagrOXF.S3	18269440	18270926	AnagrOXF.S3G381800	.	+	1486	cluster_1
AnagrOXF.S1	29320172	29322314	AnagrOXF.S1G632900	.	-	2142	cluster_1
AnagrOXF.S3	7567003	7568707	AnagrOXF.S3G158100	.	-	1704	cluster_1
AnagrOXF.S1	8116202	8117877	AnagrOXF.S1G172200	.	-	1675	cluster_1
AnagrOXF.S4	1567164	1570051	AnagrOXF.S4G030800	.	-	2887	cluster_1
AnagrOXF.S2	7286189	7286989	AnagrOXF.S2G154800	.	-	800	cluster_1
AnagrOXF.S5	13903553	13904564	AnagrOXF.S5G314600	.	-	1011	cluster_1
AnagrOXF.S1	29246843	29247452	AnagrOXF.S1G631000	.	+	609	cluster_1
AnagrOXF.S3	10651394	10652801	AnagrOXF.S3G224900	.	-	1407	cluster_1
AnagrOXF.S1	28179008	28180010	AnagrOXF.S1G608500	.	-	1002	cluster_1
AnagrOXF.S1	30888384	30888671	AnagrOXF.S1G666900	.	-	287	cluster_1
AnagrOXF.S1	14465751	14466309	AnagrOXF.S1G308700	.	+	558	cluster_1
AnagrOXF.S4	2046320	2048029	AnagrOXF.S4G042100	.	-	1709	cluster_1
AnagrOXF.S2	9267522	9268824	AnagrOXF.S2G198600	.	+	1302	cluster_1
AnagrOXF.S5	10209986	10210352	AnagrOXF.S5G236800	.	+	366	cluster_1
AnagrOXF.S2	25246346	25247143	AnagrOXF.S2G553900	.	-	797	cluster_1
AnagrOXF.S3	6173746	6174397	AnagrOXF.S3G122400	.	-	651	cluster_1
AnagrOXF.S1	26570198	26570633	AnagrOXF.S1G570800	.	+	435	cluster_1
AnagrOXF.S3	7544803	7546054	AnagrOXF.S3G157300	.	+	1251	cluster_1
AnagrOXF.S1	26092802	26093978	AnagrOXF.S1G560600	.	-	1176	cluster_1
AnagrOXF.S4	16087112	16088077	AnagrOXF.S4G379800	.	-	965	cluster_1
AnagrOXF.S5	7697648	7698227	AnagrOXF.S5G179200	.	+	579	cluster_1
AnagrOXF.S1	2477033	2478806	AnagrOXF.S1G049100	.	-	1773	cluster_1
AnagrOXF.S5	11769674	11770211	AnagrOXF.S5G272600	.	-	537	cluster_1
AnagrOXF.S2	20193754	20194810	AnagrOXF.S2G446300	.	-	1056	cluster_1
AnagrOXF.S1	21681424	21682765	AnagrOXF.S1G463900	.	+	1341	cluster_1
AnagrOXF.S2	20220973	20222339	AnagrOXF.S2G446900	.	-	1366	cluster_1
AnagrOXF.S1	13558336	13562322	AnagrOXF.S1G285800	.	-	3986	cluster_1
AnagrOXF.S1	26638991	26642001	AnagrOXF.S1G572700	.	+	3010	cluster_1
AnagrOXF.S1	9885738	9887610	AnagrOXF.S1G209000	.	+	1872	cluster_1
AnagrOXF.S4	9655392	9659002	AnagrOXF.S4G220200	.	+	3610	cluster_1
AnagrOXF.S4	9126869	9127400	AnagrOXF.S4G208200	.	-	531	cluster_1
AnagrOXF.S2	18537321	18537744	AnagrOXF.S2G411800	.	-	423	cluster_1
AnagrOXF.S6	10498649	10499477	AnagrOXF.S6G197100	.	+	828	cluster_1
AnagrOXF.S4	15895501	15896149	AnagrOXF.S4G374700	.	-	648	cluster_1
AnagrOXF.S3	8703648	8708012	AnagrOXF.S3G184900	.	+	4364	cluster_1
AnagrOXF.S2	16514898	16517134	AnagrOXF.S2G365000	.	+	2236	cluster_1
AnagrOXF.S5	7848843	7849294	AnagrOXF.S5G183000	.	-	451	cluster_1
AnagrOXF.S4	1043205	1043818	AnagrOXF.S4G019500	.	-	613	cluster_1
AnagrOXF.S1	30411591	30412764	AnagrOXF.S1G656400	.	+	1173	cluster_1
AnagrOXF.S2	8486296	8486542	AnagrOXF.S2G181400	.	+	246	cluster_1
AnagrOXF.S2	15970743	15972139	AnagrOXF.S2G352000	.	-	1396	cluster_1
AnagrOXF.S2	1649760	1650459	AnagrOXF.S2G025600	.	+	699	cluster_1
AnagrOXF.S5	7939375	7939621	AnagrOXF.S5G185300	.	-	246	cluster_1
AnagrOXF.S3	14017427	14018387	AnagrOXF.S3G295700	.	-	960	cluster_1
AnagrOXF.S5	11474893	11476096	AnagrOXF.S5G265800	.	+	1203	cluster_1
AnagrOXF.S3	251351	253092	AnagrOXF.S3G003100	.	+	1741	cluster_1
AnagrOXF.S4	1390509	1391247	AnagrOXF.S4G026600	.	-	738	cluster_1
AnagrOXF.S2	21338688	21339124	AnagrOXF.S2G467700	.	+	436	cluster_1
AnagrOXF.S3	7532468	7533224	AnagrOXF.S3G157200	.	-	756	cluster_1
AnagrOXF.S1	14127160	14127547	AnagrOXF.S1G299600	.	-	387	cluster_1
AnagrOXF.S3	15942574	15944044	AnagrOXF.S3G336300	.	+	1470	cluster_1
AnagrOXF.S3	6539349	6540033	AnagrOXF.S3G131900	.	+	684	cluster_1
AnagrOXF.S1	29364835	29365459	AnagrOXF.S1G633900	.	+	624	cluster_1
AnagrOXF.S1	2990298	2991297	AnagrOXF.S1G061700	.	+	999	cluster_1
AnagrOXF.S4	2998085	2999303	AnagrOXF.S4G064600	.	+	1218	cluster_1
AnagrOXF.S1	21610161	21611571	AnagrOXF.S1G461900	.	-	1410	cluster_1
AnagrOXF.S5	10534940	10537380	AnagrOXF.S5G244200	.	+	2440	cluster_1
AnagrOXF.S2	15943722	15944457	AnagrOXF.S2G351100	.	+	735	cluster_1
AnagrOXF.S4	2289859	2291045	AnagrOXF.S4G048800	.	+	1186	cluster_1
AnagrOXF.S1	28483847	28484477	AnagrOXF.S1G616000	.	-	630	cluster_1
AnagrOXF.S4	3868958	3870205	AnagrOXF.S4G084300	.	+	1247	cluster_1
AnagrOXF.S1	4635444	4636797	AnagrOXF.S1G091600	.	-	1353	cluster_1
AnagrOXF.S3	9966565	9967275	AnagrOXF.S3G211400	.	-	710	cluster_1
AnagrOXF.S4	13849841	13850615	AnagrOXF.S4G326400	.	+	774	cluster_1
AnagrOXF.S2	24932935	24933376	AnagrOXF.S2G547400	.	+	441	cluster_1
AnagrOXF.S2	15561109	15561928	AnagrOXF.S2G341000	.	-	819	cluster_1
AnagrOXF.S1	14016075	14017074	AnagrOXF.S1G297000	.	-	999	cluster_1
AnagrOXF.S2	19658488	19659507	AnagrOXF.S2G435600	.	-	1019	cluster_1
AnagrOXF.S2	21261363	21262696	AnagrOXF.S2G465000	.	-	1333	cluster_1
AnagrOXF.S3	13784805	13785231	AnagrOXF.S3G290000	.	-	426	cluster_1
AnagrOXF.S4	14169418	14171362	AnagrOXF.S4G332700	.	-	1944	cluster_1
AnagrOXF.S2	15244280	15245519	AnagrOXF.S2G334700	.	-	1239	cluster_1
AnagrOXF.S6	10107366	10108283	AnagrOXF.S6G188300	.	-	917	cluster_1
AnagrOXF.S4	6214729	6216712	AnagrOXF.S4G140800	.	+	1983	cluster_1
AnagrOXF.S3	4355254	4356010	AnagrOXF.S3G082900	.	-	756	cluster_1
AnagrOXF.S5	7644911	7646207	AnagrOXF.S5G178100	.	+	1296	cluster_1
AnagrOXF.S1	28873209	28873932	AnagrOXF.S1G623400	.	-	723	cluster_1
AnagrOXF.S4	12298392	12300255	AnagrOXF.S4G287500	.	-	1863	cluster_1
AnagrOXF.S1	20825543	20826160	AnagrOXF.S1G445700	.	+	617	cluster_1
AnagrOXF.S5	7860822	7861638	AnagrOXF.S5G183200	.	+	816	cluster_1
AnagrOXF.S3	6775906	6778127	AnagrOXF.S3G139100	.	+	2221	cluster_1
AnagrOXF.S4	6513196	6513796	AnagrOXF.S4G147700	.	+	600	cluster_1
AnagrOXF.S4	7756291	7758706	AnagrOXF.S4G176800	.	+	2415	cluster_1
AnagrOXF.S2	15946902	15948764	AnagrOXF.S2G351300	.	+	1862	cluster_1
AnagrOXF.S2	15816989	15817268	AnagrOXF.S2G347000	.	-	279	cluster_1
AnagrOXF.S3	15964449	15965163	AnagrOXF.S3G336800	.	+	714	cluster_1
AnagrOXF.S5	13095164	13096244	AnagrOXF.S5G300000	.	-	1080	cluster_1
AnagrOXF.S3	15532652	15533495	AnagrOXF.S3G326100	.	+	843	cluster_1
AnagrOXF.S2	13615169	13619696	AnagrOXF.S2G287400	.	-	4527	cluster_1
AnagrOXF.S2	15928405	15930390	AnagrOXF.S2G350600	.	+	1985	cluster_1
AnagrOXF.S1	2274509	2275139	AnagrOXF.S1G044400	.	-	630	cluster_1
AnagrOXF.S2	16987912	16989562	AnagrOXF.S2G376300	.	+	1650	cluster_1
AnagrOXF.S4	9128020	9128506	AnagrOXF.S4G208300	.	-	486	cluster_1
AnagrOXF.S1	9876382	9876961	AnagrOXF.S1G208900	.	+	579	cluster_1
AnagrOXF.S3	15936898	15937306	AnagrOXF.S3G336100	.	+	408	cluster_1
AnagrOXF.S1	10767027	10768050	AnagrOXF.S1G227100	.	-	1023	cluster_1
AnagrOXF.S4	10515283	10517362	AnagrOXF.S4G242200	.	-	2079	cluster_1
AnagrOXF.S2	5406822	5407473	AnagrOXF.S2G112100	.	-	651	cluster_1
AnagrOXF.S1	21908914	21909766	AnagrOXF.S1G469300	.	+	852	cluster_1
AnagrOXF.S3	1046368	1047819	AnagrOXF.S3G012500	.	-	1451	cluster_1
AnagrOXF.S2	16708992	16709814	AnagrOXF.S2G370300	.	+	822	cluster_1
AnagrOXF.S1	28932331	28932589	AnagrOXF.S1G625000	.	-	258	cluster_1
AnagrOXF.S4	8392366	8394123	AnagrOXF.S4G191500	.	+	1757	cluster_1
AnagrOXF.S3	6633332	6633923	AnagrOXF.S3G135000	.	+	591	cluster_1
AnagrOXF.S2	16192407	16193118	AnagrOXF.S2G358100	.	+	711	cluster_1
AnagrOXF.S2	16676162	16676686	AnagrOXF.S2G368800	.	+	524	cluster_1
AnagrOXF.S2	13186556	13187579	AnagrOXF.S2G276400	.	+	1023	cluster_1
AnagrOXF.S2	10703563	10705631	AnagrOXF.S2G229600	.	+	2068	cluster_1
AnagrOXF.S5	9575233	9576068	AnagrOXF.S5G220200	.	+	835	cluster_1
AnagrOXF.S2	2858200	2859787	AnagrOXF.S2G050300	.	+	1587	cluster_1
AnagrOXF.S4	10484742	10485592	AnagrOXF.S4G241700	.	-	850	cluster_1
AnagrOXF.S1	26751628	26752497	AnagrOXF.S1G576200	.	+	869	cluster_1
AnagrOXF.S4	1400728	1404761	AnagrOXF.S4G026800	.	+	4033	cluster_1
AnagrOXF.S5	12390280	12392365	AnagrOXF.S5G287100	.	-	2085	cluster_1
AnagrOXF.S4	10838648	10839382	AnagrOXF.S4G250600	.	-	734	cluster_1
AnagrOXF.S4	7811904	7812240	AnagrOXF.S4G178500	.	-	336	cluster_1
AnagrOXF.S3	4346402	4346873	AnagrOXF.S3G082700	.	+	471	cluster_1
AnagrOXF.S1	17184456	17185596	AnagrOXF.S1G369800	.	+	1140	cluster_1
AnagrOXF.S4	2288850	2289927	AnagrOXF.S4G048700	.	-	1077	cluster_1
AnagrOXF.S1	28190721	28192020	AnagrOXF.S1G608700	.	-	1299	cluster_1
AnagrOXF.S2	17241904	17244954	AnagrOXF.S2G381900	.	+	3050	cluster_1
AnagrOXF.S3	7500268	7500939	AnagrOXF.S3G156500	.	+	671	cluster_1
AnagrOXF.S5	9774099	9776505	AnagrOXF.S5G225300	.	-	2406	cluster_1
AnagrOXF.S1	10298516	10299038	AnagrOXF.S1G216500	.	-	522	cluster_1
AnagrOXF.S4	9247599	9248476	AnagrOXF.S4G210500	.	+	877	cluster_1
AnagrOXF.S1	13650199	13650672	AnagrOXF.S1G288200	.	+	473	cluster_1
AnagrOXF.S2	14275122	14277497	AnagrOXF.S2G304900	.	-	2375	cluster_1
AnagrOXF.S4	2991907	2997651	AnagrOXF.S4G064500	.	-	5744	cluster_1
AnagrOXF.S1	22537843	22539289	AnagrOXF.S1G483700	.	+	1446	cluster_1
AnagrOXF.S1	13863086	13863785	AnagrOXF.S1G293300	.	+	699	cluster_1
AnagrOXF.S2	17246254	17246710	AnagrOXF.S2G382000	.	-	456	cluster_1
AnagrOXF.S2	24342188	24343214	AnagrOXF.S2G532500	.	-	1026	cluster_1
AnagrOXF.S2	1658628	1660502	AnagrOXF.S2G025900	.	-	1874	cluster_1
AnagrOXF.S5	2498725	2499779	AnagrOXF.S5G057300	.	+	1054	cluster_1
AnagrOXF.S2	18326828	18327902	AnagrOXF.S2G407600	.	-	1074	cluster_1
AnagrOXF.S2	5285961	5286291	AnagrOXF.S2G107700	.	+	330	cluster_1
AnagrOXF.S5	7935347	7936492	AnagrOXF.S5G185200	.	-	1145	cluster_1
AnagrOXF.S5	9945391	9945841	AnagrOXF.S5G229400	.	-	450	cluster_1
AnagrOXF.S4	10210488	10211756	AnagrOXF.S4G234700	.	+	1268	cluster_1
AnagrOXF.S2	13186117	13186360	AnagrOXF.S2G276300	.	+	243	cluster_1
AnagrOXF.S4	4593237	4594062	AnagrOXF.S4G101100	.	+	825	cluster_1
AnagrOXF.S5	2391607	2392525	AnagrOXF.S5G054800	.	-	918	cluster_1
AnagrOXF.S3	9508678	9509475	AnagrOXF.S3G202100	.	+	797	cluster_1
AnagrOXF.S5	11487281	11489685	AnagrOXF.S5G266400	.	+	2404	cluster_1
AnagrOXF.S1	10394431	10396345	AnagrOXF.S1G218100	.	-	1914	cluster_1
AnagrOXF.S2	19652884	19654386	AnagrOXF.S2G435300	.	+	1502	cluster_1
AnagrOXF.S4	14935043	14936409	AnagrOXF.S4G348800	.	-	1366	cluster_1
AnagrOXF.S1	26751003	26751405	AnagrOXF.S1G576100	.	+	402	cluster_1
AnagrOXF.S2	13620274	13621585	AnagrOXF.S2G287500	.	+	1311	cluster_1
AnagrOXF.S1	28079123	28080644	AnagrOXF.S1G607300	.	+	1521	cluster_1
AnagrOXF.S6	9726813	9730053	AnagrOXF.S6G182200	.	+	3240	cluster_1
AnagrOXF.S4	16363907	16364963	AnagrOXF.S4G385700	.	-	1056	cluster_1
AnagrOXF.S4	10576949	10578182	AnagrOXF.S4G243900	.	+	1233	cluster_1
AnagrOXF.S1	7953315	7954831	AnagrOXF.S1G167700	.	+	1516	cluster_1
AnagrOXF.S1	29305490	29307120	AnagrOXF.S1G632600	.	-	1630	cluster_1
AnagrOXF.S4	14163900	14164314	AnagrOXF.S4G332600	.	+	414	cluster_1
AnagrOXF.S2	9230276	9232223	AnagrOXF.S2G197600	.	+	1947	cluster_1
AnagrOXF.S1	7023255	7024917	AnagrOXF.S1G143700	.	-	1662	cluster_1
AnagrOXF.S5	10657237	10660775	AnagrOXF.S5G246800	.	-	3538	cluster_1
AnagrOXF.S1	29251224	29251503	AnagrOXF.S1G631100	.	-	279	cluster_1
AnagrOXF.S2	19981061	19981857	AnagrOXF.S2G442500	.	+	796	cluster_1
AnagrOXF.S1	28482219	28482801	AnagrOXF.S1G615900	.	+	582	cluster_1
AnagrOXF.S4	6248678	6249452	AnagrOXF.S4G141500	.	-	774	cluster_1
AnagrOXF.S1	13639796	13641609	AnagrOXF.S1G287900	.	+	1813	cluster_1
AnagrOXF.S2	15720784	15722023	AnagrOXF.S2G345200	.	+	1239	cluster_1
AnagrOXF.S2	23588286	23589966	AnagrOXF.S2G513600	.	+	1680	cluster_1
AnagrOXF.S6	9532139	9533252	AnagrOXF.S6G177000	.	-	1113	cluster_1
AnagrOXF.S2	25284143	25285579	AnagrOXF.S2G554500	.	+	1436	cluster_1
AnagrOXF.S1	28481557	28482127	AnagrOXF.S1G615800	.	+	570	cluster_1
AnagrOXF.S2	25344620	25345418	AnagrOXF.S2G556400	.	-	798	cluster_1
AnagrOXF.S3	14429934	14431250	AnagrOXF.S3G307200	.	+	1316	cluster_1
AnagrOXF.S2	7226819	7228326	AnagrOXF.S2G153800	.	+	1507	cluster_1
AnagrOXF.S3	6566886	6568911	AnagrOXF.S3G132900	.	-	2025	cluster_1
AnagrOXF.S2	15793585	15793984	AnagrOXF.S2G346700	.	-	399	cluster_1
AnagrOXF.S1	20487282	20488494	AnagrOXF.S1G438000	.	+	1212	cluster_1
AnagrOXF.S3	8654295	8655283	AnagrOXF.S3G183900	.	-	988	cluster_1
AnagrOXF.S2	17440262	17441751	AnagrOXF.S2G385500	.	-	1489	cluster_1
AnagrOXF.S2	5499372	5499948	AnagrOXF.S2G113700	.	-	576	cluster_1
AnagrOXF.S1	4096200	4102468	AnagrOXF.S1G081900	.	+	6268	cluster_1
AnagrOXF.S1	2895256	2897122	AnagrOXF.S1G059400	.	-	1866	cluster_1
AnagrOXF.S3	15948267	15953592	AnagrOXF.S3G336500	.	+	5325	cluster_1
AnagrOXF.S4	12877643	12877931	AnagrOXF.S4G303500	.	+	288	cluster_1
AnagrOXF.S5	8086179	8087191	AnagrOXF.S5G188700	.	+	1012	cluster_1
AnagrOXF.S2	4422860	4424375	AnagrOXF.S2G086200	.	-	1515	cluster_1
AnagrOXF.S6	10414061	10414604	AnagrOXF.S6G195300	.	+	543	cluster_1
AnagrOXF.S1	29344139	29345545	AnagrOXF.S1G633300	.	+	1406	cluster_1
AnagrOXF.S4	14161876	14163589	AnagrOXF.S4G332500	.	-	1713	cluster_1
AnagrOXF.S4	838198	838962	AnagrOXF.S4G013800	.	-	764	cluster_1
AnagrOXF.S4	14566533	14567889	AnagrOXF.S4G339200	.	-	1356	cluster_1
AnagrOXF.S1	25519798	25520167	AnagrOXF.S1G550000	.	-	369	cluster_1
AnagrOXF.S4	6533446	6534709	AnagrOXF.S4G148300	.	+	1263	cluster_1
AnagrOXF.S3	2906510	2907965	AnagrOXF.S3G050600	.	+	1455	cluster_1
AnagrOXF.S4	16983756	16989009	AnagrOXF.S4G399200	.	-	5253	cluster_1
AnagrOXF.S5	8091829	8092051	AnagrOXF.S5G188900	.	-	222	cluster_1
AnagrOXF.S2	5320460	5322092	AnagrOXF.S2G108600	.	+	1632	cluster_1
AnagrOXF.S1	21907701	21908280	AnagrOXF.S1G469200	.	-	579	cluster_1
AnagrOXF.S1	2267739	2268258	AnagrOXF.S1G044100	.	+	519	cluster_1
AnagrOXF.S5	5791680	5792940	AnagrOXF.S5G134400	.	+	1260	cluster_1
AnagrOXF.S1	14463730	14465460	AnagrOXF.S1G308600	.	+	1730	cluster_1
AnagrOXF.S1	28937293	28938568	AnagrOXF.S1G625200	.	+	1275	cluster_1
AnagrOXF.S5	12983007	12984230	AnagrOXF.S5G297900	.	-	1223	cluster_1
AnagrOXF.S4	2032991	2035451	AnagrOXF.S4G041900	.	-	2460	cluster_1
AnagrOXF.S1	25038642	25040180	AnagrOXF.S1G538400	.	-	1538	cluster_1
AnagrOXF.S4	6997365	6999073	AnagrOXF.S4G159900	.	+	1708	cluster_1
AnagrOXF.S2	9027405	9028743	AnagrOXF.S2G193200	.	+	1338	cluster_1
AnagrOXF.S5	11481450	11482038	AnagrOXF.S5G266100	.	+	588	cluster_1
AnagrOXF.S2	5250346	5253993	AnagrOXF.S2G106800	.	+	3647	cluster_1
AnagrOXF.S2	7744312	7747561	AnagrOXF.S2G165600	.	-	3249	cluster_1
AnagrOXF.S3	7498726	7500149	AnagrOXF.S3G156400	.	-	1423	cluster_1
AnagrOXF.S2	12368571	12368904	AnagrOXF.S2G259000	.	-	333	cluster_1
AnagrOXF.S2	15239383	15241119	AnagrOXF.S2G334500	.	+	1736	cluster_1
AnagrOXF.S4	4645950	4648068	AnagrOXF.S4G102900	.	-	2118	cluster_1
AnagrOXF.S2	25811513	25812512	AnagrOXF.S2G566300	.	-	999	cluster_1
AnagrOXF.S2	15870992	15871829	AnagrOXF.S2G348800	.	-	837	cluster_1
AnagrOXF.S1	7975946	7977530	AnagrOXF.S1G168500	.	+	1584	cluster_1
AnagrOXF.S1	20477840	20478571	AnagrOXF.S1G437600	.	-	731	cluster_1
AnagrOXF.S2	25253664	25254426	AnagrOXF.S2G554100	.	-	762	cluster_1
AnagrOXF.S2	14779825	14780339	AnagrOXF.S2G319500	.	+	514	cluster_1
AnagrOXF.S6	8201326	8202363	AnagrOXF.S6G156300	.	-	1037	cluster_1
AnagrOXF.S4	12233749	12235809	AnagrOXF.S4G285400	.	-	2060	cluster_1
AnagrOXF.S2	15238789	15239227	AnagrOXF.S2G334400	.	+	438	cluster_1
AnagrOXF.S5	10533554	10534495	AnagrOXF.S5G244100	.	-	941	cluster_1
AnagrOXF.S2	19977357	19978102	AnagrOXF.S2G442400	.	-	745	cluster_1
AnagrOXF.S1	13864330	13864978	AnagrOXF.S1G293400	.	+	648	cluster_1
AnagrOXF.S5	12583874	12585731	AnagrOXF.S5G290800	.	+	1857	cluster_1
AnagrOXF.S3	12754076	12755533	AnagrOXF.S3G268200	.	+	1457	cluster_1
AnagrOXF.S5	7695478	7696391	AnagrOXF.S5G179100	.	-	913	cluster_1
AnagrOXF.S2	9837904	9838828	AnagrOXF.S2G210000	.	-	924	cluster_1
AnagrOXF.S2	20628613	20632137	AnagrOXF.S2G454600	.	+	3524	cluster_1
AnagrOXF.S3	14470012	14471197	AnagrOXF.S3G308700	.	-	1185	cluster_1
AnagrOXF.S3	4306914	4307448	AnagrOXF.S3G081500	.	+	534	cluster_1
AnagrOXF.S2	1660634	1660982	AnagrOXF.S2G026000	.	-	348	cluster_1
AnagrOXF.S5	12576539	12576839	AnagrOXF.S5G290400	.	-	300	cluster_1
AnagrOXF.S2	17685405	17686065	AnagrOXF.S2G391200	.	+	660	cluster_1
AnagrOXF.S3	15558985	15559537	AnagrOXF.S3G327100	.	+	552	cluster_1
AnagrOXF.S5	9845227	9847213	AnagrOXF.S5G226100	.	+	1986	cluster_1
AnagrOXF.S3	4346020	4346254	AnagrOXF.S3G082600	.	-	234	cluster_1
AnagrOXF.S1	28942633	28943533	AnagrOXF.S1G625300	.	-	900	cluster_1
AnagrOXF.S4	11536426	11537009	AnagrOXF.S4G267600	.	-	583	cluster_1
AnagrOXF.S2	14000930	14002779	AnagrOXF.S2G297700	.	-	1849	cluster_1
AnagrOXF.S4	7811225	7811816	AnagrOXF.S4G178400	.	+	591	cluster_1
AnagrOXF.S4	16084965	16085551	AnagrOXF.S4G379700	.	+	586	cluster_1
AnagrOXF.S1	14502748	14503888	AnagrOXF.S1G309500	.	-	1140	cluster_1
AnagrOXF.S2	3986978	3988841	AnagrOXF.S2G075900	.	-	1863	cluster_1
AnagrOXF.S2	19974398	19976588	AnagrOXF.S2G442300	.	+	2190	cluster_1
AnagrOXF.S5	2386419	2387238	AnagrOXF.S5G054400	.	+	819	cluster_1
AnagrOXF.S1	1556782	1558195	AnagrOXF.S1G027900	.	-	1413	cluster_1
AnagrOXF.S1	23697939	23698572	AnagrOXF.S1G511500	.	+	633	cluster_1
AnagrOXF.S2	4688256	4689441	AnagrOXF.S2G093200	.	+	1185	cluster_1
AnagrOXF.S4	9652499	9654566	AnagrOXF.S4G220100	.	-	2067	cluster_1
AnagrOXF.S2	19709947	19712955	AnagrOXF.S2G436700	.	-	3008	cluster_1
AnagrOXF.S2	5284103	5284433	AnagrOXF.S2G107600	.	+	330	cluster_1
AnagrOXF.S5	11443159	11444356	AnagrOXF.S5G265500	.	+	1197	cluster_1
AnagrOXF.S1	19624793	19625408	AnagrOXF.S1G424300	.	+	615	cluster_1
AnagrOXF.S1	25626527	25627997	AnagrOXF.S1G551900	.	+	1470	cluster_1
AnagrOXF.S4	15901666	15901906	AnagrOXF.S4G374800	.	+	240	cluster_1
AnagrOXF.S1	26858358	26860273	AnagrOXF.S1G578800	.	-	1915	cluster_1
AnagrOXF.S1	14281531	14282740	AnagrOXF.S1G304400	.	+	1209	cluster_1
AnagrOXF.S5	11477833	11479144	AnagrOXF.S5G266000	.	+	1311	cluster_1
AnagrOXF.S1	29289846	29291336	AnagrOXF.S1G632000	.	+	1490	cluster_1
AnagrOXF.S1	28933509	28934664	AnagrOXF.S1G625100	.	-	1155	cluster_1
AnagrOXF.S1	3454783	3456424	AnagrOXF.S1G071600	.	-	1641	cluster_1
AnagrOXF.S1	8136964	8139816	AnagrOXF.S1G172700	.	-	2852	cluster_1
AnagrOXF.S2	19278226	19278817	AnagrOXF.S2G427400	.	+	591	cluster_1
AnagrOXF.S2	19629453	19630785	AnagrOXF.S2G435100	.	+	1332	cluster_1
AnagrOXF.S4	3871859	3872987	AnagrOXF.S4G084400	.	-	1128	cluster_1
AnagrOXF.S6	10411778	10412393	AnagrOXF.S6G195200	.	-	615	cluster_1
AnagrOXF.S4	13848301	13849060	AnagrOXF.S4G326300	.	-	759	cluster_1
AnagrOXF.S2	25285622	25286828	AnagrOXF.S2G554600	.	+	1206	cluster_1
AnagrOXF.S3	10903103	10905117	AnagrOXF.S3G231200	.	-	2014	cluster_1
AnagrOXF.S1	2651736	2652487	AnagrOXF.S1G053700	.	+	751	cluster_1
AnagrOXF.S4	16084669	16084891	AnagrOXF.S4G379600	.	+	222	cluster_1
AnagrOXF.S3	13018697	13020177	AnagrOXF.S3G274100	.	-	1480	cluster_1
AnagrOXF.S4	13321191	13321797	AnagrOXF.S4G315100	.	-	606	cluster_1
AnagrOXF.S5	7188620	7190265	AnagrOXF.S5G167900	.	-	1645	cluster_1
AnagrOXF.S1	29091252	29091612	AnagrOXF.S1G628300	.	-	360	cluster_1
AnagrOXF.S1	28192902	28194704	AnagrOXF.S1G608800	.	+	1802	cluster_1
AnagrOXF.S2	25190114	25190876	AnagrOXF.S2G552000	.	-	762	cluster_1
AnagrOXF.S3	13915412	13915802	AnagrOXF.S3G292900	.	-	390	cluster_1
AnagrOXF.S1	26785570	26786723	AnagrOXF.S1G577200	.	-	1153	cluster_1
AnagrOXF.S4	14102388	14105079	AnagrOXF.S4G331400	.	-	2691	cluster_1
AnagrOXF.S3	10190488	10191077	AnagrOXF.S3G214600	.	-	589	cluster_1
AnagrOXF.S4	1197973	1199308	AnagrOXF.S4G022000	.	+	1335	cluster_1
AnagrOXF.S3	13551228	13551636	AnagrOXF.S3G285400	.	+	408	cluster_1
AnagrOXF.S4	14560325	14561190	AnagrOXF.S4G339100	.	-	865	cluster_1
AnagrOXF.S1	2452865	2453489	AnagrOXF.S1G048100	.	+	624	cluster_1
AnagrOXF.S4	7819575	7820488	AnagrOXF.S4G178600	.	+	913	cluster_1
AnagrOXF.S1	26777783	26778944	AnagrOXF.S1G577000	.	+	1161	cluster_1
AnagrOXF.S4	17996218	17999214	AnagrOXF.S4G420600	.	+	2996	cluster_1
AnagrOXF.S1	27710392	27713306	AnagrOXF.S1G597600	.	-	2914	cluster_1
AnagrOXF.S5	9163952	9165165	AnagrOXF.S5G212100	.	+	1213	cluster_1
AnagrOXF.S2	23585989	23587779	AnagrOXF.S2G513500	.	-	1790	cluster_1
AnagrOXF.S3	3941939	3942434	AnagrOXF.S3G072500	.	+	495	cluster_1
AnagrOXF.S3	6558851	6559996	AnagrOXF.S3G132600	.	+	1145	cluster_1
AnagrOXF.S5	11477204	11477540	AnagrOXF.S5G265900	.	+	336	cluster_1
AnagrOXF.S5	11451167	11452262	AnagrOXF.S5G265600	.	+	1095	cluster_1
AnagrOXF.S2	19054217	19055312	AnagrOXF.S2G421800	.	+	1095	cluster_1
AnagrOXF.S1	15153818	15154762	AnagrOXF.S1G327100	.	-	944	cluster_1
AnagrOXF.S1	22777894	22779576	AnagrOXF.S1G490000	.	-	1682	cluster_1
AnagrOXF.S4	5080478	5081153	AnagrOXF.S4G114400	.	-	675	cluster_1
AnagrOXF.S4	1273043	1275884	AnagrOXF.S4G024300	.	-	2841	cluster_1
AnagrOXF.S2	16669803	16671284	AnagrOXF.S2G368500	.	+	1481	cluster_1
AnagrOXF.S2	20921290	20922480	AnagrOXF.S2G459200	.	+	1190	cluster_1
AnagrOXF.S5	2484192	2484612	AnagrOXF.S5G057200	.	+	420	cluster_1
AnagrOXF.S5	11630038	11632456	AnagrOXF.S5G269400	.	-	2418	cluster_1
AnagrOXF.S3	6775068	6775884	AnagrOXF.S3G139000	.	+	816	cluster_1
AnagrOXF.S1	23639022	23639815	AnagrOXF.S1G510400	.	-	793	cluster_1
AnagrOXF.S2	18774081	18775446	AnagrOXF.S2G416600	.	+	1365	cluster_1
AnagrOXF.S2	15968088	15968559	AnagrOXF.S2G351800	.	-	471	cluster_1
AnagrOXF.S1	28206398	28208799	AnagrOXF.S1G609100	.	+	2401	cluster_1
AnagrOXF.S2	21340858	21341824	AnagrOXF.S2G467800	.	-	966	cluster_1
AnagrOXF.S3	2922882	2923317	AnagrOXF.S3G050900	.	-	435	cluster_1
AnagrOXF.S2	5487668	5487998	AnagrOXF.S2G113400	.	-	330	cluster_1
AnagrOXF.S1	28196631	28197804	AnagrOXF.S1G608900	.	-	1173	cluster_1
AnagrOXF.S3	8338934	8339159	AnagrOXF.S3G176200	.	+	225	cluster_1
AnagrOXF.S3	5041377	5043499	AnagrOXF.S3G098300	.	-	2122	cluster_1
AnagrOXF.S2	19055457	19058145	AnagrOXF.S2G421900	.	+	2688	cluster_1
AnagrOXF.S3	15935512	15936112	AnagrOXF.S3G336000	.	+	600	cluster_1
AnagrOXF.S1	17422805	17423730	AnagrOXF.S1G375400	.	-	925	cluster_1
AnagrOXF.S4	3139506	3140355	AnagrOXF.S4G067500	.	+	849	cluster_1
AnagrOXF.S4	6217216	6219043	AnagrOXF.S4G140900	.	+	1827	cluster_1
AnagrOXF.S1	25040422	25040977	AnagrOXF.S1G538500	.	-	555	cluster_1
AnagrOXF.S1	30519843	30520380	AnagrOXF.S1G659100	.	+	537	cluster_1
AnagrOXF.S4	6219500	6221314	AnagrOXF.S4G141000	.	+	1814	cluster_1
AnagrOXF.S3	15964105	15964363	AnagrOXF.S3G336700	.	+	258	cluster_1
AnagrOXF.S4	15471052	15471460	AnagrOXF.S4G363100	.	-	408	cluster_1
AnagrOXF.S1	1204082	1204730	AnagrOXF.S1G020700	.	+	648	cluster_1
AnagrOXF.S3	6512283	6513116	AnagrOXF.S3G131300	.	-	833	cluster_1
AnagrOXF.S1	25041019	25041777	AnagrOXF.S1G538600	.	-	758	cluster_1
AnagrOXF.S5	11551512	11554111	AnagrOXF.S5G268000	.	+	2599	cluster_1
AnagrOXF.S2	5323459	5324065	AnagrOXF.S2G108700	.	+	606	cluster_1
AnagrOXF.S3	15902512	15903277	AnagrOXF.S3G335100	.	+	765	cluster_1
AnagrOXF.S6	10491944	10492784	AnagrOXF.S6G196800	.	+	840	cluster_1
AnagrOXF.S5	13100253	13101036	AnagrOXF.S5G300200	.	-	783	cluster_1
AnagrOXF.S3	6561900	6562868	AnagrOXF.S3G132700	.	-	968	cluster_1
AnagrOXF.S5	10210428	10213197	AnagrOXF.S5G236900	.	+	2769	cluster_1
AnagrOXF.S2	15970391	15970673	AnagrOXF.S2G351900	.	+	282	cluster_1
AnagrOXF.S2	19678302	19678527	AnagrOXF.S2G436200	.	-	225	cluster_1
AnagrOXF.S3	13042028	13044749	AnagrOXF.S3G274500	.	-	2721	cluster_1
AnagrOXF.S3	5741638	5743939	AnagrOXF.S3G113200	.	-	2301	cluster_1
AnagrOXF.S2	15044941	15045778	AnagrOXF.S2G327700	.	-	837	cluster_1
AnagrOXF.S1	32294304	32295663	AnagrOXF.S1G685600	.	+	1359	cluster_1
AnagrOXF.S1	28928128	28929538	AnagrOXF.S1G624900	.	+	1410	cluster_1
AnagrOXF.S4	6252823	6253213	AnagrOXF.S4G141800	.	-	390	cluster_1
AnagrOXF.S3	4287736	4290102	AnagrOXF.S3G080700	.	+	2366	cluster_1
AnagrOXF.S1	2266933	2267681	AnagrOXF.S1G044000	.	+	748	cluster_1
AnagrOXF.S1	17190297	17191116	AnagrOXF.S1G370000	.	+	819	cluster_1
AnagrOXF.S3	5478031	5479582	AnagrOXF.S3G108100	.	+	1551	cluster_1
AnagrOXF.S5	13087179	13088202	AnagrOXF.S5G299900	.	-	1023	cluster_1
AnagrOXF.S3	3995375	3996913	AnagrOXF.S3G073400	.	-	1538	cluster_1
AnagrOXF.S2	25238745	25240895	AnagrOXF.S2G553600	.	+	2150	cluster_1
AnagrOXF.S4	15230466	15231963	AnagrOXF.S4G357400	.	+	1497	cluster_1
AnagrOXF.S2	19655081	19656317	AnagrOXF.S2G435400	.	-	1236	cluster_1
AnagrOXF.S3	7546362	7546620	AnagrOXF.S3G157400	.	+	258	cluster_1
AnagrOXF.S1	5887046	5888985	AnagrOXF.S1G116900	.	-	1939	cluster_1
AnagrOXF.S3	6557600	6558089	AnagrOXF.S3G132500	.	+	489	cluster_1
AnagrOXF.S1	22498327	22500207	AnagrOXF.S1G482700	.	+	1880	cluster_1
AnagrOXF.S2	1846528	1848477	AnagrOXF.S2G031200	.	-	1949	cluster_1
AnagrOXF.S1	7978276	7978640	AnagrOXF.S1G168600	.	+	364	cluster_1
AnagrOXF.S1	1204766	1206030	AnagrOXF.S1G020800	.	+	1264	cluster_1
AnagrOXF.S5	8335462	8335855	AnagrOXF.S5G194900	.	-	393	cluster_1
AnagrOXF.S1	26653408	26655685	AnagrOXF.S1G573300	.	+	2277	cluster_1
AnagrOXF.S4	3600544	3602720	AnagrOXF.S4G078300	.	+	2176	cluster_1
AnagrOXF.S2	25287149	25288475	AnagrOXF.S2G554700	.	+	1326	cluster_1
AnagrOXF.S2	8209241	8210847	AnagrOXF.S2G174900	.	+	1606	cluster_1
AnagrOXF.S2	15944692	15945435	AnagrOXF.S2G351200	.	+	743	cluster_1
AnagrOXF.S4	15682135	15682426	AnagrOXF.S4G368500	.	-	291	cluster_1
AnagrOXF.S2	14037882	14039509	AnagrOXF.S2G298000	.	+	1627	cluster_1
AnagrOXF.S3	6555910	6556165	AnagrOXF.S3G132400	.	+	255	cluster_1
AnagrOXF.S3	12163559	12165568	AnagrOXF.S3G255300	.	-	2009	cluster_1
AnagrOXF.S1	26563871	26565215	AnagrOXF.S1G570700	.	+	1344	cluster_1
AnagrOXF.S5	5789083	5790953	AnagrOXF.S5G134300	.	-	1870	cluster_1
AnagrOXF.S1	24409258	24409777	AnagrOXF.S1G525900	.	-	519	cluster_1
AnagrOXF.S1	13940491	13941671	AnagrOXF.S1G294800	.	+	1180	cluster_1
AnagrOXF.S4	15229054	15230240	AnagrOXF.S4G357300	.	-	1186	cluster_1
AnagrOXF.S5	11421345	11423390	AnagrOXF.S5G264600	.	+	2045	cluster_1
AnagrOXF.S3	6576079	6577174	AnagrOXF.S3G133200	.	-	1095	cluster_1
AnagrOXF.S2	19663819	19664489	AnagrOXF.S2G435800	.	-	670	cluster_1
AnagrOXF.S1	29331675	29332826	AnagrOXF.S1G633200	.	-	1151	cluster_1
AnagrOXF.S4	6253586	6255722	AnagrOXF.S4G141900	.	+	2136	cluster_1
AnagrOXF.S1	27399331	27400265	AnagrOXF.S1G590500	.	+	934	cluster_1
AnagrOXF.S5	7960578	7961352	AnagrOXF.S5G185700	.	-	774	cluster_1
AnagrOXF.S4	18558407	18560488	AnagrOXF.S4G432500	.	+	2081	cluster_1
AnagrOXF.S4	9115103	9115463	AnagrOXF.S4G207900	.	+	360	cluster_1
AnagrOXF.S1	26734998	26735574	AnagrOXF.S1G575800	.	+	576	cluster_1
AnagrOXF.S3	15505491	15506997	AnagrOXF.S3G325400	.	+	1506	cluster_1
AnagrOXF.S1	1679341	1682182	AnagrOXF.S1G030800	.	+	2841	cluster_1
AnagrOXF.S1	4370262	4371354	AnagrOXF.S1G087800	.	+	1092	cluster_1
AnagrOXF.S5	6908524	6910024	AnagrOXF.S5G161000	.	-	1500	cluster_1
AnagrOXF.S2	14587058	14587860	AnagrOXF.S2G313900	.	-	802	cluster_1
AnagrOXF.S5	2117431	2118238	AnagrOXF.S5G048600	.	+	807	cluster_1
AnagrOXF.S4	12179412	12180853	AnagrOXF.S4G283300	.	-	1441	cluster_1
AnagrOXF.S4	10212147	10213575	AnagrOXF.S4G234800	.	+	1428	cluster_1
AnagrOXF.S1	21693562	21693994	AnagrOXF.S1G464100	.	-	432	cluster_1
AnagrOXF.S1	28478519	28479713	AnagrOXF.S1G615700	.	+	1194	cluster_1
AnagrOXF.S2	24604170	24605639	AnagrOXF.S2G539100	.	-	1469	cluster_1
AnagrOXF.S2	16677440	16678505	AnagrOXF.S2G368900	.	+	1065	cluster_1
AnagrOXF.S4	7823807	7825967	AnagrOXF.S4G178700	.	+	2160	cluster_1
AnagrOXF.S2	1830207	1832105	AnagrOXF.S2G030700	.	-	1898	cluster_1
AnagrOXF.S5	13569733	13571735	AnagrOXF.S5G310000	.	-	2002	cluster_1
AnagrOXF.S4	13309429	13310070	AnagrOXF.S4G314900	.	+	641	cluster_1
AnagrOXF.S1	28202677	28203106	AnagrOXF.S1G609000	.	-	429	cluster_1
AnagrOXF.S1	16955993	16957292	AnagrOXF.S1G365100	.	-	1299	cluster_1
AnagrOXF.S1	17625956	17628641	AnagrOXF.S1G381000	.	+	2685	cluster_1
AnagrOXF.S4	3593949	3597504	AnagrOXF.S4G078200	.	-	3555	cluster_1
AnagrOXF.S1	14720494	14722697	AnagrOXF.S1G315400	.	+	2203	cluster_1
AnagrOXF.S4	17062188	17064330	AnagrOXF.S4G401000	.	+	2142	cluster_1
AnagrOXF.S4	6468818	6469793	AnagrOXF.S4G147000	.	+	975	cluster_1
AnagrOXF.S5	12577570	12578234	AnagrOXF.S5G290500	.	+	664	cluster_1
AnagrOXF.S3	4558236	4558551	AnagrOXF.S3G087900	.	-	315	cluster_1
AnagrOXF.S1	1560478	1561515	AnagrOXF.S1G028000	.	+	1037	cluster_1
AnagrOXF.S3	15969414	15969840	AnagrOXF.S3G336900	.	-	426	cluster_1
AnagrOXF.S1	637529	639427	AnagrOXF.S1G012600	.	-	1898	cluster_1
AnagrOXF.S1	16953624	16954920	AnagrOXF.S1G365000	.	-	1296	cluster_1
AnagrOXF.S4	1278074	1280797	AnagrOXF.S4G024500	.	+	2723	cluster_1
AnagrOXF.S1	26774255	26775350	AnagrOXF.S1G576900	.	+	1095	cluster_1
AnagrOXF.S1	2450765	2452843	AnagrOXF.S1G048000	.	+	2078	cluster_1
AnagrOXF.S2	3532790	3533685	AnagrOXF.S2G063800	.	+	895	cluster_1
AnagrOXF.S2	4565741	4566880	AnagrOXF.S2G089600	.	+	1139	cluster_1
AnagrOXF.S2	5411360	5411612	AnagrOXF.S2G112300	.	-	252	cluster_1
AnagrOXF.S1	23641093	23642598	AnagrOXF.S1G510500	.	+	1505	cluster_1
AnagrOXF.S4	6252079	6252784	AnagrOXF.S4G141700	.	-	705	cluster_1
AnagrOXF.S3	14448099	14449172	AnagrOXF.S3G307800	.	+	1073	cluster_1
AnagrOXF.S4	10605849	10607139	AnagrOXF.S4G244700	.	+	1290	cluster_1
AnagrOXF.S5	7190838	7191966	AnagrOXF.S5G168000	.	+	1128	cluster_1
AnagrOXF.S1	14077782	14079002	AnagrOXF.S1G298600	.	-	1220	cluster_1
AnagrOXF.S4	8256134	8256708	AnagrOXF.S4G188000	.	+	574	cluster_1
AnagrOXF.S2	5502924	5503974	AnagrOXF.S2G113900	.	-	1050	cluster_1
AnagrOXF.S5	12394364	12395105	AnagrOXF.S5G287200	.	+	741	cluster_1
AnagrOXF.S2	1844063	1846047	AnagrOXF.S2G031100	.	+	1984	cluster_1
AnagrOXF.S5	4747164	4747666	AnagrOXF.S5G108200	.	+	502	cluster_1
AnagrOXF.S2	15557913	15560591	AnagrOXF.S2G340900	.	-	2678	cluster_1
AnagrOXF.S2	20209509	20211434	AnagrOXF.S2G446800	.	+	1925	cluster_1
AnagrOXF.S4	15456494	15457680	AnagrOXF.S4G362700	.	+	1186	cluster_1
AnagrOXF.S3	15940892	15941455	AnagrOXF.S3G336200	.	+	563	cluster_1
AnagrOXF.S1	16448792	16450084	AnagrOXF.S1G352900	.	+	1292	cluster_1
AnagrOXF.S4	12258969	12259782	AnagrOXF.S4G286100	.	+	813	cluster_1
AnagrOXF.S3	12165699	12165954	AnagrOXF.S3G255400	.	-	255	cluster_1
AnagrOXF.S3	5736950	5739255	AnagrOXF.S3G113000	.	-	2305	cluster_1
AnagrOXF.S3	6554898	6555543	AnagrOXF.S3G132300	.	-	645	cluster_1
AnagrOXF.S4	12201944	12203424	AnagrOXF.S4G284300	.	-	1480	cluster_1
AnagrOXF.S5	2399220	2401387	AnagrOXF.S5G054900	.	+	2167	cluster_1
AnagrOXF.S2	19676280	19678092	AnagrOXF.S2G436100	.	-	1812	cluster_1
AnagrOXF.S5	7973241	7973493	AnagrOXF.S5G186100	.	+	252	cluster_1
AnagrOXF.S5	11626822	11629332	AnagrOXF.S5G269300	.	-	2510	cluster_1
AnagrOXF.S3	4499061	4499484	AnagrOXF.S3G086100	.	+	423	cluster_1
AnagrOXF.S4	15854315	15856471	AnagrOXF.S4G373600	.	-	2156	cluster_1
AnagrOXF.S5	11437991	11438906	AnagrOXF.S5G265400	.	+	915	cluster_1
AnagrOXF.S2	15152472	15153351	AnagrOXF.S2G331700	.	+	879	cluster_1
AnagrOXF.S2	4594881	4595376	AnagrOXF.S2G090800	.	+	495	cluster_1
AnagrOXF.S4	9706523	9712891	AnagrOXF.S4G221700	.	+	6368	cluster_1
AnagrOXF.S4	7901151	7902450	AnagrOXF.S4G180100	.	-	1299	cluster_1
AnagrOXF.S6	9549599	9549860	AnagrOXF.S6G177900	.	+	261	cluster_1
AnagrOXF.S3	15931680	15932439	AnagrOXF.S3G335900	.	+	759	cluster_1
AnagrOXF.S1	7962864	7966870	AnagrOXF.S1G168100	.	+	4006	cluster_1
AnagrOXF.S1	30887379	30887886	AnagrOXF.S1G666800	.	+	507	cluster_1
AnagrOXF.S4	17398361	17400653	AnagrOXF.S4G408800	.	+	2292	cluster_1
AnagrOXF.S3	8684061	8684546	AnagrOXF.S3G184700	.	-	485	cluster_1
AnagrOXF.S4	16386209	16389104	AnagrOXF.S4G386400	.	-	2895	cluster_1
AnagrOXF.S3	5471520	5472927	AnagrOXF.S3G108000	.	+	1407	cluster_1
AnagrOXF.S4	12846025	12848155	AnagrOXF.S4G302300	.	-	2130	cluster_1
AnagrOXF.S1	5890300	5892535	AnagrOXF.S1G117000	.	-	2235	cluster_1
AnagrOXF.S3	6772991	6775021	AnagrOXF.S3G138900	.	+	2030	cluster_1
AnagrOXF.S4	14949551	14950957	AnagrOXF.S4G349100	.	-	1406	cluster_1
AnagrOXF.S1	24901783	24902139	AnagrOXF.S1G534700	.	-	356	cluster_1
AnagrOXF.S3	18262243	18262540	AnagrOXF.S3G381700	.	-	297	cluster_1
AnagrOXF.S1	26224108	26228741	AnagrOXF.S1G563600	.	+	4633	cluster_1
AnagrOXF.S1	7517538	7518325	AnagrOXF.S1G156300	.	-	787	cluster_1
AnagrOXF.S5	10092308	10092773	AnagrOXF.S5G233500	.	-	465	cluster_1
AnagrOXF.S4	10874989	10876845	AnagrOXF.S4G251300	.	+	1856	cluster_1
AnagrOXF.S3	10500682	10502227	AnagrOXF.S3G221100	.	-	1545	cluster_1
AnagrOXF.S4	15331755	15333663	AnagrOXF.S4G360700	.	-	1908	cluster_1
AnagrOXF.S1	315422	316818	AnagrOXF.S1G006400	.	-	1396	cluster_1
AnagrOXF.S4	15640686	15641702	AnagrOXF.S4G367400	.	-	1016	cluster_1
AnagrOXF.S2	25803805	25805971	AnagrOXF.S2G566100	.	-	2166	cluster_1
AnagrOXF.S2	13190729	13191354	AnagrOXF.S2G276600	.	+	625	cluster_1
AnagrOXF.S3	2032060	2035659	AnagrOXF.S3G033400	.	-	3599	cluster_1
AnagrOXF.S1	3554539	3555632	AnagrOXF.S1G072700	.	-	1093	cluster_1
AnagrOXF.S1	23441866	23446037	AnagrOXF.S1G505100	.	+	4171	cluster_1
AnagrOXF.S4	5538964	5540456	AnagrOXF.S4G126500	.	+	1492	cluster_1
AnagrOXF.S4	17610960	17613882	AnagrOXF.S4G413700	.	-	2922	cluster_1
AnagrOXF.S5	7349467	7350937	AnagrOXF.S5G172000	.	+	1470	cluster_1
AnagrOXF.S4	15339298	15339892	AnagrOXF.S4G360900	.	+	594	cluster_1
AnagrOXF.S1	2587204	2588320	AnagrOXF.S1G052500	.	+	1116	cluster_1
AnagrOXF.S2	18358203	18358795	AnagrOXF.S2G407900	.	+	592	cluster_1
AnagrOXF.S1	17424638	17425446	AnagrOXF.S1G375500	.	-	808	cluster_1
AnagrOXF.S5	12474395	12476159	AnagrOXF.S5G288500	.	-	1764	cluster_1
AnagrOXF.S2	13191658	13192373	AnagrOXF.S2G276700	.	+	715	cluster_1
AnagrOXF.S2	5004112	5005207	AnagrOXF.S2G101700	.	+	1095	cluster_1
AnagrOXF.S1	17185803	17187732	AnagrOXF.S1G369900	.	-	1929	cluster_1
AnagrOXF.S3	19757181	19758549	AnagrOXF.S3G411500	.	-	1368	cluster_1
AnagrOXF.S1	8178309	8179623	AnagrOXF.S1G173600	.	-	1314	cluster_1
AnagrOXF.S2	23265188	23266532	AnagrOXF.S2G506500	.	-	1344	cluster_1
AnagrOXF.S1	2276890	2277253	AnagrOXF.S1G044600	.	+	363	cluster_1
AnagrOXF.S3	10906115	10906781	AnagrOXF.S3G231300	.	-	666	cluster_1
AnagrOXF.S5	8337853	8338624	AnagrOXF.S5G195000	.	-	771	cluster_1
AnagrOXF.S1	13253611	13253956	AnagrOXF.S1G278400	.	+	345	cluster_1
AnagrOXF.S4	12866075	12866696	AnagrOXF.S4G303000	.	+	621	cluster_1
AnagrOXF.S2	4676790	4677871	AnagrOXF.S2G093000	.	-	1081	cluster_1
AnagrOXF.S4	14549347	14550781	AnagrOXF.S4G338800	.	+	1434	cluster_1
AnagrOXF.S1	13646716	13647070	AnagrOXF.S1G288100	.	+	354	cluster_1
AnagrOXF.S1	28445715	28446936	AnagrOXF.S1G615300	.	+	1221	cluster_1
AnagrOXF.S4	839031	839574	AnagrOXF.S4G013900	.	-	543	cluster_1
AnagrOXF.S5	7850780	7851482	AnagrOXF.S5G183100	.	+	702	cluster_1
AnagrOXF.S5	13145296	13145857	AnagrOXF.S5G300600	.	-	561	cluster_1
AnagrOXF.S1	2586904	2587129	AnagrOXF.S1G052400	.	+	225	cluster_1
AnagrOXF.S4	10481298	10484723	AnagrOXF.S4G241600	.	-	3425	cluster_1
AnagrOXF.S1	2447089	2448043	AnagrOXF.S1G047800	.	-	954	cluster_1
AnagrOXF.S3	2943124	2944723	AnagrOXF.S3G051700	.	+	1599	cluster_1
AnagrOXF.S3	15909488	15909854	AnagrOXF.S3G335300	.	+	366	cluster_1
AnagrOXF.S2	15002298	15003108	AnagrOXF.S2G326800	.	+	810	cluster_1
AnagrOXF.S1	26072268	26074956	AnagrOXF.S1G560000	.	+	2688	cluster_1
AnagrOXF.S2	5811748	5812546	AnagrOXF.S2G119500	.	-	798	cluster_1
AnagrOXF.S2	24749970	24751204	AnagrOXF.S2G543300	.	-	1234	cluster_1
AnagrOXF.S2	19657227	19658241	AnagrOXF.S2G435500	.	-	1014	cluster_1
AnagrOXF.S4	5077071	5077950	AnagrOXF.S4G114200	.	-	879	cluster_1
AnagrOXF.S1	2649459	2650805	AnagrOXF.S1G053600	.	+	1346	cluster_1
AnagrOXF.S1	12101413	12102031	AnagrOXF.S1G254100	.	-	618	cluster_1
AnagrOXF.S3	8887213	8892091	AnagrOXF.S3G188200	.	-	4878	cluster_1
AnagrOXF.S4	14228432	14230368	AnagrOXF.S4G332900	.	+	1936	cluster_1
AnagrOXF.S3	15910438	15911034	AnagrOXF.S3G335400	.	-	596	cluster_1
AnagrOXF.S4	14724447	14725000	AnagrOXF.S4G343200	.	-	553	cluster_1
AnagrOXF.S3	12741746	12743209	AnagrOXF.S3G268000	.	+	1463	cluster_1
AnagrOXF.S3	6517833	6518792	AnagrOXF.S3G131400	.	+	959	cluster_1
AnagrOXF.S2	16701887	16702538	AnagrOXF.S2G369900	.	+	651	cluster_1
AnagrOXF.S1	2897679	2897961	AnagrOXF.S1G059500	.	+	282	cluster_1
AnagrOXF.S4	10168285	10168684	AnagrOXF.S4G233900	.	-	399	cluster_1
AnagrOXF.S3	4989168	4989539	AnagrOXF.S3G096900	.	-	371	cluster_1
AnagrOXF.S2	7173276	7174797	AnagrOXF.S2G152100	.	-	1521	cluster_1
AnagrOXF.S1	22490565	22490820	AnagrOXF.S1G482400	.	-	255	cluster_1
AnagrOXF.S1	13862051	13862696	AnagrOXF.S1G293200	.	+	645	cluster_1
AnagrOXF.S3	4304920	4306235	AnagrOXF.S3G081400	.	-	1315	cluster_1
AnagrOXF.S1	28007605	28008649	AnagrOXF.S1G605100	.	+	1044	cluster_1
AnagrOXF.S1	23637718	23638854	AnagrOXF.S1G510300	.	+	1136	cluster_1
AnagrOXF.S3	5043524	5044267	AnagrOXF.S3G098400	.	-	743	cluster_1
AnagrOXF.S2	9861917	9862472	AnagrOXF.S2G210500	.	+	555	cluster_1
AnagrOXF.S1	12105986	12107654	AnagrOXF.S1G254200	.	+	1668	cluster_1
AnagrOXF.S1	7523373	7524768	AnagrOXF.S1G156400	.	-	1395	cluster_1
AnagrOXF.S3	11035488	11036046	AnagrOXF.S3G234400	.	-	558	cluster_1
AnagrOXF.S2	5489945	5490275	AnagrOXF.S2G113500	.	-	330	cluster_1
AnagrOXF.S2	21585210	21585866	AnagrOXF.S2G472800	.	+	656	cluster_1
AnagrOXF.S4	17065238	17066807	AnagrOXF.S4G401100	.	-	1569	cluster_1
AnagrOXF.S3	11333729	11334095	AnagrOXF.S3G240400	.	+	366	cluster_1
AnagrOXF.S1	10683775	10685211	AnagrOXF.S1G226200	.	+	1436	cluster_1
AnagrOXF.S2	19664921	19665146	AnagrOXF.S2G435900	.	+	225	cluster_1
AnagrOXF.S4	1414458	1417810	AnagrOXF.S4G027100	.	+	3352	cluster_1
AnagrOXF.S2	15678451	15679404	AnagrOXF.S2G344300	.	-	953	cluster_1
AnagrOXF.S4	15322558	15323935	AnagrOXF.S4G360500	.	+	1377	cluster_1
AnagrOXF.S4	1275947	1277221	AnagrOXF.S4G024400	.	-	1274	cluster_1
AnagrOXF.S5	12546125	12546546	AnagrOXF.S5G289800	.	-	421	cluster_1
AnagrOXF.S2	24943906	24945682	AnagrOXF.S2G547600	.	+	1776	cluster_1
AnagrOXF.S5	7887093	7887420	AnagrOXF.S5G183700	.	-	327	cluster_1
AnagrOXF.S5	12530206	12531946	AnagrOXF.S5G289600	.	-	1740	cluster_1
AnagrOXF.S1	7970220	7970658	AnagrOXF.S1G168400	.	-	438	cluster_1
AnagrOXF.S1	26652435	26652810	AnagrOXF.S1G573200	.	-	375	cluster_1
AnagrOXF.S1	1172328	1172640	AnagrOXF.S1G020000	.	-	312	cluster_1
AnagrOXF.S4	1282297	1282877	AnagrOXF.S4G024700	.	+	580	cluster_1
AnagrOXF.S2	1647289	1648630	AnagrOXF.S2G025500	.	-	1341	cluster_1
AnagrOXF.S1	10801671	10802328	AnagrOXF.S1G227800	.	-	657	cluster_1
AnagrOXF.S1	2275532	2276504	AnagrOXF.S1G044500	.	-	972	cluster_1
AnagrOXF.S3	2036060	2040087	AnagrOXF.S3G033500	.	+	4027	cluster_1
AnagrOXF.S4	16909714	16911444	AnagrOXF.S4G397200	.	+	1730	cluster_1
AnagrOXF.S4	17092015	17093435	AnagrOXF.S4G402100	.	+	1420	cluster_1
AnagrOXF.S6	11301961	11303269	AnagrOXF.S6G210200	.	+	1308	cluster_1
AnagrOXF.S6	9548873	9549272	AnagrOXF.S6G177800	.	-	399	cluster_1
AnagrOXF.S4	14956002	14959123	AnagrOXF.S4G349300	.	+	3121	cluster_1
AnagrOXF.S2	16045301	16046253	AnagrOXF.S2G354800	.	-	952	cluster_1
AnagrOXF.S3	5734440	5736225	AnagrOXF.S3G112900	.	+	1785	cluster_1
AnagrOXF.S4	2973253	2974548	AnagrOXF.S4G064300	.	-	1295	cluster_1
AnagrOXF.S5	11417979	11419194	AnagrOXF.S5G264500	.	+	1215	cluster_1
AnagrOXF.S2	5410531	5411137	AnagrOXF.S2G112200	.	-	606	cluster_1
AnagrOXF.S1	13865162	13865620	AnagrOXF.S1G293500	.	+	458	cluster_1
AnagrOXF.S2	15048190	15049273	AnagrOXF.S2G327900	.	-	1083	cluster_1
AnagrOXF.S2	20110886	20112545	AnagrOXF.S2G445200	.	-	1659	cluster_1
AnagrOXF.S4	15860295	15861112	AnagrOXF.S4G373800	.	+	817	cluster_1
AnagrOXF.S2	13188298	13189754	AnagrOXF.S2G276500	.	+	1456	cluster_1
AnagrOXF.S2	18360838	18361515	AnagrOXF.S2G408100	.	+	677	cluster_1
AnagrOXF.S2	14997804	14999535	AnagrOXF.S2G326700	.	-	1731	cluster_1
AnagrOXF.S4	6256756	6257005	AnagrOXF.S4G142000	.	+	249	cluster_1
AnagrOXF.S1	22488805	22489701	AnagrOXF.S1G482300	.	+	896	cluster_1
AnagrOXF.S3	9612452	9613268	AnagrOXF.S3G204300	.	+	816	cluster_1
AnagrOXF.S1	29312725	29313235	AnagrOXF.S1G632800	.	-	510	cluster_1
AnagrOXF.S1	23647544	23648987	AnagrOXF.S1G510700	.	+	1443	cluster_1
AnagrOXF.S3	258308	261696	AnagrOXF.S3G003300	.	+	3388	cluster_1
AnagrOXF.S1	23440697	23441478	AnagrOXF.S1G505000	.	-	781	cluster_1
AnagrOXF.S4	13635473	13636980	AnagrOXF.S4G321700	.	+	1507	cluster_1
AnagrOXF.S5	12580900	12582699	AnagrOXF.S5G290700	.	+	1799	cluster_1
AnagrOXF.S1	27543464	27544770	AnagrOXF.S1G593800	.	+	1306	cluster_1
AnagrOXF.S3	4344028	4345810	AnagrOXF.S3G082500	.	-	1782	cluster_1
AnagrOXF.S4	7754361	7754646	AnagrOXF.S4G176700	.	-	285	cluster_1
AnagrOXF.S2	7562098	7563695	AnagrOXF.S2G161800	.	+	1597	cluster_1
AnagrOXF.S2	14019111	14021411	AnagrOXF.S2G297800	.	-	2300	cluster_1
AnagrOXF.S4	6250667	6251037	AnagrOXF.S4G141600	.	+	370	cluster_1
AnagrOXF.S4	12240758	12241937	AnagrOXF.S4G285700	.	-	1179	cluster_1
AnagrOXF.S4	18705562	18707719	AnagrOXF.S4G435700	.	+	2157	cluster_1
AnagrOXF.S5	7348677	7349362	AnagrOXF.S5G171900	.	+	685	cluster_1
AnagrOXF.S6	8487586	8490953	AnagrOXF.S6G160500	.	+	3367	cluster_1
AnagrOXF.S5	12578774	12579711	AnagrOXF.S5G290600	.	+	937	cluster_1
AnagrOXF.S1	26518777	26519797	AnagrOXF.S1G569400	.	-	1020	cluster_1
AnagrOXF.S2	17235858	17236071	AnagrOXF.S2G381700	.	-	213	cluster_1
AnagrOXF.S2	8487530	8488106	AnagrOXF.S2G181500	.	+	576	cluster_1
AnagrOXF.S2	20328056	20329572	AnagrOXF.S2G448100	.	-	1516	cluster_1
AnagrOXF.S1	28996452	28997977	AnagrOXF.S1G626200	.	-	1525	cluster_1
AnagrOXF.S2	14903784	14905170	AnagrOXF.S2G323400	.	-	1386	cluster_1
AnagrOXF.S4	17968971	17970505	AnagrOXF.S4G420000	.	+	1534	cluster_1
AnagrOXF.S2	4026858	4028699	AnagrOXF.S2G077000	.	+	1841	cluster_1
AnagrOXF.S1	22326751	22328825	AnagrOXF.S1G479400	.	+	2074	cluster_1
AnagrOXF.S2	25233917	25236265	AnagrOXF.S2G553500	.	-	2348	cluster_1
AnagrOXF.S3	5740810	5741614	AnagrOXF.S3G113100	.	-	804	cluster_1
AnagrOXF.S1	1172660	1173725	AnagrOXF.S1G020100	.	-	1065	cluster_1
AnagrOXF.S1	27655605	27659338	AnagrOXF.S1G596600	.	+	3733	cluster_1
AnagrOXF.S3	13913985	13914255	AnagrOXF.S3G292800	.	+	270	cluster_1
AnagrOXF.S5	7887547	7888115	AnagrOXF.S5G183800	.	+	568	cluster_1
AnagrOXF.S2	2710737	2711220	AnagrOXF.S2G047100	.	-	483	cluster_1
AnagrOXF.S2	2228237	2228738	AnagrOXF.S2G038600	.	+	501	cluster_1
AnagrOXF.S6	9665809	9667779	AnagrOXF.S6G180400	.	-	1970	cluster_1
AnagrOXF.S1	24530472	24531051	AnagrOXF.S1G527700	.	+	579	cluster_1
AnagrOXF.S4	1792780	1794280	AnagrOXF.S4G037100	.	-	1500	cluster_1
AnagrOXF.S1	22490944	22491997	AnagrOXF.S1G482500	.	-	1053	cluster_1
AnagrOXF.S1	30915819	30917989	AnagrOXF.S1G667500	.	-	2170	cluster_1
AnagrOXF.S1	5266938	5268433	AnagrOXF.S1G102700	.	+	1495	cluster_1
AnagrOXF.S1	30885266	30885749	AnagrOXF.S1G666700	.	+	483	cluster_1
AnagrOXF.S4	16898449	16899964	AnagrOXF.S4G396900	.	+	1515	cluster_1
AnagrOXF.S6	7177906	7178932	AnagrOXF.S6G138000	.	+	1026	cluster_1
AnagrOXF.S4	6257122	6257998	AnagrOXF.S4G142100	.	+	876	cluster_1
AnagrOXF.S1	15825621	15828078	AnagrOXF.S1G340700	.	+	2457	cluster_1
AnagrOXF.S3	19758689	19760529	AnagrOXF.S3G411600	.	+	1840	cluster_1
AnagrOXF.S6	9668330	9668865	AnagrOXF.S6G180500	.	+	535	cluster_1
AnagrOXF.S4	10271362	10272807	AnagrOXF.S4G235700	.	-	1445	cluster_1
AnagrOXF.S1	22446545	22448132	AnagrOXF.S1G481000	.	+	1587	cluster_1
AnagrOXF.S3	13913092	13913633	AnagrOXF.S3G292700	.	-	541	cluster_1
AnagrOXF.S2	3989808	3991701	AnagrOXF.S2G076000	.	+	1893	cluster_1
AnagrOXF.S3	13550680	13551172	AnagrOXF.S3G285300	.	+	492	cluster_1
AnagrOXF.S4	4567205	4571717	AnagrOXF.S4G100100	.	-	4512	cluster_1
AnagrOXF.S2	5497162	5497492	AnagrOXF.S2G113600	.	-	330	cluster_1
AnagrOXF.S2	20387263	20387869	AnagrOXF.S2G449400	.	+	606	cluster_1
AnagrOXF.S4	1852145	1853363	AnagrOXF.S4G038100	.	+	1218	cluster_1
AnagrOXF.S5	7893903	7894406	AnagrOXF.S5G183900	.	+	503	cluster_1
AnagrOXF.S2	1833237	1835149	AnagrOXF.S2G030800	.	-	1912	cluster_1
AnagrOXF.S1	20467133	20467503	AnagrOXF.S1G437300	.	+	370	cluster_1
AnagrOXF.S2	23263141	23263708	AnagrOXF.S2G506400	.	+	567	cluster_1
AnagrOXF.S1	15486699	15487191	AnagrOXF.S1G332900	.	+	492	cluster_1
AnagrOXF.S2	23940309	23941626	AnagrOXF.S2G522800	.	+	1317	cluster_1
AnagrOXF.S2	25346126	25347407	AnagrOXF.S2G556500	.	-	1281	cluster_1
AnagrOXF.S3	15903391	15904075	AnagrOXF.S3G335200	.	+	684	cluster_1
AnagrOXF.S3	15502169	15503507	AnagrOXF.S3G325300	.	+	1338	cluster_1
AnagrOXF.S2	12857569	12861423	AnagrOXF.S2G269000	.	+	3854	cluster_1
AnagrOXF.S1	21755797	21757192	AnagrOXF.S1G465800	.	+	1395	cluster_1
AnagrOXF.S1	14870233	14870849	AnagrOXF.S1G319500	.	+	616	cluster_1
AnagrOXF.S5	1739402	1741527	AnagrOXF.S5G039100	.	+	2125	cluster_1
AnagrOXF.S3	10219881	10220579	AnagrOXF.S3G215200	.	+	698	cluster_1
AnagrOXF.S2	18361600	18362199	AnagrOXF.S2G408200	.	+	599	cluster_1
AnagrOXF.S4	16663050	16663574	AnagrOXF.S4G391600	.	+	524	cluster_1
AnagrOXF.S4	12292088	12294698	AnagrOXF.S4G287400	.	-	2610	cluster_1
AnagrOXF.S1	7058217	7058898	AnagrOXF.S1G144700	.	-	681	cluster_1
AnagrOXF.S5	6491605	6492613	AnagrOXF.S5G150800	.	+	1008	cluster_1
AnagrOXF.S4	13318673	13319626	AnagrOXF.S4G315000	.	+	953	cluster_1
AnagrOXF.S1	21621854	21624548	AnagrOXF.S1G462300	.	+	2694	cluster_1
AnagrOXF.S5	11776456	11778661	AnagrOXF.S5G272800	.	-	2205	cluster_1
AnagrOXF.S5	8089693	8090207	AnagrOXF.S5G188800	.	+	514	cluster_1
AnagrOXF.S2	19460111	19461212	AnagrOXF.S2G431200	.	-	1101	cluster_1
AnagrOXF.S5	3624245	3624887	AnagrOXF.S5G081800	.	-	642	cluster_1
AnagrOXF.S5	11633390	11633991	AnagrOXF.S5G269500	.	+	601	cluster_1
AnagrOXF.S1	29434212	29435145	AnagrOXF.S1G635200	.	+	933	cluster_1
AnagrOXF.S2	14782066	14782567	AnagrOXF.S2G319600	.	+	501	cluster_1
AnagrOXF.S1	14479564	14480290	AnagrOXF.S1G308900	.	-	726	cluster_1
AnagrOXF.S3	13898883	13900273	AnagrOXF.S3G292400	.	-	1390	cluster_1
AnagrOXF.S2	15046990	15048033	AnagrOXF.S2G327800	.	-	1043	cluster_1
AnagrOXF.S2	6589613	6590102	AnagrOXF.S2G139200	.	-	489	cluster_1
AnagrOXF.S2	23722158	23725695	AnagrOXF.S2G517400	.	-	3537	cluster_1
AnagrOXF.S2	20132728	20133379	AnagrOXF.S2G445700	.	+	651	cluster_1
AnagrOXF.S1	31652002	31652239	AnagrOXF.S1G677400	.	-	237	cluster_1
AnagrOXF.S2	24777628	24778198	AnagrOXF.S2G544000	.	+	570	cluster_1
AnagrOXF.S1	28184552	28189732	AnagrOXF.S1G608600	.	-	5180	cluster_1
AnagrOXF.S6	199929	200931	AnagrOXF.S6G005000	.	+	1002	cluster_1
AnagrOXF.S2	5809254	5810022	AnagrOXF.S2G119400	.	-	768	cluster_1
AnagrOXF.S5	5780387	5781575	AnagrOXF.S5G133900	.	+	1188	cluster_1
AnagrOXF.S4	3378709	3380743	AnagrOXF.S4G073000	.	+	2034	cluster_1
AnagrOXF.S2	21117271	21119035	AnagrOXF.S2G462800	.	-	1764	cluster_1
AnagrOXF.S4	15472233	15472833	AnagrOXF.S4G363200	.	+	600	cluster_1
AnagrOXF.S5	5191266	5192455	AnagrOXF.S5G118200	.	+	1189	cluster_1
AnagrOXF.S2	10865990	10872527	AnagrOXF.S2G232400	.	-	6537	cluster_1
AnagrOXF.S1	30827623	30828094	AnagrOXF.S1G665400	.	-	471	cluster_1
AnagrOXF.S1	22661931	22663667	AnagrOXF.S1G487400	.	-	1736	cluster_1
AnagrOXF.S2	25797168	25798704	AnagrOXF.S2G565900	.	-	1536	cluster_1
AnagrOXF.S3	15912651	15916380	AnagrOXF.S3G335500	.	-	3729	cluster_1
AnagrOXF.S1	9891936	9892641	AnagrOXF.S1G209300	.	+	705	cluster_1
AnagrOXF.S2	5297253	5298931	AnagrOXF.S2G108100	.	-	1678	cluster_1
AnagrOXF.S1	12880125	12880928	AnagrOXF.S1G271000	.	+	803	cluster_1
AnagrOXF.S4	16912113	16913711	AnagrOXF.S4G397300	.	-	1598	cluster_1
AnagrOXF.S4	14604694	14605913	AnagrOXF.S4G340600	.	-	1219	cluster_1
AnagrOXF.S1	2057203	2057945	AnagrOXF.S1G039500	.	-	742	cluster_1
AnagrOXF.S5	11407995	11409207	AnagrOXF.S5G264300	.	+	1212	cluster_1
AnagrOXF.S2	24751494	24751863	AnagrOXF.S2G543400	.	-	369	cluster_1
AnagrOXF.S2	15550239	15557309	AnagrOXF.S2G340800	.	-	7070	cluster_1
AnagrOXF.S4	16965920	16968039	AnagrOXF.S4G398600	.	-	2119	cluster_1
AnagrOXF.S2	24332169	24340137	AnagrOXF.S2G532400	.	-	7968	cluster_1
AnagrOXF.S4	15460060	15461069	AnagrOXF.S4G362900	.	+	1009	cluster_1
AnagrOXF.S5	8333274	8333919	AnagrOXF.S5G194800	.	-	645	cluster_1
AnagrOXF.S1	23658042	23658243	AnagrOXF.S1G511000	.	+	201	cluster_1
AnagrOXF.S2	23393760	23395672	AnagrOXF.S2G508800	.	+	1912	cluster_1
AnagrOXF.S1	1607842	1608221	AnagrOXF.S1G029000	.	+	379	cluster_1
AnagrOXF.S4	3544606	3546228	AnagrOXF.S4G076900	.	-	1622	cluster_1
AnagrOXF.S2	1876642	1878727	AnagrOXF.S2G032200	.	-	2085	cluster_1
AnagrOXF.S1	2449407	2450289	AnagrOXF.S1G047900	.	+	882	cluster_1
AnagrOXF.S1	8810981	8812725	AnagrOXF.S1G187200	.	-	1744	cluster_1
AnagrOXF.S1	29090373	29091186	AnagrOXF.S1G628200	.	-	813	cluster_1
AnagrOXF.S1	28965635	28966868	AnagrOXF.S1G625600	.	+	1233	cluster_1
AnagrOXF.S4	3801993	3802437	AnagrOXF.S4G082900	.	-	444	cluster_1
AnagrOXF.S4	12237028	12238114	AnagrOXF.S4G285500	.	+	1086	cluster_1
AnagrOXF.S3	11991994	11994375	AnagrOXF.S3G251500	.	+	2381	cluster_1
AnagrOXF.S3	13810598	13811342	AnagrOXF.S3G290400	.	-	744	cluster_1
AnagrOXF.S4	14955591	14955966	AnagrOXF.S4G349200	.	+	375	cluster_1
AnagrOXF.S2	4948226	4950420	AnagrOXF.S2G100300	.	-	2194	cluster_1
AnagrOXF.S2	4596165	4596758	AnagrOXF.S2G090900	.	+	593	cluster_1
AnagrOXF.S1	28491479	28492706	AnagrOXF.S1G616300	.	+	1227	cluster_1
AnagrOXF.S4	6258906	6260660	AnagrOXF.S4G142200	.	+	1754	cluster_1
AnagrOXF.S5	12213972	12214587	AnagrOXF.S5G283200	.	+	615	cluster_1
AnagrOXF.S4	18564127	18566006	AnagrOXF.S4G432700	.	+	1879	cluster_1
AnagrOXF.S2	18359613	18360025	AnagrOXF.S2G408000	.	+	412	cluster_1
AnagrOXF.S2	15191404	15191890	AnagrOXF.S2G332100	.	+	486	cluster_1
AnagrOXF.S4	6207363	6211616	AnagrOXF.S4G140700	.	-	4253	cluster_1
AnagrOXF.S2	15237540	15238575	AnagrOXF.S2G334300	.	+	1035	cluster_1
AnagrOXF.S2	5326961	5327573	AnagrOXF.S2G108800	.	+	612	cluster_1
AnagrOXF.S5	2390443	2391274	AnagrOXF.S5G054700	.	-	831	cluster_1
AnagrOXF.S2	24929580	24931430	AnagrOXF.S2G547300	.	+	1850	cluster_1
AnagrOXF.S4	1406753	1408891	AnagrOXF.S4G026900	.	-	2138	cluster_1
AnagrOXF.S4	16389743	16390738	AnagrOXF.S4G386500	.	+	995	cluster_1
AnagrOXF.S1	6928979	6930060	AnagrOXF.S1G141700	.	-	1081	cluster_1
AnagrOXF.S1	13642842	13646190	AnagrOXF.S1G288000	.	-	3348	cluster_1
AnagrOXF.S1	1202051	1203401	AnagrOXF.S1G020600	.	-	1350	cluster_1
AnagrOXF.S4	9541805	9542552	AnagrOXF.S4G216900	.	-	747	cluster_1
AnagrOXF.S4	12482319	12482649	AnagrOXF.S4G293300	.	-	330	cluster_1
AnagrOXF.S4	17401799	17403740	AnagrOXF.S4G408900	.	+	1941	cluster_1
AnagrOXF.S3	12911839	12912578	AnagrOXF.S3G272100	.	+	739	cluster_1
AnagrOXF.S1	22516692	22517375	AnagrOXF.S1G483200	.	-	683	cluster_1
AnagrOXF.S3	3922263	3923401	AnagrOXF.S3G072100	.	+	1138	cluster_1
AnagrOXF.S2	4504446	4505167	AnagrOXF.S2G088200	.	+	721	cluster_1
AnagrOXF.S4	6576871	6577922	AnagrOXF.S4G149900	.	-	1051	cluster_1
AnagrOXF.S5	5778486	5780114	AnagrOXF.S5G133800	.	-	1628	cluster_1
AnagrOXF.S3	6541815	6543576	AnagrOXF.S3G132000	.	-	1761	cluster_1
AnagrOXF.S4	11707202	11709257	AnagrOXF.S4G271600	.	+	2055	cluster_1
AnagrOXF.S2	21253201	21253747	AnagrOXF.S2G464800	.	-	546	cluster_1
AnagrOXF.S3	6768924	6771506	AnagrOXF.S3G138800	.	-	2582	cluster_1
AnagrOXF.S2	24751935	24754246	AnagrOXF.S2G543500	.	+	2311	cluster_1
AnagrOXF.S2	24913458	24914418	AnagrOXF.S2G546800	.	+	960	cluster_1
AnagrOXF.S2	23936982	23939857	AnagrOXF.S2G522700	.	+	2875	cluster_1
AnagrOXF.S4	5429432	5431060	AnagrOXF.S4G123200	.	-	1628	cluster_1
AnagrOXF.S5	5786816	5789063	AnagrOXF.S5G134200	.	-	2247	cluster_1
AnagrOXF.S1	15376226	15377314	AnagrOXF.S1G330800	.	-	1088	cluster_1
AnagrOXF.S5	11780280	11780775	AnagrOXF.S5G272900	.	+	495	cluster_1
AnagrOXF.S1	22457609	22458734	AnagrOXF.S1G481500	.	+	1125	cluster_1
AnagrOXF.S2	14036082	14036298	AnagrOXF.S2G297900	.	+	216	cluster_1
AnagrOXF.S2	17071606	17072128	AnagrOXF.S2G377700	.	-	522	cluster_1
AnagrOXF.S3	4379740	4380445	AnagrOXF.S3G083600	.	-	705	cluster_1
AnagrOXF.S1	22508721	22509549	AnagrOXF.S1G482900	.	+	828	cluster_1
AnagrOXF.S2	24599496	24600240	AnagrOXF.S2G539000	.	+	744	cluster_1
AnagrOXF.S4	18002154	18005153	AnagrOXF.S4G420700	.	+	2999	cluster_1
AnagrOXF.S1	12945028	12949302	AnagrOXF.S1G272000	.	+	4274	cluster_1
AnagrOXF.S3	15999613	16000584	AnagrOXF.S3G337500	.	-	971	cluster_1
AnagrOXF.S5	6912366	6912687	AnagrOXF.S5G161100	.	-	321	cluster_1
AnagrOXF.S1	13865806	13866949	AnagrOXF.S1G293600	.	+	1143	cluster_1
AnagrOXF.S5	8507020	8507511	AnagrOXF.S5G198400	.	-	491	cluster_1
AnagrOXF.S2	15696089	15700278	AnagrOXF.S2G344800	.	+	4189	cluster_1
AnagrOXF.S2	14951124	14951985	AnagrOXF.S2G325000	.	-	861	cluster_1
AnagrOXF.S1	8114761	8115657	AnagrOXF.S1G172100	.	-	896	cluster_1
AnagrOXF.S5	2119145	2120786	AnagrOXF.S5G048700	.	-	1641	cluster_1
AnagrOXF.S2	25470758	25472090	AnagrOXF.S2G559100	.	+	1332	cluster_1
AnagrOXF.S2	19304003	19304403	AnagrOXF.S2G428200	.	-	400	cluster_1
AnagrOXF.S5	8421776	8423861	AnagrOXF.S5G196600	.	-	2085	cluster_1
AnagrOXF.S3	15834623	15835088	AnagrOXF.S3G334100	.	+	465	cluster_1
AnagrOXF.S6	5792900	5794390	AnagrOXF.S6G110400	.	-	1490	cluster_1
AnagrOXF.S5	1998151	1999339	AnagrOXF.S5G044800	.	+	1188	cluster_1
AnagrOXF.S4	16321433	16322508	AnagrOXF.S4G384700	.	-	1075	cluster_1
AnagrOXF.S6	5795508	5797895	AnagrOXF.S6G110500	.	+	2387	cluster_1
AnagrOXF.S3	15835121	15835847	AnagrOXF.S3G334200	.	+	726	cluster_1
AnagrOXF.S2	6203476	6204133	AnagrOXF.S2G130300	.	-	657	cluster_1
AnagrOXF.S2	4587324	4588293	AnagrOXF.S2G090500	.	+	969	cluster_1
AnagrOXF.S4	3785217	3785640	AnagrOXF.S4G082700	.	-	423	cluster_1
AnagrOXF.S2	24596539	24598413	AnagrOXF.S2G538900	.	-	1874	cluster_1
AnagrOXF.S1	28006443	28006707	AnagrOXF.S1G605000	.	-	264	cluster_1
AnagrOXF.S2	4619371	4619920	AnagrOXF.S2G091500	.	+	549	cluster_1
AnagrOXF.S1	22514555	22515400	AnagrOXF.S1G483100	.	-	845	cluster_1
AnagrOXF.S4	10670472	10672441	AnagrOXF.S4G246200	.	-	1969	cluster_1
AnagrOXF.S3	6726268	6729833	AnagrOXF.S3G137600	.	-	3565	cluster_1
AnagrOXF.S3	14639648	14640758	AnagrOXF.S3G311700	.	-	1110	cluster_1
AnagrOXF.S4	8390050	8391482	AnagrOXF.S4G191400	.	-	1432	cluster_1
AnagrOXF.S2	24799454	24800659	AnagrOXF.S2G544700	.	-	1205	cluster_1
AnagrOXF.S2	13061395	13061766	AnagrOXF.S2G273800	.	+	371	cluster_1
AnagrOXF.S3	12912602	12913785	AnagrOXF.S3G272200	.	+	1183	cluster_1
AnagrOXF.S1	8899299	8900119	AnagrOXF.S1G188900	.	-	820	cluster_1
AnagrOXF.S2	14952067	14954698	AnagrOXF.S2G325100	.	+	2631	cluster_1
AnagrOXF.S4	14725300	14725702	AnagrOXF.S4G343300	.	+	402	cluster_1
AnagrOXF.S2	4573944	4574351	AnagrOXF.S2G090000	.	+	407	cluster_1
AnagrOXF.S2	15242120	15243242	AnagrOXF.S2G334600	.	+	1122	cluster_1
AnagrOXF.S4	13335195	13336393	AnagrOXF.S4G315400	.	-	1198	cluster_1
AnagrOXF.S2	18655187	18656345	AnagrOXF.S2G414500	.	-	1158	cluster_1
AnagrOXF.S3	8406970	8409137	AnagrOXF.S3G178400	.	-	2167	cluster_1
AnagrOXF.S1	16946994	16948988	AnagrOXF.S1G364900	.	+	1994	cluster_1
AnagrOXF.S4	10673880	10676059	AnagrOXF.S4G246300	.	+	2179	cluster_1
AnagrOXF.S4	831040	832114	AnagrOXF.S4G013700	.	-	1074	cluster_1
AnagrOXF.S3	6281119	6283162	AnagrOXF.S3G125200	.	-	2043	cluster_1
AnagrOXF.S3	6237263	6238660	AnagrOXF.S3G124300	.	-	1397	cluster_1
AnagrOXF.S2	16061349	16068444	AnagrOXF.S2G355100	.	+	7095	cluster_1
AnagrOXF.S1	2277884	2278571	AnagrOXF.S1G044700	.	+	687	cluster_1
AnagrOXF.S1	21490531	21494246	AnagrOXF.S1G459000	.	-	3715	cluster_1
AnagrOXF.S5	12561321	12561911	AnagrOXF.S5G290100	.	-	590	cluster_1
AnagrOXF.S2	5813300	5814572	AnagrOXF.S2G119600	.	+	1272	cluster_1
AnagrOXF.S2	23711977	23714308	AnagrOXF.S2G517200	.	+	2331	cluster_1
AnagrOXF.S4	5288469	5291037	AnagrOXF.S4G120000	.	+	2568	cluster_1
AnagrOXF.S5	7964432	7964830	AnagrOXF.S5G185800	.	-	398	cluster_1
AnagrOXF.S4	1281849	1282275	AnagrOXF.S4G024600	.	+	426	cluster_1
AnagrOXF.S5	2138043	2139745	AnagrOXF.S5G049300	.	-	1702	cluster_1
AnagrOXF.S2	7946646	7946994	AnagrOXF.S2G167800	.	+	348	cluster_1
AnagrOXF.S2	14044758	14046191	AnagrOXF.S2G298200	.	-	1433	cluster_1
AnagrOXF.S5	1737190	1738396	AnagrOXF.S5G039000	.	-	1206	cluster_1
AnagrOXF.S3	1053155	1053887	AnagrOXF.S3G012700	.	-	732	cluster_1
AnagrOXF.S3	8687529	8688722	AnagrOXF.S3G184800	.	+	1193	cluster_1
AnagrOXF.S2	16700997	16701693	AnagrOXF.S2G369800	.	-	696	cluster_1
AnagrOXF.S5	2016310	2017502	AnagrOXF.S5G045300	.	+	1192	cluster_1
AnagrOXF.S4	10868351	10870177	AnagrOXF.S4G251200	.	+	1826	cluster_1
AnagrOXF.S3	6416439	6416970	AnagrOXF.S3G128300	.	+	531	cluster_1
AnagrOXF.S2	24922275	24922740	AnagrOXF.S2G547100	.	+	465	cluster_1
AnagrOXF.S3	8595781	8597220	AnagrOXF.S3G182300	.	+	1439	cluster_1
AnagrOXF.S5	9078555	9079781	AnagrOXF.S5G211000	.	-	1226	cluster_1
AnagrOXF.S3	2733811	2735275	AnagrOXF.S3G046600	.	-	1464	cluster_1
AnagrOXF.S4	10982466	10984318	AnagrOXF.S4G253700	.	+	1852	cluster_1
AnagrOXF.S2	23392489	23393293	AnagrOXF.S2G508700	.	-	804	cluster_1
AnagrOXF.S5	10913759	10914307	AnagrOXF.S5G253300	.	+	548	cluster_1
AnagrOXF.S4	17090876	17091600	AnagrOXF.S4G402000	.	+	724	cluster_1
AnagrOXF.S2	1617741	1618314	AnagrOXF.S2G025000	.	+	573	cluster_1
AnagrOXF.S3	7491466	7493450	AnagrOXF.S3G156200	.	+	1984	cluster_1
AnagrOXF.S5	10090418	10091403	AnagrOXF.S5G233400	.	-	985	cluster_1
AnagrOXF.S2	17871524	17873310	AnagrOXF.S2G396600	.	-	1786	cluster_1
AnagrOXF.S5	10916187	10917798	AnagrOXF.S5G253400	.	-	1611	cluster_1
AnagrOXF.S4	12304157	12305156	AnagrOXF.S4G287600	.	-	999	cluster_1
AnagrOXF.S4	18555624	18556697	AnagrOXF.S4G432400	.	-	1073	cluster_1
AnagrOXF.S3	7556993	7557926	AnagrOXF.S3G157600	.	-	933	cluster_1
AnagrOXF.S1	10410139	10412213	AnagrOXF.S1G218400	.	-	2074	cluster_1
AnagrOXF.S1	14498190	14502122	AnagrOXF.S1G309400	.	-	3932	cluster_1
AnagrOXF.S1	11688016	11689849	AnagrOXF.S1G246300	.	+	1833	cluster_1
AnagrOXF.S3	16048611	16048869	AnagrOXF.S3G339100	.	+	258	cluster_1
AnagrOXF.S3	3381230	3383182	AnagrOXF.S3G061800	.	+	1952	cluster_1
AnagrOXF.S2	24921662	24922256	AnagrOXF.S2G547000	.	+	594	cluster_1
AnagrOXF.S1	7312022	7312781	AnagrOXF.S1G151200	.	-	759	cluster_1
AnagrOXF.S4	9588742	9590427	AnagrOXF.S4G217700	.	+	1685	cluster_1
AnagrOXF.S3	4004677	4005799	AnagrOXF.S3G073800	.	-	1122	cluster_1
AnagrOXF.S4	5085216	5087878	AnagrOXF.S4G114600	.	+	2662	cluster_1
AnagrOXF.S1	23643814	23646450	AnagrOXF.S1G510600	.	+	2636	cluster_1
AnagrOXF.S4	15857307	15858539	AnagrOXF.S4G373700	.	+	1232	cluster_1
AnagrOXF.S5	7898628	7899007	AnagrOXF.S5G184000	.	+	379	cluster_1
AnagrOXF.S2	18654704	18655148	AnagrOXF.S2G414400	.	-	444	cluster_1
AnagrOXF.S3	12745669	12747068	AnagrOXF.S3G268100	.	+	1399	cluster_1
AnagrOXF.S1	13953599	13954675	AnagrOXF.S1G295100	.	-	1076	cluster_1
AnagrOXF.S2	14995809	14997387	AnagrOXF.S2G326600	.	-	1578	cluster_1
AnagrOXF.S3	2942040	2942989	AnagrOXF.S3G051600	.	+	949	cluster_1
AnagrOXF.S2	13056743	13060505	AnagrOXF.S2G273600	.	-	3762	cluster_1
AnagrOXF.S2	24897577	24898150	AnagrOXF.S2G546300	.	+	573	cluster_1
AnagrOXF.S4	6785174	6788345	AnagrOXF.S4G154900	.	+	3171	cluster_1
AnagrOXF.S4	9113987	9114359	AnagrOXF.S4G207800	.	-	372	cluster_1
AnagrOXF.S2	24780203	24781072	AnagrOXF.S2G544100	.	-	869	cluster_1
AnagrOXF.S1	13935570	13936552	AnagrOXF.S1G294700	.	+	982	cluster_1
AnagrOXF.S4	9112410	9113675	AnagrOXF.S4G207700	.	-	1265	cluster_1
AnagrOXF.S2	10873131	10874415	AnagrOXF.S2G232500	.	+	1284	cluster_1
AnagrOXF.S5	10943937	10944551	AnagrOXF.S5G254200	.	-	614	cluster_1
AnagrOXF.S1	31940050	31940959	AnagrOXF.S1G680000	.	-	909	cluster_1
AnagrOXF.S3	14435344	14435780	AnagrOXF.S3G307400	.	+	436	cluster_1
AnagrOXF.S4	17088079	17090746	AnagrOXF.S4G401900	.	-	2667	cluster_1
AnagrOXF.S2	17353286	17355377	AnagrOXF.S2G383800	.	+	2091	cluster_1
AnagrOXF.S1	17749428	17750874	AnagrOXF.S1G384100	.	+	1446	cluster_1
AnagrOXF.S3	15930635	15931565	AnagrOXF.S3G335800	.	+	930	cluster_1
AnagrOXF.S4	5078934	5079375	AnagrOXF.S4G114300	.	-	441	cluster_1
AnagrOXF.S2	1841809	1843276	AnagrOXF.S2G031000	.	-	1467	cluster_1
AnagrOXF.S1	13758582	13759358	AnagrOXF.S1G290500	.	+	776	cluster_1
AnagrOXF.S5	13515817	13516885	AnagrOXF.S5G309400	.	-	1068	cluster_1
AnagrOXF.S1	9893467	9894770	AnagrOXF.S1G209400	.	+	1303	cluster_1
AnagrOXF.S1	25230652	25231442	AnagrOXF.S1G543800	.	-	790	cluster_1
AnagrOXF.S3	11685627	11688936	AnagrOXF.S3G244800	.	-	3309	cluster_1
AnagrOXF.S3	6526802	6527964	AnagrOXF.S3G131800	.	-	1162	cluster_1
AnagrOXF.S2	14785142	14785604	AnagrOXF.S2G319800	.	+	462	cluster_1
AnagrOXF.S2	19926681	19927281	AnagrOXF.S2G442000	.	+	600	cluster_1
AnagrOXF.S3	9342575	9345033	AnagrOXF.S3G198400	.	-	2458	cluster_1
AnagrOXF.S1	4537691	4539357	AnagrOXF.S1G089700	.	-	1666	cluster_1
AnagrOXF.S2	4581992	4582974	AnagrOXF.S2G090300	.	+	982	cluster_1
AnagrOXF.S1	6083345	6084089	AnagrOXF.S1G122100	.	-	744	cluster_1
AnagrOXF.S2	8488660	8489506	AnagrOXF.S2G181600	.	-	846	cluster_1
AnagrOXF.S1	27360334	27360904	AnagrOXF.S1G589800	.	+	570	cluster_1
AnagrOXF.S2	4581152	4581620	AnagrOXF.S2G090200	.	+	468	cluster_1
AnagrOXF.S1	13860369	13861711	AnagrOXF.S1G293100	.	+	1342	cluster_1
AnagrOXF.S4	9659482	9659713	AnagrOXF.S4G220300	.	-	231	cluster_1
AnagrOXF.S1	24409902	24410946	AnagrOXF.S1G526000	.	-	1044	cluster_1
AnagrOXF.S1	14493057	14495320	AnagrOXF.S1G309300	.	-	2263	cluster_1
AnagrOXF.S1	14015421	14015956	AnagrOXF.S1G296900	.	-	535	cluster_1
AnagrOXF.S4	5461758	5464641	AnagrOXF.S4G123900	.	-	2883	cluster_1
AnagrOXF.S2	18676806	18677930	AnagrOXF.S2G414800	.	+	1124	cluster_1
AnagrOXF.S1	21593683	21600103	AnagrOXF.S1G461500	.	-	6420	cluster_1
AnagrOXF.S1	6380561	6380930	AnagrOXF.S1G129500	.	-	369	cluster_1
AnagrOXF.S2	14724863	14725883	AnagrOXF.S2G318000	.	+	1020	cluster_1
AnagrOXF.S4	1410231	1410720	AnagrOXF.S4G027000	.	+	489	cluster_1
AnagrOXF.S4	15459379	15459913	AnagrOXF.S4G362800	.	+	534	cluster_1
AnagrOXF.S4	12209762	12210086	AnagrOXF.S4G284600	.	-	324	cluster_1
AnagrOXF.S1	8248130	8248502	AnagrOXF.S1G175600	.	-	372	cluster_1
AnagrOXF.S1	639520	640576	AnagrOXF.S1G012700	.	-	1056	cluster_1
AnagrOXF.S4	14942004	14943321	AnagrOXF.S4G349000	.	-	1317	cluster_1
AnagrOXF.S2	15881562	15884094	AnagrOXF.S2G349200	.	+	2532	cluster_1
AnagrOXF.S1	30912134	30914093	AnagrOXF.S1G667400	.	-	1959	cluster_1
AnagrOXF.S1	27690248	27693806	AnagrOXF.S1G597200	.	-	3558	cluster_1
AnagrOXF.S5	8507564	8507924	AnagrOXF.S5G198500	.	-	360	cluster_1
AnagrOXF.S4	862876	864309	AnagrOXF.S4G014800	.	-	1433	cluster_1
AnagrOXF.S2	25719496	25722163	AnagrOXF.S2G564300	.	-	2667	cluster_1
AnagrOXF.S1	7951385	7952072	AnagrOXF.S1G167600	.	+	687	cluster_1
AnagrOXF.S1	4094373	4095915	AnagrOXF.S1G081800	.	+	1542	cluster_1
AnagrOXF.S2	15036401	15040177	AnagrOXF.S2G327600	.	-	3776	cluster_1
AnagrOXF.S1	13955429	13955738	AnagrOXF.S1G295300	.	+	309	cluster_1
AnagrOXF.S2	24634223	24635582	AnagrOXF.S2G540100	.	-	1359	cluster_1
AnagrOXF.S2	16712598	16713821	AnagrOXF.S2G370400	.	+	1223	cluster_1
AnagrOXF.S6	9546222	9548114	AnagrOXF.S6G177700	.	-	1892	cluster_1
AnagrOXF.S4	6868123	6869323	AnagrOXF.S4G156500	.	-	1200	cluster_1
AnagrOXF.S2	25200433	25200997	AnagrOXF.S2G552300	.	+	564	cluster_1
AnagrOXF.S4	3603695	3604406	AnagrOXF.S4G078400	.	+	711	cluster_1
AnagrOXF.S4	11532244	11536405	AnagrOXF.S4G267500	.	-	4161	cluster_1
AnagrOXF.S3	4381590	4382017	AnagrOXF.S3G083700	.	+	427	cluster_1
AnagrOXF.S2	4583946	4584375	AnagrOXF.S2G090400	.	+	429	cluster_1
AnagrOXF.S4	15793037	15793709	AnagrOXF.S4G371600	.	-	672	cluster_1
AnagrOXF.S1	13948825	13953494	AnagrOXF.S1G295000	.	-	4669	cluster_1
AnagrOXF.S5	7721185	7721599	AnagrOXF.S5G179700	.	-	414	cluster_1
AnagrOXF.S2	15236579	15237416	AnagrOXF.S2G334200	.	+	837	cluster_1
AnagrOXF.S5	4762232	4762553	AnagrOXF.S5G108500	.	-	321	cluster_1
AnagrOXF.S2	2855461	2856835	AnagrOXF.S2G050200	.	+	1374	cluster_1
AnagrOXF.S1	13518333	13519294	AnagrOXF.S1G284800	.	-	961	cluster_1
AnagrOXF.S1	28008769	28009078	AnagrOXF.S1G605200	.	+	309	cluster_1
AnagrOXF.S2	19029063	19031472	AnagrOXF.S2G421300	.	-	2409	cluster_1
AnagrOXF.S1	8817467	8818805	AnagrOXF.S1G187400	.	-	1338	cluster_1
AnagrOXF.S2	4615613	4616057	AnagrOXF.S2G091300	.	+	444	cluster_1
AnagrOXF.S5	11404809	11405510	AnagrOXF.S5G264200	.	-	701	cluster_1
AnagrOXF.S2	10688498	10690017	AnagrOXF.S2G229300	.	-	1519	cluster_1
AnagrOXF.S4	860906	862036	AnagrOXF.S4G014700	.	-	1130	cluster_1
AnagrOXF.S2	20889671	20890521	AnagrOXF.S2G458800	.	+	850	cluster_1
AnagrOXF.S6	11295241	11296674	AnagrOXF.S6G209900	.	+	1433	cluster_1
AnagrOXF.S1	9890791	9891862	AnagrOXF.S1G209200	.	+	1071	cluster_1
AnagrOXF.S1	28701208	28701637	AnagrOXF.S1G620200	.	-	429	cluster_1
AnagrOXF.S1	8680407	8683839	AnagrOXF.S1G184600	.	+	3432	cluster_1
AnagrOXF.S1	2582702	2583833	AnagrOXF.S1G052200	.	-	1131	cluster_1
AnagrOXF.S3	15846658	15847774	AnagrOXF.S3G334300	.	+	1116	cluster_1
AnagrOXF.S1	13653477	13654865	AnagrOXF.S1G288300	.	+	1388	cluster_1
AnagrOXF.S5	10912102	10912960	AnagrOXF.S5G253200	.	-	858	cluster_1
AnagrOXF.S1	28514082	28514922	AnagrOXF.S1G616800	.	+	840	cluster_1
AnagrOXF.S1	30799191	30799671	AnagrOXF.S1G664900	.	+	480	cluster_1
AnagrOXF.S4	12239668	12240999	AnagrOXF.S4G285600	.	+	1331	cluster_1
AnagrOXF.S2	20887967	20889134	AnagrOXF.S2G458700	.	-	1167	cluster_1
AnagrOXF.S1	26744024	26744375	AnagrOXF.S1G575900	.	+	351	cluster_1
AnagrOXF.S2	2250174	2250696	AnagrOXF.S2G038800	.	+	522	cluster_1
AnagrOXF.S2	14047156	14047705	AnagrOXF.S2G298300	.	+	549	cluster_1
AnagrOXF.S3	1412505	1415825	AnagrOXF.S3G019200	.	-	3320	cluster_1
AnagrOXF.S4	4574367	4575411	AnagrOXF.S4G100200	.	-	1044	cluster_1
AnagrOXF.S1	27743676	27745006	AnagrOXF.S1G598300	.	-	1330	cluster_1
AnagrOXF.S2	6205660	6206911	AnagrOXF.S2G130400	.	+	1251	cluster_1
AnagrOXF.S2	5419663	5421994	AnagrOXF.S2G112400	.	+	2331	cluster_1
AnagrOXF.S1	13954795	13955266	AnagrOXF.S1G295200	.	-	471	cluster_1
AnagrOXF.S5	4112040	4113491	AnagrOXF.S5G094300	.	+	1451	cluster_1
AnagrOXF.S2	4052490	4053832	AnagrOXF.S2G077500	.	+	1342	cluster_1
AnagrOXF.S2	14542854	14543644	AnagrOXF.S2G312900	.	-	790	cluster_1
AnagrOXF.S2	1215130	1216525	AnagrOXF.S2G016700	.	+	1395	cluster_1
AnagrOXF.S5	9978446	9979290	AnagrOXF.S5G230500	.	-	844	cluster_1
AnagrOXF.S3	6525154	6525838	AnagrOXF.S3G131700	.	+	684	cluster_1
AnagrOXF.S4	3547090	3548412	AnagrOXF.S4G077000	.	+	1322	cluster_1
AnagrOXF.S6	7053796	7056327	AnagrOXF.S6G135200	.	-	2531	cluster_1
AnagrOXF.S4	18554162	18555539	AnagrOXF.S4G432300	.	-	1377	cluster_1
AnagrOXF.S2	4572456	4573215	AnagrOXF.S2G089900	.	+	759	cluster_1
AnagrOXF.S4	14551265	14551733	AnagrOXF.S4G338900	.	-	468	cluster_1
AnagrOXF.S1	19331122	19332091	AnagrOXF.S1G418500	.	+	969	cluster_1
AnagrOXF.S1	2583926	2584739	AnagrOXF.S1G052300	.	-	813	cluster_1
AnagrOXF.S1	21607740	21609177	AnagrOXF.S1G461800	.	-	1437	cluster_1
AnagrOXF.S5	10527479	10528362	AnagrOXF.S5G244000	.	-	883	cluster_1
AnagrOXF.S3	10207895	10209545	AnagrOXF.S3G215000	.	-	1650	cluster_1
AnagrOXF.S2	4684400	4686371	AnagrOXF.S2G093100	.	+	1971	cluster_1
AnagrOXF.S1	28380559	28382051	AnagrOXF.S1G613600	.	-	1492	cluster_1
AnagrOXF.S2	4544077	4545271	AnagrOXF.S2G089100	.	+	1194	cluster_1
AnagrOXF.S2	17446230	17449234	AnagrOXF.S2G385600	.	+	3004	cluster_1
AnagrOXF.S2	8489801	8490596	AnagrOXF.S2G181700	.	-	795	cluster_1
AnagrOXF.S4	11559880	11561015	AnagrOXF.S4G268300	.	-	1135	cluster_1
AnagrOXF.S2	8417729	8418299	AnagrOXF.S2G179900	.	+	570	cluster_1
AnagrOXF.S1	30674344	30676268	AnagrOXF.S1G661600	.	+	1924	cluster_1
AnagrOXF.S2	6837777	6838282	AnagrOXF.S2G145000	.	-	505	cluster_1
AnagrOXF.S5	10093092	10094356	AnagrOXF.S5G233600	.	-	1264	cluster_1
AnagrOXF.S4	14551890	14556944	AnagrOXF.S4G339000	.	+	5054	cluster_1
AnagrOXF.S5	12232410	12233344	AnagrOXF.S5G283900	.	-	934	cluster_1
AnagrOXF.S4	14567949	14569177	AnagrOXF.S4G339300	.	-	1228	cluster_1
AnagrOXF.S4	9122105	9123210	AnagrOXF.S4G208000	.	+	1105	cluster_1
AnagrOXF.S1	23436748	23437530	AnagrOXF.S1G504800	.	-	782	cluster_1
AnagrOXF.S2	7178648	7179137	AnagrOXF.S2G152200	.	-	489	cluster_1
AnagrOXF.S5	7980263	7981778	AnagrOXF.S5G186300	.	-	1515	cluster_1
AnagrOXF.S5	4731401	4731908	AnagrOXF.S5G107800	.	-	507	cluster_1
AnagrOXF.S2	4274844	4278538	AnagrOXF.S2G083100	.	-	3694	cluster_1
AnagrOXF.S4	5088453	5092230	AnagrOXF.S4G114700	.	-	3777	cluster_1
AnagrOXF.S2	18119034	18120858	AnagrOXF.S2G403000	.	-	1824	cluster_1
AnagrOXF.S3	11032037	11035085	AnagrOXF.S3G234300	.	-	3048	cluster_1
AnagrOXF.S4	15659852	15661907	AnagrOXF.S4G367800	.	+	2055	cluster_1
AnagrOXF.S1	26393538	26395064	AnagrOXF.S1G567300	.	+	1526	cluster_1
AnagrOXF.S2	5513908	5516753	AnagrOXF.S2G114200	.	-	2845	cluster_1
AnagrOXF.S2	17673016	17673920	AnagrOXF.S2G390700	.	+	904	cluster_1
AnagrOXF.S3	10205265	10205899	AnagrOXF.S3G214900	.	-	634	cluster_1
AnagrOXF.S3	6432821	6433935	AnagrOXF.S3G128800	.	+	1114	cluster_1
AnagrOXF.S1	30796080	30796548	AnagrOXF.S1G664800	.	+	468	cluster_1
AnagrOXF.S1	25653438	25656036	AnagrOXF.S1G552200	.	-	2598	cluster_1
AnagrOXF.S4	13637681	13638316	AnagrOXF.S4G321800	.	-	635	cluster_1
AnagrOXF.S2	4025427	4026420	AnagrOXF.S2G076900	.	-	993	cluster_1
AnagrOXF.S2	14724055	14724739	AnagrOXF.S2G317900	.	-	684	cluster_1
AnagrOXF.S1	21866137	21867901	AnagrOXF.S1G468200	.	-	1764	cluster_1
AnagrOXF.S4	7139889	7143827	AnagrOXF.S4G163500	.	+	3938	cluster_1
AnagrOXF.S1	24832315	24833797	AnagrOXF.S1G533300	.	+	1482	cluster_1
AnagrOXF.S1	26797286	26798316	AnagrOXF.S1G577500	.	+	1030	cluster_1
AnagrOXF.S5	11821404	11823543	AnagrOXF.S5G273800	.	+	2139	cluster_1
AnagrOXF.S3	14440204	14440573	AnagrOXF.S3G307500	.	-	369	cluster_1
AnagrOXF.S2	10106124	10106802	AnagrOXF.S2G216200	.	+	678	cluster_1
AnagrOXF.S2	11270008	11271649	AnagrOXF.S2G241300	.	+	1641	cluster_1
AnagrOXF.S4	4673063	4674575	AnagrOXF.S4G103400	.	-	1512	cluster_1
AnagrOXF.S1	29159072	29160758	AnagrOXF.S1G629200	.	-	1686	cluster_1
AnagrOXF.S3	7496903	7498115	AnagrOXF.S3G156300	.	+	1212	cluster_1
AnagrOXF.S1	29389774	29390619	AnagrOXF.S1G634400	.	+	845	cluster_1
AnagrOXF.S1	25738604	25739988	AnagrOXF.S1G554000	.	-	1384	cluster_1
AnagrOXF.S4	11709583	11710454	AnagrOXF.S4G271700	.	+	871	cluster_1
AnagrOXF.S1	22533849	22534957	AnagrOXF.S1G483600	.	-	1108	cluster_1
AnagrOXF.S4	14241470	14243161	AnagrOXF.S4G333100	.	+	1691	cluster_1
AnagrOXF.S5	7716661	7716928	AnagrOXF.S5G179400	.	+	267	cluster_1
AnagrOXF.S2	4373932	4374298	AnagrOXF.S2G085200	.	+	366	cluster_1
AnagrOXF.S3	19614793	19615411	AnagrOXF.S3G409000	.	-	618	cluster_1
AnagrOXF.S6	5790385	5791935	AnagrOXF.S6G110300	.	-	1550	cluster_1
AnagrOXF.S3	6565827	6566248	AnagrOXF.S3G132800	.	+	421	cluster_1
AnagrOXF.S4	13339678	13340281	AnagrOXF.S4G315700	.	+	603	cluster_1
AnagrOXF.S3	14440638	14441554	AnagrOXF.S3G307600	.	+	916	cluster_1
AnagrOXF.S2	7559612	7560945	AnagrOXF.S2G161700	.	-	1333	cluster_1
AnagrOXF.S4	17108148	17110488	AnagrOXF.S4G402800	.	+	2340	cluster_1
AnagrOXF.S3	11172662	11174805	AnagrOXF.S3G237000	.	-	2143	cluster_1
AnagrOXF.S1	24563083	24563440	AnagrOXF.S1G528700	.	+	357	cluster_1
AnagrOXF.S4	14544997	14546244	AnagrOXF.S4G338700	.	-	1247	cluster_1
AnagrOXF.S1	21745054	21746434	AnagrOXF.S1G465700	.	-	1380	cluster_1
AnagrOXF.S3	5683486	5686435	AnagrOXF.S3G111700	.	+	2949	cluster_1
AnagrOXF.S2	18362320	18363348	AnagrOXF.S2G408300	.	+	1028	cluster_1
AnagrOXF.S2	4999086	4999296	AnagrOXF.S2G101600	.	+	210	cluster_1
AnagrOXF.S1	17622708	17622942	AnagrOXF.S1G380900	.	-	234	cluster_1
AnagrOXF.S4	16276327	16277917	AnagrOXF.S4G383400	.	-	1590	cluster_1
AnagrOXF.S5	7383011	7384961	AnagrOXF.S5G172400	.	-	1950	cluster_1
AnagrOXF.S1	29472848	29474648	AnagrOXF.S1G636300	.	-	1800	cluster_1
AnagrOXF.S2	10048259	10052983	AnagrOXF.S2G214900	.	-	4724	cluster_1
AnagrOXF.S2	15067453	15068266	AnagrOXF.S2G328300	.	+	813	cluster_1
AnagrOXF.S5	11773198	11775469	AnagrOXF.S5G272700	.	-	2271	cluster_1
AnagrOXF.S5	5742617	5743913	AnagrOXF.S5G133300	.	+	1296	cluster_1
AnagrOXF.S2	15049339	15050593	AnagrOXF.S2G328000	.	-	1254	cluster_1
AnagrOXF.S2	5538206	5540605	AnagrOXF.S2G114900	.	+	2399	cluster_1
AnagrOXF.S4	6507982	6508828	AnagrOXF.S4G147600	.	-	846	cluster_1
AnagrOXF.S4	5245178	5246610	AnagrOXF.S4G118800	.	-	1432	cluster_1
AnagrOXF.S4	17105968	17106875	AnagrOXF.S4G402700	.	+	907	cluster_1
AnagrOXF.S1	24561943	24562909	AnagrOXF.S1G528600	.	+	966	cluster_1
AnagrOXF.S5	12539226	12539592	AnagrOXF.S5G289700	.	-	366	cluster_1
AnagrOXF.S2	15151355	15151920	AnagrOXF.S2G331600	.	+	565	cluster_1
AnagrOXF.S1	10999214	11000113	AnagrOXF.S1G231500	.	+	899	cluster_1
AnagrOXF.S4	13336869	13337252	AnagrOXF.S4G315500	.	+	383	cluster_1
AnagrOXF.S4	15326534	15328393	AnagrOXF.S4G360600	.	-	1859	cluster_1
AnagrOXF.S2	13199677	13199962	AnagrOXF.S2G276900	.	-	285	cluster_1
AnagrOXF.S3	6610473	6611301	AnagrOXF.S3G134800	.	+	828	cluster_1
AnagrOXF.S3	18261584	18261962	AnagrOXF.S3G381600	.	+	378	cluster_1
AnagrOXF.S4	13124216	13125094	AnagrOXF.S4G309800	.	-	878	cluster_1
AnagrOXF.S5	11828373	11828667	AnagrOXF.S5G273900	.	+	294	cluster_1
AnagrOXF.S5	7951835	7952592	AnagrOXF.S5G185500	.	-	757	cluster_1
AnagrOXF.S4	1868132	1871709	AnagrOXF.S4G038500	.	+	3577	cluster_1
AnagrOXF.S4	17344681	17346151	AnagrOXF.S4G407600	.	-	1470	cluster_1
AnagrOXF.S2	9186119	9189400	AnagrOXF.S2G197100	.	-	3281	cluster_1
AnagrOXF.S4	4432563	4434355	AnagrOXF.S4G096800	.	-	1792	cluster_1
AnagrOXF.S4	12198850	12199377	AnagrOXF.S4G284000	.	+	527	cluster_1
AnagrOXF.S1	29330073	29331215	AnagrOXF.S1G633100	.	+	1142	cluster_1
AnagrOXF.S2	24682976	24685448	AnagrOXF.S2G541400	.	+	2472	cluster_1
AnagrOXF.S1	30671401	30674301	AnagrOXF.S1G661500	.	+	2900	cluster_1
AnagrOXF.S3	14060870	14061515	AnagrOXF.S3G296500	.	-	645	cluster_1
AnagrOXF.S3	11458627	11459924	AnagrOXF.S3G243200	.	+	1297	cluster_1
AnagrOXF.S1	3749764	3750285	AnagrOXF.S1G075500	.	+	521	cluster_1
AnagrOXF.S4	10163585	10163921	AnagrOXF.S4G233700	.	-	336	cluster_1
AnagrOXF.S2	4570258	4571189	AnagrOXF.S2G089800	.	+	931	cluster_1
AnagrOXF.S1	10628632	10630108	AnagrOXF.S1G224600	.	+	1476	cluster_1
AnagrOXF.S1	11877447	11879202	AnagrOXF.S1G248600	.	-	1755	cluster_1
AnagrOXF.S2	5430152	5430941	AnagrOXF.S2G112600	.	-	789	cluster_1
AnagrOXF.S1	22967865	22974888	AnagrOXF.S1G494000	.	+	7023	cluster_1
AnagrOXF.S2	15067141	15067420	AnagrOXF.S2G328200	.	+	279	cluster_1
AnagrOXF.S4	13128109	13128636	AnagrOXF.S4G309900	.	-	527	cluster_1
AnagrOXF.S1	30435285	30436392	AnagrOXF.S1G656800	.	-	1107	cluster_1
AnagrOXF.S3	2139216	2139723	AnagrOXF.S3G035800	.	-	507	cluster_1
AnagrOXF.S1	14146489	14146714	AnagrOXF.S1G300400	.	+	225	cluster_1
AnagrOXF.S4	7896989	7897253	AnagrOXF.S4G180000	.	+	264	cluster_1
AnagrOXF.S4	18551928	18553587	AnagrOXF.S4G432200	.	-	1659	cluster_1
AnagrOXF.S4	13915292	13917298	AnagrOXF.S4G327700	.	-	2006	cluster_1
AnagrOXF.S1	29905155	29907027	AnagrOXF.S1G646700	.	-	1872	cluster_1
AnagrOXF.S4	13338039	13338582	AnagrOXF.S4G315600	.	+	543	cluster_1
AnagrOXF.S3	11882565	11883039	AnagrOXF.S3G249500	.	-	474	cluster_1
AnagrOXF.S2	4617099	4617774	AnagrOXF.S2G091400	.	+	675	cluster_1
AnagrOXF.S5	3378520	3379248	AnagrOXF.S5G076700	.	+	728	cluster_1
AnagrOXF.S4	16963491	16965284	AnagrOXF.S4G398500	.	+	1793	cluster_1
AnagrOXF.S2	14905630	14911684	AnagrOXF.S2G323500	.	-	6054	cluster_1
AnagrOXF.S1	24610163	24610760	AnagrOXF.S1G529500	.	-	597	cluster_1
AnagrOXF.S4	17957326	17959143	AnagrOXF.S4G419900	.	+	1817	cluster_1
AnagrOXF.S1	16985637	16985886	AnagrOXF.S1G365700	.	+	249	cluster_1
AnagrOXF.S1	24734506	24736544	AnagrOXF.S1G531600	.	+	2038	cluster_1
AnagrOXF.S4	4589560	4589782	AnagrOXF.S4G101000	.	+	222	cluster_1
AnagrOXF.S3	3565754	3568803	AnagrOXF.S3G064900	.	-	3049	cluster_1
AnagrOXF.S5	8604432	8608140	AnagrOXF.S5G200000	.	-	3708	cluster_1
AnagrOXF.S5	7689117	7689456	AnagrOXF.S5G178900	.	-	339	cluster_1
AnagrOXF.S4	7139025	7139870	AnagrOXF.S4G163400	.	+	845	cluster_1
AnagrOXF.S4	12232541	12233266	AnagrOXF.S4G285300	.	+	725	cluster_1
AnagrOXF.S3	10000099	10000765	AnagrOXF.S3G212000	.	+	666	cluster_1
AnagrOXF.S2	943335	944759	AnagrOXF.S2G010800	.	+	1424	cluster_1
AnagrOXF.S1	15432847	15433507	AnagrOXF.S1G331600	.	+	660	cluster_1
AnagrOXF.S2	1191840	1192978	AnagrOXF.S2G016100	.	-	1138	cluster_1
AnagrOXF.S2	3800401	3801091	AnagrOXF.S2G071000	.	-	690	cluster_1
AnagrOXF.S5	11691765	11692701	AnagrOXF.S5G271500	.	-	936	cluster_1
AnagrOXF.S3	6422083	6423440	AnagrOXF.S3G128500	.	+	1357	cluster_1
AnagrOXF.S3	14441692	14442492	AnagrOXF.S3G307700	.	+	800	cluster_1
AnagrOXF.S1	25231696	25232627	AnagrOXF.S1G543900	.	-	931	cluster_1
AnagrOXF.S3	12715957	12716957	AnagrOXF.S3G267200	.	+	1000	cluster_1
AnagrOXF.S5	2458529	2460962	AnagrOXF.S5G056800	.	-	2433	cluster_1
AnagrOXF.S4	17609421	17610432	AnagrOXF.S4G413600	.	+	1011	cluster_1
AnagrOXF.S1	9889141	9889999	AnagrOXF.S1G209100	.	+	858	cluster_1
AnagrOXF.S2	20128930	20131425	AnagrOXF.S2G445600	.	+	2495	cluster_1
AnagrOXF.S3	15555213	15556353	AnagrOXF.S3G327000	.	+	1140	cluster_1
AnagrOXF.S1	12022351	12023461	AnagrOXF.S1G252300	.	-	1110	cluster_1
AnagrOXF.S2	6700528	6701290	AnagrOXF.S2G141900	.	-	762	cluster_1
AnagrOXF.S1	10332686	10334604	AnagrOXF.S1G217000	.	-	1918	cluster_1
AnagrOXF.S1	27540279	27541856	AnagrOXF.S1G593700	.	-	1577	cluster_1
AnagrOXF.S3	2026763	2031215	AnagrOXF.S3G033300	.	-	4452	cluster_1
AnagrOXF.S2	13907432	13909928	AnagrOXF.S2G295100	.	-	2496	cluster_1
AnagrOXF.S5	2105923	2106889	AnagrOXF.S5G048400	.	+	966	cluster_1
AnagrOXF.S4	10165832	10166156	AnagrOXF.S4G233800	.	-	324	cluster_1
AnagrOXF.S4	9661017	9662067	AnagrOXF.S4G220400	.	-	1050	cluster_1
AnagrOXF.S4	6168979	6173395	AnagrOXF.S4G139400	.	-	4416	cluster_1
AnagrOXF.S1	7107252	7109560	AnagrOXF.S1G146300	.	+	2308	cluster_1
AnagrOXF.S2	16674334	16675222	AnagrOXF.S2G368700	.	+	888	cluster_1
AnagrOXF.S2	11376186	11376618	AnagrOXF.S2G243300	.	-	432	cluster_1
AnagrOXF.S2	23590213	23591359	AnagrOXF.S2G513700	.	+	1146	cluster_1
AnagrOXF.S4	12872382	12873369	AnagrOXF.S4G303300	.	-	987	cluster_1
AnagrOXF.S4	12199386	12199817	AnagrOXF.S4G284100	.	-	431	cluster_1
AnagrOXF.S2	14784061	14784499	AnagrOXF.S2G319700	.	-	438	cluster_1
AnagrOXF.S4	16319020	16320078	AnagrOXF.S4G384600	.	+	1058	cluster_1
AnagrOXF.S3	4298705	4300136	AnagrOXF.S3G081300	.	-	1431	cluster_1
AnagrOXF.S4	4236270	4237842	AnagrOXF.S4G092200	.	+	1572	cluster_1
AnagrOXF.S3	17243056	17244939	AnagrOXF.S3G366000	.	+	1883	cluster_1
AnagrOXF.S5	4123966	4126623	AnagrOXF.S5G094800	.	-	2657	cluster_1
AnagrOXF.S2	19301732	19302383	AnagrOXF.S2G428100	.	-	651	cluster_1
AnagrOXF.S2	6703210	6703890	AnagrOXF.S2G142100	.	+	680	cluster_1
AnagrOXF.S4	1286199	1287562	AnagrOXF.S4G024800	.	-	1363	cluster_1
AnagrOXF.S1	1461813	1463602	AnagrOXF.S1G025300	.	+	1789	cluster_1
AnagrOXF.S4	17341439	17344280	AnagrOXF.S4G407500	.	-	2841	cluster_1
AnagrOXF.S2	6836239	6837553	AnagrOXF.S2G144900	.	-	1314	cluster_1
AnagrOXF.S6	11299742	11300708	AnagrOXF.S6G210100	.	-	966	cluster_1
AnagrOXF.S3	3129575	3131195	AnagrOXF.S3G055800	.	+	1620	cluster_1
AnagrOXF.S2	1756160	1756694	AnagrOXF.S2G028500	.	-	534	cluster_1
AnagrOXF.S2	1186035	1186942	AnagrOXF.S2G015900	.	-	907	cluster_1
AnagrOXF.S4	5787767	5789513	AnagrOXF.S4G132500	.	-	1746	cluster_1
AnagrOXF.S5	8114185	8115858	AnagrOXF.S5G189300	.	-	1673	cluster_1
AnagrOXF.S2	13002405	13003814	AnagrOXF.S2G272100	.	-	1409	cluster_1
AnagrOXF.S3	11457161	11457932	AnagrOXF.S3G243100	.	+	771	cluster_1
AnagrOXF.S4	15364694	15365381	AnagrOXF.S4G361400	.	-	687	cluster_1
AnagrOXF.S2	1854754	1855843	AnagrOXF.S2G031400	.	-	1089	cluster_1
AnagrOXF.S3	10222575	10224405	AnagrOXF.S3G215400	.	-	1830	cluster_1
AnagrOXF.S4	15125582	15126177	AnagrOXF.S4G353900	.	-	595	cluster_1
AnagrOXF.S3	4455137	4456970	AnagrOXF.S3G085300	.	+	1833	cluster_1
AnagrOXF.S4	848787	849738	AnagrOXF.S4G014200	.	+	951	cluster_1
AnagrOXF.S3	4332751	4333999	AnagrOXF.S3G081800	.	+	1248	cluster_1
AnagrOXF.S1	27357964	27358537	AnagrOXF.S1G589600	.	+	573	cluster_1
AnagrOXF.S3	16061034	16061244	AnagrOXF.S3G339400	.	+	210	cluster_1
AnagrOXF.S2	25184332	25185122	AnagrOXF.S2G551800	.	+	790	cluster_1
AnagrOXF.S1	13857738	13858592	AnagrOXF.S1G292900	.	+	854	cluster_1
AnagrOXF.S5	8877474	8879991	AnagrOXF.S5G206000	.	+	2517	cluster_1
AnagrOXF.S1	28009104	28009476	AnagrOXF.S1G605300	.	+	372	cluster_1
AnagrOXF.S3	15594267	15595757	AnagrOXF.S3G327900	.	+	1490	cluster_1
AnagrOXF.S3	5480140	5480788	AnagrOXF.S3G108200	.	-	648	cluster_1
AnagrOXF.S4	3521571	3523470	AnagrOXF.S4G076500	.	+	1899	cluster_1
AnagrOXF.S4	9911586	9912045	AnagrOXF.S4G227600	.	+	459	cluster_1
AnagrOXF.S1	18154894	18156926	AnagrOXF.S1G392500	.	+	2032	cluster_1
AnagrOXF.S4	12200468	12200990	AnagrOXF.S4G284200	.	+	522	cluster_1
AnagrOXF.S5	7264849	7266298	AnagrOXF.S5G169800	.	-	1449	cluster_1
AnagrOXF.S1	3215658	3217332	AnagrOXF.S1G066600	.	-	1674	cluster_1
AnagrOXF.S1	29303446	29304064	AnagrOXF.S1G632500	.	-	618	cluster_1
AnagrOXF.S4	3640612	3642706	AnagrOXF.S4G079100	.	-	2094	cluster_1
AnagrOXF.S4	12930166	12932644	AnagrOXF.S4G304800	.	+	2478	cluster_1
AnagrOXF.S3	5924925	5926212	AnagrOXF.S3G117000	.	-	1287	cluster_1
AnagrOXF.S5	9452038	9452548	AnagrOXF.S5G218100	.	+	510	cluster_1
AnagrOXF.S2	16452688	16453399	AnagrOXF.S2G364000	.	+	711	cluster_1
AnagrOXF.S4	16918792	16919586	AnagrOXF.S4G397600	.	-	794	cluster_1
AnagrOXF.S1	25741189	25742903	AnagrOXF.S1G554100	.	-	1714	cluster_1
AnagrOXF.S2	23607525	23610420	AnagrOXF.S2G514500	.	+	2895	cluster_1
AnagrOXF.S1	13944443	13946999	AnagrOXF.S1G294900	.	+	2556	cluster_1
AnagrOXF.S1	12020772	12021039	AnagrOXF.S1G252100	.	+	267	cluster_1
AnagrOXF.S5	9683004	9685734	AnagrOXF.S5G223200	.	+	2730	cluster_1
AnagrOXF.S3	2131796	2135146	AnagrOXF.S3G035500	.	+	3350	cluster_1
AnagrOXF.S4	4240453	4241233	AnagrOXF.S4G092300	.	+	780	cluster_1
AnagrOXF.S2	17162927	17163995	AnagrOXF.S2G380200	.	+	1068	cluster_1
AnagrOXF.S1	23566315	23569360	AnagrOXF.S1G508400	.	+	3045	cluster_1
AnagrOXF.S5	124553	127160	AnagrOXF.S5G003200	.	-	2607	cluster_1
AnagrOXF.S5	9921855	9922586	AnagrOXF.S5G228900	.	-	731	cluster_1
AnagrOXF.S4	11540599	11540986	AnagrOXF.S4G267700	.	+	387	cluster_1
AnagrOXF.S2	7179199	7180129	AnagrOXF.S2G152300	.	-	930	cluster_1
AnagrOXF.S2	13986271	13987883	AnagrOXF.S2G297200	.	-	1612	cluster_1
AnagrOXF.S1	24609807	24610167	AnagrOXF.S1G529400	.	+	360	cluster_1
AnagrOXF.S1	14283948	14284418	AnagrOXF.S1G304500	.	-	470	cluster_1
AnagrOXF.S5	12227323	12227668	AnagrOXF.S5G283800	.	+	345	cluster_1
AnagrOXF.S5	9922663	9923233	AnagrOXF.S5G229000	.	+	570	cluster_1
AnagrOXF.S1	20823660	20825425	AnagrOXF.S1G445600	.	+	1765	cluster_1
AnagrOXF.S4	17952372	17956136	AnagrOXF.S4G419800	.	-	3764	cluster_1
AnagrOXF.S2	13058864	13059233	AnagrOXF.S2G273700	.	+	369	cluster_1
AnagrOXF.S1	28699963	28701127	AnagrOXF.S1G620100	.	-	1164	cluster_1
AnagrOXF.S4	1691664	1692436	AnagrOXF.S4G034700	.	+	772	cluster_1
AnagrOXF.S2	9884580	9885519	AnagrOXF.S2G211100	.	+	939	cluster_1
AnagrOXF.S1	30658475	30662046	AnagrOXF.S1G661400	.	+	3571	cluster_1
AnagrOXF.S3	16058694	16060837	AnagrOXF.S3G339300	.	-	2143	cluster_1
AnagrOXF.S3	6545244	6546392	AnagrOXF.S3G132100	.	-	1148	cluster_1
AnagrOXF.S1	7950570	7950948	AnagrOXF.S1G167500	.	-	378	cluster_1
AnagrOXF.S1	3461839	3462226	AnagrOXF.S1G071700	.	-	387	cluster_1
AnagrOXF.S5	9883772	9886071	AnagrOXF.S5G227600	.	+	2299	cluster_1
AnagrOXF.S5	7265614	7266247	AnagrOXF.S5G169900	.	+	633	cluster_1
AnagrOXF.S1	28267619	28268902	AnagrOXF.S1G610200	.	+	1283	cluster_1
AnagrOXF.S4	12203975	12205439	AnagrOXF.S4G284400	.	-	1464	cluster_1
AnagrOXF.S2	20921450	20922026	AnagrOXF.S2G459300	.	-	576	cluster_1
AnagrOXF.S3	15852360	15852849	AnagrOXF.S3G334500	.	+	489	cluster_1
AnagrOXF.S4	17299580	17301576	AnagrOXF.S4G406600	.	-	1996	cluster_1
AnagrOXF.S2	20113556	20115257	AnagrOXF.S2G445300	.	+	1701	cluster_1
AnagrOXF.S4	9912926	9914946	AnagrOXF.S4G227700	.	+	2020	cluster_1
AnagrOXF.S1	4202603	4205681	AnagrOXF.S1G083700	.	+	3078	cluster_1
AnagrOXF.S4	18903345	18904971	AnagrOXF.S4G439100	.	-	1626	cluster_1
AnagrOXF.S2	16698381	16698792	AnagrOXF.S2G369700	.	+	411	cluster_1
AnagrOXF.S4	3880134	3881397	AnagrOXF.S4G084600	.	-	1263	cluster_1
AnagrOXF.S4	3141174	3141633	AnagrOXF.S4G067600	.	+	459	cluster_1
AnagrOXF.S1	7106347	7107062	AnagrOXF.S1G146200	.	-	715	cluster_1
AnagrOXF.S2	16704594	16705719	AnagrOXF.S2G370100	.	+	1125	cluster_1
AnagrOXF.S1	1313515	1314556	AnagrOXF.S1G022800	.	-	1041	cluster_1
AnagrOXF.S1	10032172	10034018	AnagrOXF.S1G211800	.	+	1846	cluster_1
AnagrOXF.S4	18377054	18378923	AnagrOXF.S4G428600	.	+	1869	cluster_1
AnagrOXF.S3	10910395	10911359	AnagrOXF.S3G231400	.	-	964	cluster_1
AnagrOXF.S2	6862002	6863328	AnagrOXF.S2G145800	.	+	1326	cluster_1
AnagrOXF.S6	9543927	9545857	AnagrOXF.S6G177600	.	-	1930	cluster_1
AnagrOXF.S1	3313343	3315225	AnagrOXF.S1G069200	.	+	1882	cluster_1
AnagrOXF.S3	10956925	10957412	AnagrOXF.S3G232500	.	-	487	cluster_1
AnagrOXF.S2	22814049	22816487	AnagrOXF.S2G498800	.	-	2438	cluster_1
AnagrOXF.S5	3592299	3594623	AnagrOXF.S5G081200	.	+	2324	cluster_1
AnagrOXF.S3	6453536	6453839	AnagrOXF.S3G129300	.	-	303	cluster_1
AnagrOXF.S2	1225378	1226721	AnagrOXF.S2G016900	.	+	1343	cluster_1
AnagrOXF.S2	14526938	14529053	AnagrOXF.S2G312500	.	-	2115	cluster_1
AnagrOXF.S2	16703446	16704547	AnagrOXF.S2G370000	.	+	1101	cluster_1
AnagrOXF.S3	9630508	9631257	AnagrOXF.S3G204400	.	-	749	cluster_1
AnagrOXF.S5	10984554	10985825	AnagrOXF.S5G255200	.	+	1271	cluster_1
AnagrOXF.S3	1408456	1410528	AnagrOXF.S3G019100	.	-	2072	cluster_1
AnagrOXF.S4	17034818	17036398	AnagrOXF.S4G400200	.	-	1580	cluster_1
AnagrOXF.S4	14975100	14975845	AnagrOXF.S4G349800	.	+	745	cluster_1
AnagrOXF.S4	3587388	3587637	AnagrOXF.S4G077900	.	+	249	cluster_1
AnagrOXF.S2	14133969	14135178	AnagrOXF.S2G300500	.	+	1209	cluster_1
AnagrOXF.S4	13845608	13847126	AnagrOXF.S4G326200	.	+	1518	cluster_1
AnagrOXF.S3	4294812	4295502	AnagrOXF.S3G081200	.	+	690	cluster_1
AnagrOXF.S6	8428049	8429488	AnagrOXF.S6G159300	.	+	1439	cluster_1
AnagrOXF.S1	29150104	29150842	AnagrOXF.S1G629000	.	+	738	cluster_1
AnagrOXF.S5	10201761	10203461	AnagrOXF.S5G236700	.	+	1700	cluster_1
AnagrOXF.S1	21617698	21618785	AnagrOXF.S1G462200	.	-	1087	cluster_1
AnagrOXF.S2	1851745	1854717	AnagrOXF.S2G031300	.	-	2972	cluster_1
AnagrOXF.S2	8616872	8619665	AnagrOXF.S2G184200	.	+	2793	cluster_1
AnagrOXF.S3	19070751	19072750	AnagrOXF.S3G398200	.	-	1999	cluster_1
AnagrOXF.S4	12876556	12876949	AnagrOXF.S4G303400	.	+	393	cluster_1
AnagrOXF.S5	11493903	11494152	AnagrOXF.S5G266500	.	+	249	cluster_1
AnagrOXF.S3	9058266	9058647	AnagrOXF.S3G191300	.	-	381	cluster_1
AnagrOXF.S4	14976153	14983612	AnagrOXF.S4G349900	.	+	7459	cluster_1
AnagrOXF.S1	26382547	26384325	AnagrOXF.S1G567200	.	+	1778	cluster_1
AnagrOXF.S2	21120352	21121557	AnagrOXF.S2G462900	.	-	1205	cluster_1
AnagrOXF.S2	9214389	9216815	AnagrOXF.S2G197400	.	-	2426	cluster_1
AnagrOXF.S3	11933833	11934949	AnagrOXF.S3G250900	.	-	1116	cluster_1
AnagrOXF.S1	10998447	10999047	AnagrOXF.S1G231400	.	-	600	cluster_1
AnagrOXF.S3	1573311	1575504	AnagrOXF.S3G022800	.	-	2193	cluster_1
AnagrOXF.S5	1954656	1957143	AnagrOXF.S5G043900	.	-	2487	cluster_1
AnagrOXF.S3	4721293	4721557	AnagrOXF.S3G091500	.	+	264	cluster_1
AnagrOXF.S2	4832378	4835109	AnagrOXF.S2G097100	.	-	2731	cluster_1
AnagrOXF.S1	8247002	8247407	AnagrOXF.S1G175500	.	-	405	cluster_1
AnagrOXF.S2	23143362	23144172	AnagrOXF.S2G504000	.	-	810	cluster_1
AnagrOXF.S5	2084701	2085450	AnagrOXF.S5G047500	.	+	749	cluster_1
AnagrOXF.S3	2005124	2006486	AnagrOXF.S3G032500	.	-	1362	cluster_1
AnagrOXF.S5	12187077	12187972	AnagrOXF.S5G282700	.	+	895	cluster_1
AnagrOXF.S1	13440909	13441710	AnagrOXF.S1G282300	.	-	801	cluster_1
AnagrOXF.S4	9184915	9185521	AnagrOXF.S4G209200	.	-	606	cluster_1
AnagrOXF.S1	6378540	6380260	AnagrOXF.S1G129400	.	+	1720	cluster_1
AnagrOXF.S2	24254039	24258666	AnagrOXF.S2G529800	.	-	4627	cluster_1
AnagrOXF.S3	19049024	19051032	AnagrOXF.S3G397600	.	-	2008	cluster_1
AnagrOXF.S4	15009979	15011428	AnagrOXF.S4G350700	.	+	1449	cluster_1
AnagrOXF.S1	24622589	24623837	AnagrOXF.S1G529900	.	-	1248	cluster_1
AnagrOXF.S2	23801004	23801598	AnagrOXF.S2G518600	.	+	594	cluster_1
AnagrOXF.S4	5323661	5325301	AnagrOXF.S4G121100	.	+	1640	cluster_1
AnagrOXF.S3	5119814	5121143	AnagrOXF.S3G100400	.	+	1329	cluster_1
AnagrOXF.S5	5362520	5363824	AnagrOXF.S5G122900	.	+	1304	cluster_1
AnagrOXF.S1	22890271	22891282	AnagrOXF.S1G492200	.	-	1011	cluster_1
AnagrOXF.S4	12276576	12277080	AnagrOXF.S4G286800	.	+	504	cluster_1
AnagrOXF.S1	28088338	28090726	AnagrOXF.S1G607500	.	-	2388	cluster_1
AnagrOXF.S5	10556987	10557595	AnagrOXF.S5G244800	.	-	608	cluster_1
AnagrOXF.S3	7598342	7600331	AnagrOXF.S3G158900	.	-	1989	cluster_1
AnagrOXF.S5	12337559	12337979	AnagrOXF.S5G286000	.	+	420	cluster_1
AnagrOXF.S5	9863059	9864374	AnagrOXF.S5G226800	.	+	1315	cluster_1
AnagrOXF.S4	10170555	10171432	AnagrOXF.S4G234000	.	+	877	cluster_1
AnagrOXF.S2	23570379	23571213	AnagrOXF.S2G513000	.	+	834	cluster_1
AnagrOXF.S4	12386601	12388501	AnagrOXF.S4G290600	.	-	1900	cluster_1
AnagrOXF.S1	8229109	8230054	AnagrOXF.S1G174900	.	-	945	cluster_1
AnagrOXF.S1	5864994	5867263	AnagrOXF.S1G116300	.	+	2269	cluster_1
AnagrOXF.S4	16316662	16317727	AnagrOXF.S4G384500	.	-	1065	cluster_1
AnagrOXF.S4	919434	919998	AnagrOXF.S4G015900	.	-	564	cluster_1
AnagrOXF.S5	6493854	6495438	AnagrOXF.S5G150900	.	+	1584	cluster_1
AnagrOXF.S1	27726115	27727604	AnagrOXF.S1G597900	.	-	1489	cluster_1
AnagrOXF.S4	14719281	14722127	AnagrOXF.S4G343100	.	+	2846	cluster_1
AnagrOXF.S2	11372631	11376139	AnagrOXF.S2G243200	.	-	3508	cluster_1
AnagrOXF.S1	11893892	11895822	AnagrOXF.S1G249100	.	-	1930	cluster_1
AnagrOXF.S3	1849801	1851524	AnagrOXF.S3G028400	.	-	1723	cluster_1
AnagrOXF.S2	4599348	4599720	AnagrOXF.S2G091000	.	+	372	cluster_1
AnagrOXF.S4	9288804	9289596	AnagrOXF.S4G211000	.	-	792	cluster_1
AnagrOXF.S1	3750398	3753973	AnagrOXF.S1G075600	.	+	3575	cluster_1
AnagrOXF.S1	4670912	4672481	AnagrOXF.S1G092700	.	-	1569	cluster_1
AnagrOXF.S1	13859248	13860238	AnagrOXF.S1G293000	.	+	990	cluster_1
AnagrOXF.S4	16337652	16338648	AnagrOXF.S4G385300	.	+	996	cluster_1
AnagrOXF.S4	2694625	2695579	AnagrOXF.S4G058600	.	-	954	cluster_1
AnagrOXF.S4	16917369	16918771	AnagrOXF.S4G397500	.	-	1402	cluster_1
AnagrOXF.S3	9837507	9839217	AnagrOXF.S3G208500	.	-	1710	cluster_1
AnagrOXF.S1	14145834	14146389	AnagrOXF.S1G300300	.	+	555	cluster_1
AnagrOXF.S1	14082090	14083035	AnagrOXF.S1G298700	.	+	945	cluster_1
AnagrOXF.S1	22744504	22746870	AnagrOXF.S1G489600	.	+	2366	cluster_1
AnagrOXF.S1	16428746	16430012	AnagrOXF.S1G352400	.	-	1266	cluster_1
AnagrOXF.S4	18579834	18581852	AnagrOXF.S4G433300	.	-	2018	cluster_1
AnagrOXF.S4	2678790	2680413	AnagrOXF.S4G058200	.	-	1623	cluster_1
AnagrOXF.S1	7120166	7121258	AnagrOXF.S1G146800	.	+	1092	cluster_1
AnagrOXF.S3	10244961	10245456	AnagrOXF.S3G215700	.	+	495	cluster_1
AnagrOXF.S1	7949388	7950486	AnagrOXF.S1G167400	.	-	1098	cluster_1
AnagrOXF.S5	5776946	5777826	AnagrOXF.S5G133700	.	-	880	cluster_1
AnagrOXF.S1	28695896	28698399	AnagrOXF.S1G620000	.	-	2503	cluster_1
AnagrOXF.S2	23606541	23607228	AnagrOXF.S2G514400	.	-	687	cluster_1
AnagrOXF.S4	3512293	3513727	AnagrOXF.S4G076100	.	-	1434	cluster_1
AnagrOXF.S1	11879790	11881828	AnagrOXF.S1G248700	.	+	2038	cluster_1
AnagrOXF.S2	16706128	16706479	AnagrOXF.S2G370200	.	+	351	cluster_1
AnagrOXF.S5	2388169	2389246	AnagrOXF.S5G054600	.	-	1077	cluster_1
AnagrOXF.S4	13918769	13920166	AnagrOXF.S4G327800	.	+	1397	cluster_1
AnagrOXF.S3	1833162	1836542	AnagrOXF.S3G028200	.	+	3380	cluster_1
AnagrOXF.S4	4975836	4977568	AnagrOXF.S4G111700	.	+	1732	cluster_1
AnagrOXF.S4	11141497	11142803	AnagrOXF.S4G258500	.	+	1306	cluster_1
AnagrOXF.S4	14478571	14480708	AnagrOXF.S4G336900	.	+	2137	cluster_1
AnagrOXF.S3	12623145	12627888	AnagrOXF.S3G265000	.	-	4743	cluster_1
AnagrOXF.S5	6891359	6892040	AnagrOXF.S5G160600	.	-	681	cluster_1
AnagrOXF.S2	23800536	23800965	AnagrOXF.S2G518500	.	+	429	cluster_1
AnagrOXF.S2	25347895	25348848	AnagrOXF.S2G556600	.	-	953	cluster_1
AnagrOXF.S3	13011722	13012175	AnagrOXF.S3G273900	.	-	453	cluster_1
AnagrOXF.S4	16328989	16330046	AnagrOXF.S4G384900	.	+	1057	cluster_1
AnagrOXF.S1	18791360	18793112	AnagrOXF.S1G405800	.	+	1752	cluster_1
AnagrOXF.S5	4826832	4828695	AnagrOXF.S5G110000	.	-	1863	cluster_1
AnagrOXF.S2	14994336	14995443	AnagrOXF.S2G326500	.	-	1107	cluster_1
AnagrOXF.S4	14108737	14110128	AnagrOXF.S4G331600	.	-	1391	cluster_1
AnagrOXF.S4	14112790	14113323	AnagrOXF.S4G331700	.	+	533	cluster_1
AnagrOXF.S1	10121165	10122978	AnagrOXF.S1G213600	.	+	1813	cluster_1
AnagrOXF.S2	15880446	15881478	AnagrOXF.S2G349100	.	+	1032	cluster_1
AnagrOXF.S2	10053599	10055385	AnagrOXF.S2G215000	.	+	1786	cluster_1
AnagrOXF.S2	19031600	19032578	AnagrOXF.S2G421400	.	-	978	cluster_1
AnagrOXF.S2	6701942	6703089	AnagrOXF.S2G142000	.	+	1147	cluster_1
AnagrOXF.S1	24609012	24609393	AnagrOXF.S1G529300	.	-	381	cluster_1
AnagrOXF.S5	10941241	10943188	AnagrOXF.S5G254100	.	+	1947	cluster_1
AnagrOXF.S4	14725733	14727488	AnagrOXF.S4G343400	.	+	1755	cluster_1
AnagrOXF.S2	23144612	23144900	AnagrOXF.S2G504100	.	-	288	cluster_1
AnagrOXF.S1	10761731	10763716	AnagrOXF.S1G226900	.	+	1985	cluster_1
AnagrOXF.S2	13843217	13844510	AnagrOXF.S2G293400	.	-	1293	cluster_1
AnagrOXF.S1	18778396	18780801	AnagrOXF.S1G405400	.	+	2405	cluster_1
AnagrOXF.S3	11711866	11713856	AnagrOXF.S3G245300	.	+	1990	cluster_1
AnagrOXF.S3	15849686	15850097	AnagrOXF.S3G334400	.	-	411	cluster_1
AnagrOXF.S1	5878259	5880174	AnagrOXF.S1G116700	.	+	1915	cluster_1
AnagrOXF.S1	27358237	27358558	AnagrOXF.S1G589700	.	-	321	cluster_1
AnagrOXF.S1	12018789	12020388	AnagrOXF.S1G252000	.	-	1599	cluster_1
AnagrOXF.S4	854813	855389	AnagrOXF.S4G014300	.	+	576	cluster_1
AnagrOXF.S4	14107716	14108475	AnagrOXF.S4G331500	.	-	759	cluster_1
AnagrOXF.S5	10199408	10201010	AnagrOXF.S5G236600	.	-	1602	cluster_1
AnagrOXF.S2	7987568	7990462	AnagrOXF.S2G169100	.	+	2894	cluster_1
AnagrOXF.S3	3826002	3827321	AnagrOXF.S3G071400	.	-	1319	cluster_1
AnagrOXF.S5	6661317	6662970	AnagrOXF.S5G154500	.	-	1653	cluster_1
AnagrOXF.S5	11372358	11373762	AnagrOXF.S5G263200	.	-	1404	cluster_1
AnagrOXF.S2	16629788	16633805	AnagrOXF.S2G367600	.	+	4017	cluster_1
AnagrOXF.S1	13833562	13835564	AnagrOXF.S1G292500	.	+	2002	cluster_1
AnagrOXF.S3	11879601	11880885	AnagrOXF.S3G249400	.	-	1284	cluster_1
AnagrOXF.S5	2007612	2008803	AnagrOXF.S5G045100	.	-	1191	cluster_1
AnagrOXF.S2	15068507	15069713	AnagrOXF.S2G328400	.	+	1206	cluster_1
AnagrOXF.S5	12222451	12225994	AnagrOXF.S5G283600	.	+	3543	cluster_1
AnagrOXF.S5	6769316	6771931	AnagrOXF.S5G157700	.	+	2615	cluster_1
AnagrOXF.S4	18582320	18584081	AnagrOXF.S4G433400	.	+	1761	cluster_1
AnagrOXF.S4	16331031	16331943	AnagrOXF.S4G385000	.	+	912	cluster_1
AnagrOXF.S3	16043407	16043939	AnagrOXF.S3G339000	.	+	532	cluster_1
AnagrOXF.S2	23801691	23803080	AnagrOXF.S2G518700	.	-	1389	cluster_1
AnagrOXF.S4	858005	858547	AnagrOXF.S4G014500	.	-	542	cluster_1
AnagrOXF.S1	24538491	24538719	AnagrOXF.S1G528000	.	+	228	cluster_1
AnagrOXF.S4	16366691	16367745	AnagrOXF.S4G385800	.	-	1054	cluster_1
AnagrOXF.S2	8639266	8641880	AnagrOXF.S2G184600	.	+	2614	cluster_1
AnagrOXF.S3	6418017	6418905	AnagrOXF.S3G128400	.	+	888	cluster_1
AnagrOXF.S4	13387211	13389961	AnagrOXF.S4G317300	.	+	2750	cluster_1
AnagrOXF.S1	10399622	10402463	AnagrOXF.S1G218200	.	-	2841	cluster_1
AnagrOXF.S2	15070475	15071267	AnagrOXF.S2G328500	.	+	792	cluster_1
AnagrOXF.S1	5269662	5271899	AnagrOXF.S1G102800	.	+	2237	cluster_1
AnagrOXF.S4	17071372	17071711	AnagrOXF.S4G401200	.	+	339	cluster_1
AnagrOXF.S2	6587737	6588235	AnagrOXF.S2G139100	.	-	498	cluster_1
AnagrOXF.S5	12369986	12370595	AnagrOXF.S5G286600	.	-	609	cluster_1
AnagrOXF.S1	3823873	3824498	AnagrOXF.S1G076900	.	-	625	cluster_1
AnagrOXF.S3	6522109	6523222	AnagrOXF.S3G131600	.	-	1113	cluster_1
AnagrOXF.S1	29463024	29463903	AnagrOXF.S1G636000	.	+	879	cluster_1
AnagrOXF.S5	5785336	5786675	AnagrOXF.S5G134100	.	+	1339	cluster_1
AnagrOXF.S3	4718425	4719720	AnagrOXF.S3G091400	.	-	1295	cluster_1
AnagrOXF.S2	7238881	7239458	AnagrOXF.S2G154100	.	-	577	cluster_1
AnagrOXF.S4	16369753	16370773	AnagrOXF.S4G385900	.	+	1020	cluster_1
AnagrOXF.S3	11777993	11779520	AnagrOXF.S3G247100	.	+	1527	cluster_1
AnagrOXF.S4	3501700	3503227	AnagrOXF.S4G075800	.	+	1527	cluster_1
AnagrOXF.S1	6662535	6662849	AnagrOXF.S1G135300	.	-	314	cluster_1
AnagrOXF.S1	16986070	16987583	AnagrOXF.S1G365800	.	+	1513	cluster_1
AnagrOXF.S5	12164195	12166877	AnagrOXF.S5G282100	.	+	2682	cluster_1
AnagrOXF.S5	8230012	8233259	AnagrOXF.S5G192000	.	-	3247	cluster_1
AnagrOXF.S3	6518797	6520025	AnagrOXF.S3G131500	.	-	1228	cluster_1
AnagrOXF.S5	2387461	2388072	AnagrOXF.S5G054500	.	-	611	cluster_1
AnagrOXF.S3	9601979	9603071	AnagrOXF.S3G204200	.	+	1092	cluster_1
AnagrOXF.S5	9807297	9809376	AnagrOXF.S5G225900	.	-	2079	cluster_1
AnagrOXF.S1	26372819	26374250	AnagrOXF.S1G566900	.	+	1431	cluster_1
AnagrOXF.S1	2079106	2079811	AnagrOXF.S1G039900	.	-	705	cluster_1
AnagrOXF.S1	7101223	7103556	AnagrOXF.S1G145900	.	+	2333	cluster_1
AnagrOXF.S1	3822845	3823370	AnagrOXF.S1G076800	.	-	525	cluster_1
AnagrOXF.S4	10994928	10996734	AnagrOXF.S4G254200	.	+	1806	cluster_1
AnagrOXF.S2	18112690	18118018	AnagrOXF.S2G402800	.	+	5328	cluster_1
AnagrOXF.S1	14870964	14871696	AnagrOXF.S1G319600	.	-	732	cluster_1
AnagrOXF.S2	16249774	16250465	AnagrOXF.S2G359200	.	-	691	cluster_1
AnagrOXF.S1	29326077	29328048	AnagrOXF.S1G633000	.	-	1971	cluster_1
AnagrOXF.S1	27818219	27819217	AnagrOXF.S1G600100	.	-	998	cluster_1
AnagrOXF.S1	8818854	8819272	AnagrOXF.S1G187500	.	-	418	cluster_1
AnagrOXF.S5	4127388	4130100	AnagrOXF.S5G094900	.	+	2712	cluster_1
AnagrOXF.S4	16957945	16960065	AnagrOXF.S4G398300	.	-	2120	cluster_1
AnagrOXF.S2	15924605	15925826	AnagrOXF.S2G350500	.	+	1221	cluster_1
AnagrOXF.S4	7044320	7046519	AnagrOXF.S4G161000	.	+	2199	cluster_1
AnagrOXF.S4	4013823	4016676	AnagrOXF.S4G087400	.	+	2853	cluster_1
AnagrOXF.S4	15889285	15890014	AnagrOXF.S4G374500	.	-	729	cluster_1
AnagrOXF.S2	18672392	18673460	AnagrOXF.S2G414700	.	+	1068	cluster_1
AnagrOXF.S4	9632283	9635961	AnagrOXF.S4G219200	.	+	3678	cluster_1
AnagrOXF.S1	23636407	23637416	AnagrOXF.S1G510200	.	+	1009	cluster_1
AnagrOXF.S4	18732339	18735699	AnagrOXF.S4G436300	.	-	3360	cluster_1
AnagrOXF.S2	8902043	8903630	AnagrOXF.S2G190800	.	-	1587	cluster_1
AnagrOXF.S2	2762014	2764463	AnagrOXF.S2G048200	.	-	2449	cluster_1
AnagrOXF.S3	2774341	2775325	AnagrOXF.S3G047500	.	+	984	cluster_1
AnagrOXF.S4	3587881	3588163	AnagrOXF.S4G078000	.	+	282	cluster_1
AnagrOXF.S3	2006707	2009908	AnagrOXF.S3G032600	.	-	3201	cluster_1
AnagrOXF.S1	722652	724090	AnagrOXF.S1G013300	.	+	1438	cluster_1
AnagrOXF.S5	12524198	12525950	AnagrOXF.S5G289500	.	+	1752	cluster_1
AnagrOXF.S1	16931010	16931508	AnagrOXF.S1G364700	.	-	498	cluster_1
AnagrOXF.S5	4734223	4734684	AnagrOXF.S5G107900	.	+	461	cluster_1
AnagrOXF.S2	2853038	2854199	AnagrOXF.S2G050100	.	+	1161	cluster_1
AnagrOXF.S3	6451152	6452770	AnagrOXF.S3G129200	.	-	1618	cluster_1
AnagrOXF.S5	12275444	12275803	AnagrOXF.S5G285000	.	+	359	cluster_1
AnagrOXF.S4	17312851	17314806	AnagrOXF.S4G406800	.	-	1955	cluster_1
AnagrOXF.S4	13689319	13690129	AnagrOXF.S4G323200	.	+	810	cluster_1
AnagrOXF.S1	28517634	28519902	AnagrOXF.S1G616900	.	-	2268	cluster_1
AnagrOXF.S2	24914521	24917742	AnagrOXF.S2G546900	.	+	3221	cluster_1
AnagrOXF.S5	6386651	6389460	AnagrOXF.S5G148000	.	-	2809	cluster_1
AnagrOXF.S2	23798600	23800438	AnagrOXF.S2G518400	.	-	1838	cluster_1
AnagrOXF.S4	8269865	8270474	AnagrOXF.S4G188700	.	-	609	cluster_1
AnagrOXF.S3	6409117	6409908	AnagrOXF.S3G128200	.	+	791	cluster_1
AnagrOXF.S5	4443489	4445052	AnagrOXF.S5G102400	.	-	1563	cluster_1
AnagrOXF.S1	10413973	10416198	AnagrOXF.S1G218500	.	+	2225	cluster_1
AnagrOXF.S1	1145781	1147074	AnagrOXF.S1G019200	.	-	1293	cluster_1
AnagrOXF.S2	13991944	13992256	AnagrOXF.S2G297300	.	-	312	cluster_1
AnagrOXF.S2	4651931	4653065	AnagrOXF.S2G092600	.	-	1134	cluster_1
AnagrOXF.S4	12804022	12804622	AnagrOXF.S4G300500	.	-	600	cluster_1
AnagrOXF.S1	26371456	26372071	AnagrOXF.S1G566800	.	+	615	cluster_1
AnagrOXF.S3	9054493	9056252	AnagrOXF.S3G191200	.	-	1759	cluster_1
AnagrOXF.S2	15146241	15148139	AnagrOXF.S2G331400	.	-	1898	cluster_1
AnagrOXF.S1	27819930	27821713	AnagrOXF.S1G600200	.	+	1783	cluster_1
AnagrOXF.S5	12215911	12217096	AnagrOXF.S5G283300	.	+	1185	cluster_1
AnagrOXF.S1	25496628	25497738	AnagrOXF.S1G549500	.	+	1110	cluster_1
AnagrOXF.S4	18750200	18752123	AnagrOXF.S4G436600	.	+	1923	cluster_1
AnagrOXF.S1	10759236	10760588	AnagrOXF.S1G226800	.	-	1352	cluster_1
AnagrOXF.S2	3386234	3387303	AnagrOXF.S2G060800	.	+	1069	cluster_1
AnagrOXF.S5	6488681	6490935	AnagrOXF.S5G150700	.	+	2254	cluster_1
AnagrOXF.S2	25198324	25199020	AnagrOXF.S2G552200	.	+	696	cluster_1
AnagrOXF.S1	24081897	24086165	AnagrOXF.S1G519400	.	+	4268	cluster_1
AnagrOXF.S5	8098432	8100415	AnagrOXF.S5G189000	.	+	1983	cluster_1
AnagrOXF.S1	23862101	23864097	AnagrOXF.S1G514100	.	+	1996	cluster_1
AnagrOXF.S1	7312808	7313429	AnagrOXF.S1G151300	.	-	621	cluster_1
AnagrOXF.S4	4642225	4643257	AnagrOXF.S4G102700	.	+	1032	cluster_1
AnagrOXF.S3	11875969	11878129	AnagrOXF.S3G249300	.	+	2160	cluster_1
AnagrOXF.S2	24322984	24324283	AnagrOXF.S2G532000	.	-	1299	cluster_1
AnagrOXF.S1	28077945	28078359	AnagrOXF.S1G607200	.	+	414	cluster_1
AnagrOXF.S5	11360150	11361025	AnagrOXF.S5G262900	.	-	875	cluster_1
AnagrOXF.S2	16672308	16672813	AnagrOXF.S2G368600	.	-	505	cluster_1
AnagrOXF.S4	10217132	10218140	AnagrOXF.S4G234900	.	+	1008	cluster_1
AnagrOXF.S3	2767454	2768150	AnagrOXF.S3G047400	.	+	696	cluster_1
AnagrOXF.S1	21442639	21443941	AnagrOXF.S1G458600	.	+	1302	cluster_1
AnagrOXF.S5	11100533	11106265	AnagrOXF.S5G256900	.	-	5732	cluster_1
AnagrOXF.S1	21759170	21759416	AnagrOXF.S1G465900	.	-	246	cluster_1
AnagrOXF.S4	2765258	2766849	AnagrOXF.S4G060600	.	-	1591	cluster_1
AnagrOXF.S4	15126997	15128425	AnagrOXF.S4G354000	.	+	1428	cluster_1
AnagrOXF.S5	10228328	10229976	AnagrOXF.S5G237300	.	-	1648	cluster_1
AnagrOXF.S5	7385983	7386337	AnagrOXF.S5G172500	.	+	354	cluster_1
AnagrOXF.S1	14511904	14512150	AnagrOXF.S1G309900	.	+	246	cluster_1
AnagrOXF.S3	1703412	1706579	AnagrOXF.S3G025500	.	+	3167	cluster_1
AnagrOXF.S6	2521824	2522213	AnagrOXF.S6G051400	.	+	389	cluster_1
AnagrOXF.S2	22311393	22312575	AnagrOXF.S2G488300	.	-	1182	cluster_1
AnagrOXF.S1	24605278	24606058	AnagrOXF.S1G529200	.	-	780	cluster_1
AnagrOXF.S4	9135740	9136109	AnagrOXF.S4G208600	.	-	369	cluster_1
AnagrOXF.S2	7162216	7164080	AnagrOXF.S2G152000	.	-	1864	cluster_1
AnagrOXF.S4	6221628	6223936	AnagrOXF.S4G141100	.	-	2308	cluster_1
AnagrOXF.S3	6267345	6269479	AnagrOXF.S3G124900	.	-	2134	cluster_1
AnagrOXF.S4	10790571	10791588	AnagrOXF.S4G249600	.	+	1017	cluster_1
AnagrOXF.S4	16973025	16979295	AnagrOXF.S4G398900	.	-	6270	cluster_1
AnagrOXF.S5	5822328	5824273	AnagrOXF.S5G135200	.	-	1945	cluster_1
AnagrOXF.S4	15245386	15246097	AnagrOXF.S4G357900	.	+	711	cluster_1
AnagrOXF.S4	7883960	7885550	AnagrOXF.S4G179600	.	-	1590	cluster_1
AnagrOXF.S4	10580144	10581026	AnagrOXF.S4G244000	.	+	882	cluster_1
AnagrOXF.S4	858931	860056	AnagrOXF.S4G014600	.	+	1125	cluster_1
AnagrOXF.S3	6472667	6474014	AnagrOXF.S3G129800	.	-	1347	cluster_1
AnagrOXF.S4	2330947	2334258	AnagrOXF.S4G049900	.	-	3311	cluster_1
AnagrOXF.S2	11271677	11275841	AnagrOXF.S2G241400	.	+	4164	cluster_1
AnagrOXF.S1	7540304	7541120	AnagrOXF.S1G156600	.	-	816	cluster_1
AnagrOXF.S3	9475764	9478956	AnagrOXF.S3G201500	.	-	3192	cluster_1
AnagrOXF.S4	4644054	4645759	AnagrOXF.S4G102800	.	+	1705	cluster_1
AnagrOXF.S1	30036391	30037506	AnagrOXF.S1G649600	.	+	1115	cluster_1
AnagrOXF.S1	8674189	8676208	AnagrOXF.S1G184500	.	+	2019	cluster_1
AnagrOXF.S5	11765605	11767870	AnagrOXF.S5G272500	.	-	2265	cluster_1
AnagrOXF.S1	22989822	22991750	AnagrOXF.S1G494400	.	-	1928	cluster_1
AnagrOXF.S2	23243825	23244662	AnagrOXF.S2G506300	.	+	837	cluster_1
AnagrOXF.S3	12166475	12166994	AnagrOXF.S3G255500	.	-	519	cluster_1
AnagrOXF.S3	11029848	11031721	AnagrOXF.S3G234200	.	+	1873	cluster_1
AnagrOXF.S1	8236995	8237391	AnagrOXF.S1G175200	.	-	396	cluster_1
AnagrOXF.S3	11456383	11457058	AnagrOXF.S3G243000	.	+	675	cluster_1
AnagrOXF.S2	24899947	24903135	AnagrOXF.S2G546400	.	-	3188	cluster_1
AnagrOXF.S3	3686862	3689284	AnagrOXF.S3G067600	.	-	2422	cluster_1
AnagrOXF.S2	24903051	24903651	AnagrOXF.S2G546500	.	+	600	cluster_1
AnagrOXF.S4	5147935	5149299	AnagrOXF.S4G116400	.	-	1364	cluster_1
AnagrOXF.S5	12217738	12218267	AnagrOXF.S5G283400	.	+	529	cluster_1
AnagrOXF.S5	8341223	8342813	AnagrOXF.S5G195200	.	-	1590	cluster_1
AnagrOXF.S3	8358208	8358445	AnagrOXF.S3G177200	.	+	237	cluster_1
AnagrOXF.S1	7741099	7742918	AnagrOXF.S1G161800	.	-	1819	cluster_1
AnagrOXF.S3	6402725	6403671	AnagrOXF.S3G127900	.	+	946	cluster_1
AnagrOXF.S3	15977459	15977777	AnagrOXF.S3G337100	.	+	318	cluster_1
AnagrOXF.S1	10368167	10369158	AnagrOXF.S1G217800	.	+	991	cluster_1
AnagrOXF.S5	5798967	5800414	AnagrOXF.S5G134700	.	-	1447	cluster_1
AnagrOXF.S2	9783276	9785521	AnagrOXF.S2G209300	.	-	2245	cluster_1
AnagrOXF.S2	15822662	15823010	AnagrOXF.S2G347100	.	+	348	cluster_1
AnagrOXF.S3	9767175	9767856	AnagrOXF.S3G207800	.	+	681	cluster_1
AnagrOXF.S3	7745190	7747564	AnagrOXF.S3G162400	.	-	2374	cluster_1
AnagrOXF.S5	7267628	7269326	AnagrOXF.S5G170000	.	+	1698	cluster_1
AnagrOXF.S1	7035740	7036949	AnagrOXF.S1G144100	.	-	1209	cluster_1
AnagrOXF.S2	2799097	2802007	AnagrOXF.S2G049400	.	+	2910	cluster_1
AnagrOXF.S1	22501355	22502795	AnagrOXF.S1G482800	.	-	1440	cluster_1
AnagrOXF.S4	1709722	1713120	AnagrOXF.S4G035100	.	-	3398	cluster_1
AnagrOXF.S1	4675021	4676551	AnagrOXF.S1G092800	.	-	1530	cluster_1
AnagrOXF.S3	267937	268462	AnagrOXF.S3G003400	.	-	525	cluster_1
AnagrOXF.S2	13510919	13512731	AnagrOXF.S2G285300	.	-	1812	cluster_1
AnagrOXF.S2	2279402	2279690	AnagrOXF.S2G039400	.	+	288	cluster_1
AnagrOXF.S1	25736353	25736647	AnagrOXF.S1G553800	.	+	294	cluster_1
AnagrOXF.S2	13993137	13995146	AnagrOXF.S2G297400	.	-	2009	cluster_1
AnagrOXF.S3	7488056	7489526	AnagrOXF.S3G156100	.	+	1470	cluster_1
AnagrOXF.S4	15221537	15222218	AnagrOXF.S4G357100	.	-	681	cluster_1
AnagrOXF.S4	17432127	17432610	AnagrOXF.S4G409700	.	+	483	cluster_1
AnagrOXF.S4	2369055	2370946	AnagrOXF.S4G051100	.	+	1891	cluster_1
AnagrOXF.S2	4943663	4944475	AnagrOXF.S2G100000	.	-	812	cluster_1
AnagrOXF.S5	12140541	12142150	AnagrOXF.S5G281400	.	+	1609	cluster_1
AnagrOXF.S1	23439186	23439814	AnagrOXF.S1G504900	.	+	628	cluster_1
AnagrOXF.S1	16762056	16765347	AnagrOXF.S1G361200	.	+	3291	cluster_1
AnagrOXF.S4	905479	909058	AnagrOXF.S4G015600	.	-	3579	cluster_1
AnagrOXF.S1	10209658	10210318	AnagrOXF.S1G215500	.	-	660	cluster_1
AnagrOXF.S2	4945718	4946215	AnagrOXF.S2G100100	.	-	497	cluster_1
AnagrOXF.S2	24924783	24925584	AnagrOXF.S2G547200	.	+	801	cluster_1
AnagrOXF.S4	12957071	12958513	AnagrOXF.S4G305600	.	-	1442	cluster_1
AnagrOXF.S2	2049277	2049689	AnagrOXF.S2G035900	.	-	412	cluster_1
AnagrOXF.S2	16697175	16697604	AnagrOXF.S2G369600	.	+	429	cluster_1
AnagrOXF.S4	14713961	14714950	AnagrOXF.S4G342900	.	+	989	cluster_1
AnagrOXF.S4	16960724	16962686	AnagrOXF.S4G398400	.	+	1962	cluster_1
AnagrOXF.S2	14957115	14958751	AnagrOXF.S2G325200	.	+	1636	cluster_1
AnagrOXF.S3	12033334	12034156	AnagrOXF.S3G252000	.	+	822	cluster_1
AnagrOXF.S4	2371730	2373236	AnagrOXF.S4G051200	.	-	1506	cluster_1
AnagrOXF.S1	19330444	19331074	AnagrOXF.S1G418400	.	+	630	cluster_1
AnagrOXF.S4	9662211	9662808	AnagrOXF.S4G220500	.	-	597	cluster_1
AnagrOXF.S2	16059977	16060331	AnagrOXF.S2G355000	.	+	354	cluster_1
AnagrOXF.S1	18418968	18421905	AnagrOXF.S1G398000	.	-	2937	cluster_1
AnagrOXF.S1	17579657	17580321	AnagrOXF.S1G379800	.	-	664	cluster_1
AnagrOXF.S1	29300953	29302345	AnagrOXF.S1G632400	.	-	1392	cluster_1
AnagrOXF.S4	10788234	10790027	AnagrOXF.S4G249500	.	-	1793	cluster_1
AnagrOXF.S3	7686454	7689280	AnagrOXF.S3G161200	.	-	2826	cluster_1
AnagrOXF.S2	16722991	16723967	AnagrOXF.S2G370600	.	-	976	cluster_1
AnagrOXF.S4	9398232	9400662	AnagrOXF.S4G213800	.	-	2430	cluster_1
AnagrOXF.S4	9570160	9573912	AnagrOXF.S4G217400	.	+	3752	cluster_1
AnagrOXF.S3	7559419	7560328	AnagrOXF.S3G157700	.	-	909	cluster_1
AnagrOXF.S4	15657544	15658386	AnagrOXF.S4G367700	.	-	842	cluster_1
AnagrOXF.S1	31941392	31941926	AnagrOXF.S1G680100	.	-	534	cluster_1
AnagrOXF.S1	14406581	14408313	AnagrOXF.S1G307900	.	-	1732	cluster_1
AnagrOXF.S2	23111520	23111778	AnagrOXF.S2G503600	.	+	258	cluster_1
AnagrOXF.S1	20466200	20466740	AnagrOXF.S1G437200	.	+	540	cluster_1
AnagrOXF.S2	4374616	4375851	AnagrOXF.S2G085300	.	+	1235	cluster_1
AnagrOXF.S2	4644787	4645985	AnagrOXF.S2G092400	.	+	1198	cluster_1
AnagrOXF.S4	15213034	15213535	AnagrOXF.S4G356800	.	-	501	cluster_1
AnagrOXF.S5	12400629	12402153	AnagrOXF.S5G287300	.	-	1524	cluster_1
AnagrOXF.S1	22510581	22512579	AnagrOXF.S1G483000	.	+	1998	cluster_1
AnagrOXF.S2	6485255	6485699	AnagrOXF.S2G136600	.	-	444	cluster_1
AnagrOXF.S5	12274877	12275190	AnagrOXF.S5G284900	.	-	313	cluster_1
AnagrOXF.S5	7942859	7943761	AnagrOXF.S5G185400	.	+	902	cluster_1
AnagrOXF.S4	17430479	17430806	AnagrOXF.S4G409600	.	+	327	cluster_1
AnagrOXF.S3	6233559	6235003	AnagrOXF.S3G124200	.	-	1444	cluster_1
AnagrOXF.S2	14655956	14661291	AnagrOXF.S2G315500	.	-	5335	cluster_1
AnagrOXF.S2	24647415	24648432	AnagrOXF.S2G540500	.	+	1017	cluster_1
AnagrOXF.S4	1448710	1451553	AnagrOXF.S4G027800	.	+	2843	cluster_1
AnagrOXF.S2	14555856	14556537	AnagrOXF.S2G313200	.	-	681	cluster_1
AnagrOXF.S2	14041364	14043401	AnagrOXF.S2G298100	.	+	2037	cluster_1
AnagrOXF.S5	8186165	8186903	AnagrOXF.S5G190700	.	+	738	cluster_1
AnagrOXF.S5	8340090	8340540	AnagrOXF.S5G195100	.	-	450	cluster_1
AnagrOXF.S5	2017556	2018551	AnagrOXF.S5G045400	.	+	995	cluster_1
AnagrOXF.S5	5361740	5362163	AnagrOXF.S5G122800	.	+	423	cluster_1
AnagrOXF.S1	1861068	1861899	AnagrOXF.S1G035500	.	-	831	cluster_1
AnagrOXF.S4	3515260	3515990	AnagrOXF.S4G076200	.	-	730	cluster_1
AnagrOXF.S2	3997357	3997929	AnagrOXF.S2G076100	.	-	572	cluster_1
AnagrOXF.S1	25736700	25738228	AnagrOXF.S1G553900	.	+	1528	cluster_1
AnagrOXF.S1	14509473	14511752	AnagrOXF.S1G309800	.	-	2279	cluster_1
AnagrOXF.S2	4946310	4947099	AnagrOXF.S2G100200	.	+	789	cluster_1
AnagrOXF.S2	16283675	16285020	AnagrOXF.S2G360100	.	+	1345	cluster_1
AnagrOXF.S2	1228113	1228686	AnagrOXF.S2G017000	.	+	573	cluster_1
AnagrOXF.S3	13503153	13504620	AnagrOXF.S3G284600	.	-	1467	cluster_1
AnagrOXF.S5	11144944	11148070	AnagrOXF.S5G257800	.	+	3126	cluster_1
AnagrOXF.S4	752950	754447	AnagrOXF.S4G011800	.	-	1497	cluster_1
AnagrOXF.S4	14959555	14960022	AnagrOXF.S4G349400	.	+	467	cluster_1
AnagrOXF.S4	12207340	12208728	AnagrOXF.S4G284500	.	+	1388	cluster_1
AnagrOXF.S4	12595867	12597709	AnagrOXF.S4G296200	.	-	1842	cluster_1
AnagrOXF.S5	2131724	2132454	AnagrOXF.S5G049100	.	+	730	cluster_1
AnagrOXF.S2	24217134	24218316	AnagrOXF.S2G528500	.	+	1182	cluster_1
AnagrOXF.S1	7119430	7119754	AnagrOXF.S1G146700	.	+	324	cluster_1
AnagrOXF.S1	8967052	8967931	AnagrOXF.S1G189700	.	-	879	cluster_1
AnagrOXF.S3	12621854	12622991	AnagrOXF.S3G264900	.	+	1137	cluster_1
AnagrOXF.S2	16679201	16680175	AnagrOXF.S2G369000	.	+	974	cluster_1
AnagrOXF.S1	22999199	23000336	AnagrOXF.S1G494600	.	-	1137	cluster_1
AnagrOXF.S5	1629232	1632404	AnagrOXF.S5G037000	.	+	3172	cluster_1
AnagrOXF.S3	4336873	4337563	AnagrOXF.S3G082200	.	+	690	cluster_1
AnagrOXF.S1	5877551	5877983	AnagrOXF.S1G116600	.	+	432	cluster_1
AnagrOXF.S4	14651450	14652636	AnagrOXF.S4G341600	.	+	1186	cluster_1
AnagrOXF.S3	8653098	8653553	AnagrOXF.S3G183800	.	+	455	cluster_1
AnagrOXF.S4	11993517	11995918	AnagrOXF.S4G278600	.	+	2401	cluster_1
AnagrOXF.S1	27717305	27720438	AnagrOXF.S1G597700	.	-	3133	cluster_1
AnagrOXF.S4	10833617	10836526	AnagrOXF.S4G250500	.	+	2909	cluster_1
AnagrOXF.S1	12021572	12022253	AnagrOXF.S1G252200	.	-	681	cluster_1
AnagrOXF.S4	11776085	11777508	AnagrOXF.S4G273300	.	+	1423	cluster_1
AnagrOXF.S4	3565352	3566418	AnagrOXF.S4G077500	.	+	1066	cluster_1
AnagrOXF.S3	5916188	5917152	AnagrOXF.S3G116800	.	+	964	cluster_1
AnagrOXF.S4	11907680	11908844	AnagrOXF.S4G276300	.	+	1164	cluster_1
AnagrOXF.S5	12333897	12335408	AnagrOXF.S5G285900	.	+	1511	cluster_1
AnagrOXF.S1	29720119	29727359	AnagrOXF.S1G642400	.	+	7240	cluster_1
AnagrOXF.S3	4339272	4341020	AnagrOXF.S3G082300	.	-	1748	cluster_1
AnagrOXF.S4	16921976	16922225	AnagrOXF.S4G397700	.	+	249	cluster_1
AnagrOXF.S1	7118369	7118945	AnagrOXF.S1G146600	.	-	576	cluster_1
AnagrOXF.S1	7056413	7057801	AnagrOXF.S1G144600	.	-	1388	cluster_1
AnagrOXF.S4	12347645	12348297	AnagrOXF.S4G289200	.	-	652	cluster_1
AnagrOXF.S4	10479142	10481255	AnagrOXF.S4G241500	.	-	2113	cluster_1
AnagrOXF.S3	3069759	3071392	AnagrOXF.S3G054200	.	+	1633	cluster_1
AnagrOXF.S1	12585014	12587466	AnagrOXF.S1G264900	.	-	2452	cluster_1
AnagrOXF.S3	4342322	4342664	AnagrOXF.S3G082400	.	-	342	cluster_1
AnagrOXF.S4	9110439	9111492	AnagrOXF.S4G207600	.	-	1053	cluster_1
[truncated: 24,606 more rows]
