# Supplementary material for: The ancestral chromatin landscape of land plants
Source: New Phytol. 2023 Oct 12;240(5):2085–101. doi: 10.1111/nph.19311 (PMC10952607; doi:10.1111/nph.19311)
Supplement: Supplementary file 4 — Dataset S4 Gene Ontology term enrichment analyses per cluster. [file NPH-240-2085-s007.xlsx]

## Sheet: Article information
New Phytologist Supporting Information
Article title: The ancestral chromatin landscape of land plants
Authors: Tetsuya Hisanaga, Shuangyang Wu, Peter Schafran, Elin Axelsson, Svetlana Akimcheva, Liam Dolan, Fay-Wei Li, and Frédéric Berger
Article acceptance date: 29 August 2023

## Sheet: cluster P1
ID	Description	GeneRatio	BgRatio	pvalue	p.adjust	qvalue	geneID	Count
GO:0020037	heme binding	148/976	367/7615	2.04624e-42	2.49641e-40	2.00316e-40	AnagrOXF.S3G043800/AnagrOXF.S3G044600/AnagrOXF.S3G002900/AnagrOXF.S3G365900/AnagrOXF.S4G282300/AnagrOXF.S6G197500/AnagrOXF.S5G274200/AnagrOXF.S1G654800/AnagrOXF.S1G308800/AnagrOXF.S4G314800/AnagrOXF.S5G275000/AnagrOXF.S5G274000/AnagrOXF.S4G077600/AnagrOXF.S2G523700/AnagrOXF.S3G365400/AnagrOXF.S6G188400/AnagrOXF.S4G315300/AnagrOXF.S2G024900/AnagrOXF.S2G351100/AnagrOXF.S4G287500/AnagrOXF.S4G242200/…	148
GO:0004497	monooxygenase activity	116/976	296/7615	9.97203e-32	4.05529e-30	3.25403e-30	AnagrOXF.S3G043800/AnagrOXF.S3G044600/AnagrOXF.S3G002900/AnagrOXF.S3G365900/AnagrOXF.S4G282300/AnagrOXF.S6G197500/AnagrOXF.S5G274200/AnagrOXF.S1G654800/AnagrOXF.S1G308800/AnagrOXF.S4G314800/AnagrOXF.S5G275000/AnagrOXF.S5G274000/AnagrOXF.S4G077600/AnagrOXF.S2G523700/AnagrOXF.S3G365400/AnagrOXF.S6G188400/AnagrOXF.S4G315300/AnagrOXF.S2G024900/AnagrOXF.S2G351100/AnagrOXF.S4G287500/AnagrOXF.S4G242200/…	116
GO:0016705	with incorporation or reduction of molecular oxygen	116/976	296/7615	9.97203e-32	4.05529e-30	3.25403e-30	AnagrOXF.S3G043800/AnagrOXF.S3G044600/AnagrOXF.S3G002900/AnagrOXF.S3G365900/AnagrOXF.S4G282300/AnagrOXF.S6G197500/AnagrOXF.S5G274200/AnagrOXF.S1G654800/AnagrOXF.S1G308800/AnagrOXF.S4G314800/AnagrOXF.S5G275000/AnagrOXF.S5G274000/AnagrOXF.S4G077600/AnagrOXF.S2G523700/AnagrOXF.S3G365400/AnagrOXF.S6G188400/AnagrOXF.S4G315300/AnagrOXF.S2G024900/AnagrOXF.S2G351100/AnagrOXF.S4G287500/AnagrOXF.S4G242200/…	116
GO:0005506	iron ion binding	121/976	324/7615	9.90246e-31	3.02025e-29	2.4235e-29	AnagrOXF.S3G043800/AnagrOXF.S3G044600/AnagrOXF.S3G002900/AnagrOXF.S3G365900/AnagrOXF.S4G282300/AnagrOXF.S6G197500/AnagrOXF.S5G274200/AnagrOXF.S1G654800/AnagrOXF.S1G308800/AnagrOXF.S4G314800/AnagrOXF.S5G275000/AnagrOXF.S5G274000/AnagrOXF.S4G077600/AnagrOXF.S2G523700/AnagrOXF.S3G365400/AnagrOXF.S6G188400/AnagrOXF.S4G315300/AnagrOXF.S2G024900/AnagrOXF.S2G351100/AnagrOXF.S4G287500/AnagrOXF.S4G242200/…	121
GO:0010333	terpene synthase activity	27/976	34/7615	1.29599e-18	3.16223e-17	2.53742e-17	AnagrOXF.S2G523400/AnagrOXF.S3G365800/AnagrOXF.S3G044500/AnagrOXF.S3G003000/AnagrOXF.S6G197400/AnagrOXF.S3G013000/AnagrOXF.S3G365500/AnagrOXF.S6G188500/AnagrOXF.S4G315300/AnagrOXF.S4G220200/AnagrOXF.S3G003100/AnagrOXF.S3G080700/AnagrOXF.S4G078200/AnagrOXF.S3G081400/AnagrOXF.S3G003300/AnagrOXF.S3G082500/AnagrOXF.S2G269000/AnagrOXF.S3G019200/AnagrOXF.S3G081800/AnagrOXF.S4G079100/AnagrOXF.S4G419800/…	27
GO:0016829	lyase activity	28/976	43/7615	1.63261e-15	3.31963e-14	2.66373e-14	AnagrOXF.S2G523400/AnagrOXF.S3G365800/AnagrOXF.S3G044500/AnagrOXF.S3G003000/AnagrOXF.S6G197400/AnagrOXF.S3G013000/AnagrOXF.S3G365500/AnagrOXF.S6G188500/AnagrOXF.S4G315300/AnagrOXF.S4G220200/AnagrOXF.S3G003100/AnagrOXF.S3G080700/AnagrOXF.S4G078200/AnagrOXF.S3G081400/AnagrOXF.S3G003300/AnagrOXF.S3G082500/AnagrOXF.S2G269000/AnagrOXF.S3G019200/AnagrOXF.S3G081800/AnagrOXF.S4G079100/AnagrOXF.S4G419800/…	28
GO:0004601	peroxidase activity	32/976	59/7615	2.69573e-14	4.11099e-13	3.29873e-13	AnagrOXF.S2G174900/AnagrOXF.S2G276500/AnagrOXF.S1G598300/AnagrOXF.S3G117000/AnagrOXF.S1G610200/AnagrOXF.S5G255200/AnagrOXF.S2G142000/AnagrOXF.S4G341600/AnagrOXF.S3G116800/AnagrOXF.S4G276300/AnagrOXF.S1G144600/AnagrOXF.S3G054200/AnagrOXF.S1G116500/AnagrOXF.S5G261400/AnagrOXF.S3G116900/AnagrOXF.S4G278000/AnagrOXF.S2G173700/AnagrOXF.S4G378300/AnagrOXF.S1G598600/AnagrOXF.S3G265100/AnagrOXF.S4G277900/…	32
GO:0006979	response to oxidative stress	32/976	59/7615	2.69573e-14	4.11099e-13	3.29873e-13	AnagrOXF.S2G174900/AnagrOXF.S2G276500/AnagrOXF.S1G598300/AnagrOXF.S3G117000/AnagrOXF.S1G610200/AnagrOXF.S5G255200/AnagrOXF.S2G142000/AnagrOXF.S4G341600/AnagrOXF.S3G116800/AnagrOXF.S4G276300/AnagrOXF.S1G144600/AnagrOXF.S3G054200/AnagrOXF.S1G116500/AnagrOXF.S5G261400/AnagrOXF.S3G116900/AnagrOXF.S4G278000/AnagrOXF.S2G173700/AnagrOXF.S4G378300/AnagrOXF.S1G598600/AnagrOXF.S3G265100/AnagrOXF.S4G277900/…	32
GO:0000287	magnesium ion binding	26/976	56/7615	6.69925e-10	9.0812e-09	7.2869e-09	AnagrOXF.S2G523400/AnagrOXF.S3G365800/AnagrOXF.S3G044500/AnagrOXF.S6G197400/AnagrOXF.S3G013000/AnagrOXF.S3G365500/AnagrOXF.S6G188500/AnagrOXF.S4G315300/AnagrOXF.S4G220200/AnagrOXF.S3G003100/AnagrOXF.S3G080700/AnagrOXF.S4G078200/AnagrOXF.S3G081400/AnagrOXF.S3G003300/AnagrOXF.S3G082500/AnagrOXF.S2G269000/AnagrOXF.S3G019200/AnagrOXF.S3G081800/AnagrOXF.S4G079100/AnagrOXF.S4G419800/AnagrOXF.S2G367600/…	26
GO:0004097	catechol oxidase activity	24/976	58/7615	4.97459e-08	5.51727e-07	4.42715e-07	AnagrOXF.S4G123700/AnagrOXF.S1G027900/AnagrOXF.S1G633200/AnagrOXF.S4G126500/AnagrOXF.S1G626200/AnagrOXF.S1G187200/AnagrOXF.S4G123200/AnagrOXF.S4G123900/AnagrOXF.S4G402800/AnagrOXF.S4G118800/AnagrOXF.S3G067600/AnagrOXF.S4G291800/AnagrOXF.S4G126900/AnagrOXF.S4G403500/AnagrOXF.S4G114900/AnagrOXF.S4G127000/AnagrOXF.S2G284100/AnagrOXF.S4G102400/AnagrOXF.S4G113600/AnagrOXF.S4G113400/AnagrOXF.S4G283500/…	24
GO:0009055	electron transfer activity	24/976	58/7615	4.97459e-08	5.51727e-07	4.42715e-07	AnagrOXF.S6G137900/AnagrOXF.S3G072700/AnagrOXF.S2G414900/AnagrOXF.S2G544500/AnagrOXF.S5G057400/AnagrOXF.S1G445700/AnagrOXF.S4G178600/AnagrOXF.S1G315400/AnagrOXF.S2G472800/AnagrOXF.S1G481000/AnagrOXF.S3G292400/AnagrOXF.S2G544000/AnagrOXF.S2G100300/AnagrOXF.S2G414800/AnagrOXF.S5G271500/AnagrOXF.S1G445600/AnagrOXF.S2G414700/AnagrOXF.S2G100000/AnagrOXF.S1G315300/AnagrOXF.S1G020500/AnagrOXF.S2G101000/…	24
GO:0031047	gene silencing by RNA	16/976	30/7615	1.18198e-07	1.20168e-06	9.64246e-07	AnagrOXF.S1G294200/AnagrOXF.S1G297000/AnagrOXF.S1G308600/AnagrOXF.S1G304400/AnagrOXF.S1G294800/AnagrOXF.S1G298600/AnagrOXF.S3G113000/AnagrOXF.S3G112900/AnagrOXF.S3G307400/AnagrOXF.S3G307600/AnagrOXF.S1G292900/AnagrOXF.S1G294900/AnagrOXF.S1G300300/AnagrOXF.S3G082800/AnagrOXF.S1G292400/AnagrOXF.S2G219200	16
GO:0016491	oxidoreductase activity	56/976	235/7615	1.92971e-06	1.81096e-05	1.45314e-05	AnagrOXF.S3G008100/AnagrOXF.S4G123700/AnagrOXF.S1G027900/AnagrOXF.S4G420600/AnagrOXF.S1G633200/AnagrOXF.S4G126500/AnagrOXF.S1G626200/AnagrOXF.S1G187200/AnagrOXF.S4G123200/AnagrOXF.S4G420700/AnagrOXF.S3G337500/AnagrOXF.S2G031000/AnagrOXF.S4G123900/AnagrOXF.S2G083100/AnagrOXF.S2G114200/AnagrOXF.S1G552200/AnagrOXF.S4G402800/AnagrOXF.S4G118800/AnagrOXF.S2G184200/AnagrOXF.S2G184600/AnagrOXF.S4G317300/…	56
GO:0016702	incorporation of two atoms of oxygen	13/976	25/7615	2.73444e-06	2.38287e-05	1.91205e-05	AnagrOXF.S2G513600/AnagrOXF.S4G287600/AnagrOXF.S2G197100/AnagrOXF.S2G513700/AnagrOXF.S4G035100/AnagrOXF.S4G217400/AnagrOXF.S4G296200/AnagrOXF.S2G414600/AnagrOXF.S2G512900/AnagrOXF.S4G257500/AnagrOXF.S2G095700/AnagrOXF.S2G220700/AnagrOXF.S2G197000	13
GO:0046983	protein dimerization activity	21/976	69/7615	9.14083e-05	0.000743454	0.000596559	AnagrOXF.S1G421400/AnagrOXF.S6G195100/AnagrOXF.S2G365000/AnagrOXF.S1G538400/AnagrOXF.S1G538600/AnagrOXF.S1G352900/AnagrOXF.S6G210200/AnagrOXF.S3G292700/AnagrOXF.S4G073000/AnagrOXF.S4G154900/AnagrOXF.S5G043900/AnagrOXF.S4G290600/AnagrOXF.S5G110000/AnagrOXF.S3G025500/AnagrOXF.S5G117400/AnagrOXF.S1G104700/AnagrOXF.S3G159300/AnagrOXF.S4G269700/AnagrOXF.S3G005500/AnagrOXF.S1G038700/AnagrOXF.S1G267300	21
GO:0005507	copper ion binding	9/976	18/7615	0.000148041	0.00112881	0.000905775	AnagrOXF.S3G008100/AnagrOXF.S2G114200/AnagrOXF.S1G552200/AnagrOXF.S2G184200/AnagrOXF.S2G184600/AnagrOXF.S1G145900/AnagrOXF.S2G184400/AnagrOXF.S1G183000/AnagrOXF.S2G184300	9
GO:0050660	flavin adenine dinucleotide binding	12/976	35/7615	0.000905548	0.00649864	0.00521461	AnagrOXF.S4G333000/AnagrOXF.S4G332700/AnagrOXF.S4G332500/AnagrOXF.S5G288500/AnagrOXF.S4G332900/AnagrOXF.S5G289600/AnagrOXF.S4G397200/AnagrOXF.S1G272000/AnagrOXF.S4G333100/AnagrOXF.S5G289500/AnagrOXF.S2G136500/AnagrOXF.S5G291200	12
GO:0030599	pectinesterase activity	10/976	27/7615	0.0012269	0.00787796	0.0063214	AnagrOXF.S1G226200/AnagrOXF.S1G596600/AnagrOXF.S5G081200/AnagrOXF.S1G226100/AnagrOXF.S1G597000/AnagrOXF.S5G189900/AnagrOXF.S5G031400/AnagrOXF.S1G596700/AnagrOXF.S1G141600/AnagrOXF.S4G267200	10
GO:0042545	cell wall modification	10/976	27/7615	0.0012269	0.00787796	0.0063214	AnagrOXF.S1G226200/AnagrOXF.S1G596600/AnagrOXF.S5G081200/AnagrOXF.S1G226100/AnagrOXF.S1G597000/AnagrOXF.S5G189900/AnagrOXF.S5G031400/AnagrOXF.S1G596700/AnagrOXF.S1G141600/AnagrOXF.S4G267200	10
GO:0004674	protein serine/threonine kinase activity	8/976	19/7615	0.00144921	0.00855893	0.00686782	AnagrOXF.S1G209000/AnagrOXF.S2G025600/AnagrOXF.S1G209300/AnagrOXF.S5G272900/AnagrOXF.S1G209400/AnagrOXF.S1G209100/AnagrOXF.S1G209700/AnagrOXF.S5G223300	8
GO:0030246	carbohydrate binding	18/976	67/7615	0.00147326	0.00855893	0.00686782	AnagrOXF.S4G048700/AnagrOXF.S5G225300/AnagrOXF.S5G226100/AnagrOXF.S4G386400/AnagrOXF.S2G566100/AnagrOXF.S2G565900/AnagrOXF.S2G197400/AnagrOXF.S4G385000/AnagrOXF.S5G190700/AnagrOXF.S1G004300/AnagrOXF.S3G218000/AnagrOXF.S3G354000/AnagrOXF.S4G276900/AnagrOXF.S1G291100/AnagrOXF.S5G163900/AnagrOXF.S3G388600/AnagrOXF.S4G130900/AnagrOXF.S3G388700	18
GO:0006511	ubiquitin-dependent protein catabolic process	17/976	69/7615	0.00525185	0.0291239	0.0233695	AnagrOXF.S2G555000/AnagrOXF.S2G555100/AnagrOXF.S2G555700/AnagrOXF.S2G554000/AnagrOXF.S2G555800/AnagrOXF.S5G290200/AnagrOXF.S2G553900/AnagrOXF.S3G211400/AnagrOXF.S2G442500/AnagrOXF.S2G554100/AnagrOXF.S2G442400/AnagrOXF.S2G552000/AnagrOXF.S5G287200/AnagrOXF.S2G552300/AnagrOXF.S2G551800/AnagrOXF.S2G552200/AnagrOXF.S2G551900	17
GO:0004553	hydrolyzing O-glycosyl compounds	22/976	100/7615	0.00707993	0.0375544	0.0301343	AnagrOXF.S1G049100/AnagrOXF.S4G208200/AnagrOXF.S1G597600/AnagrOXF.S1G044600/AnagrOXF.S1G340700/AnagrOXF.S1G044700/AnagrOXF.S1G218400/AnagrOXF.S1G597200/AnagrOXF.S2G295100/AnagrOXF.S1G218500/AnagrOXF.S4G208600/AnagrOXF.S1G597700/AnagrOXF.S4G273300/AnagrOXF.S4G207600/AnagrOXF.S1G153800/AnagrOXF.S4G132200/AnagrOXF.S4G273200/AnagrOXF.S1G550900/AnagrOXF.S1G460800/AnagrOXF.S4G132300/AnagrOXF.S1G112400/…	22
GO:0008107	galactoside 2-alpha-L-fucosyltransferase activity	5/976	7615-11-01	0.00811618	0.039607	0.0317813	AnagrOXF.S4G432300/AnagrOXF.S4G391100/AnagrOXF.S5G111700/AnagrOXF.S4G033100/AnagrOXF.S4G433200	5
GO:0042546	cell wall biogenesis	5/976	7615-11-01	0.00811618	0.039607	0.0317813	AnagrOXF.S4G432300/AnagrOXF.S4G391100/AnagrOXF.S5G111700/AnagrOXF.S4G033100/AnagrOXF.S4G433200	5

## Sheet: cluster P2
ID	Description	GeneRatio	BgRatio	pvalue	p.adjust	qvalue	geneID	Count
GO:0006306	DNA methylation	32/264	39/7615	3.55736e-41	1.29844e-39	1.10465e-39	AnagrOXF.S6G087000/AnagrOXF.S6G036900/AnagrOXF.S6G057400/AnagrOXF.S2G406600/AnagrOXF.S6G031000/AnagrOXF.S3G009300/AnagrOXF.S1G233400/AnagrOXF.S4G343700/AnagrOXF.S5G119100/AnagrOXF.S3G318900/AnagrOXF.S1G671200/AnagrOXF.S5G259200/AnagrOXF.S1G112000/AnagrOXF.S2G271200/AnagrOXF.S1G407300/AnagrOXF.S6G032800/AnagrOXF.S6G105700/AnagrOXF.S6G083000/AnagrOXF.S3G111200/AnagrOXF.S4G004000/AnagrOXF.S1G135200/…	32
GO:0008170	N-methyltransferase activity	32/264	39/7615	3.55736e-41	1.29844e-39	1.10465e-39	AnagrOXF.S6G087000/AnagrOXF.S6G036900/AnagrOXF.S6G057400/AnagrOXF.S2G406600/AnagrOXF.S6G031000/AnagrOXF.S3G009300/AnagrOXF.S1G233400/AnagrOXF.S4G343700/AnagrOXF.S5G119100/AnagrOXF.S3G318900/AnagrOXF.S1G671200/AnagrOXF.S5G259200/AnagrOXF.S1G112000/AnagrOXF.S2G271200/AnagrOXF.S1G407300/AnagrOXF.S6G032800/AnagrOXF.S6G105700/AnagrOXF.S6G083000/AnagrOXF.S3G111200/AnagrOXF.S4G004000/AnagrOXF.S1G135200/…	32
GO:0015074	DNA integration	36/264	92/7615	2.16325e-29	5.26391e-28	4.47831e-28	AnagrOXF.S1G364800/AnagrOXF.S3G328500/AnagrOXF.S2G334000/AnagrOXF.S3G328300/AnagrOXF.S3G285800/AnagrOXF.S1G405100/AnagrOXF.S5G172100/AnagrOXF.S5G264000/AnagrOXF.S4G318300/AnagrOXF.S4G232400/AnagrOXF.S3G277800/AnagrOXF.S4G285000/AnagrOXF.S4G087300/AnagrOXF.S6G152400/AnagrOXF.S4G099300/AnagrOXF.S3G046200/AnagrOXF.S6G069000/AnagrOXF.S1G496400/AnagrOXF.S1G062500/AnagrOXF.S3G306200/AnagrOXF.S4G358600/…	36
GO:0003677	DNA binding	38/264	266/7615	4.04279e-14	7.37809e-13	6.27696e-13	AnagrOXF.S3G401100/AnagrOXF.S6G087000/AnagrOXF.S6G036900/AnagrOXF.S6G057400/AnagrOXF.S2G406600/AnagrOXF.S6G031000/AnagrOXF.S3G009300/AnagrOXF.S1G233400/AnagrOXF.S4G343700/AnagrOXF.S5G119100/AnagrOXF.S3G318900/AnagrOXF.S1G446400/AnagrOXF.S1G671200/AnagrOXF.S5G259200/AnagrOXF.S1G112000/AnagrOXF.S2G271200/AnagrOXF.S1G407300/AnagrOXF.S6G152300/AnagrOXF.S1G520200/AnagrOXF.S6G032800/AnagrOXF.S6G105700/…	38
GO:0006511	ubiquitin-dependent protein catabolic process	11/264	69/7615	2.15864e-05	0.000315161	0.000268126	AnagrOXF.S3G141900/AnagrOXF.S2G094300/AnagrOXF.S2G552900/AnagrOXF.S2G265100/AnagrOXF.S1G391400/AnagrOXF.S2G007000/AnagrOXF.S2G015500/AnagrOXF.S2G015300/AnagrOXF.S2G557100/AnagrOXF.S2G008500/AnagrOXF.S2G553000	11
GO:0003824	catalytic activity	16/264	144/7615	3.53398e-05	0.000429968	0.000365798	AnagrOXF.S2G110000/AnagrOXF.S1G188300/AnagrOXF.S1G019700/AnagrOXF.S1G290000/AnagrOXF.S1G230100/AnagrOXF.S5G315100/AnagrOXF.S5G204200/AnagrOXF.S6G152300/AnagrOXF.S5G043100/AnagrOXF.C28G000500/AnagrOXF.S5G208700/AnagrOXF.S4G129300/AnagrOXF.S2G425000/AnagrOXF.S2G545400/AnagrOXF.S3G110400/AnagrOXF.S3G243600	16
GO:0004525	ribonuclease III activity	4/264	7615-11-01	0.00038434	0.00400812	0.00340993	AnagrOXF.S4G419700/AnagrOXF.S3G025300/AnagrOXF.S2G538800/AnagrOXF.S2G571800	4
GO:0016788	acting on ester bonds	6/264	47/7615	0.00533736	0.0487034	0.0414347	AnagrOXF.S3G260600/AnagrOXF.S5G124900/AnagrOXF.S3G086400/AnagrOXF.S1G135700/AnagrOXF.S3G261200/AnagrOXF.S1G039300	6

## Sheet: cluster P3
ID	Description	GeneRatio	BgRatio	pvalue	p.adjust	qvalue	geneID	Count
GO:0003723	RNA binding	86/1801	249/7615	5.19202e-05	0.00913796	0.00863515	AnagrOXF.S5G073800/AnagrOXF.S3G192200/AnagrOXF.S1G566500/AnagrOXF.S4G210200/AnagrOXF.S3G243300/AnagrOXF.S3G042600/AnagrOXF.S2G248400/AnagrOXF.S5G200600/AnagrOXF.S5G109800/AnagrOXF.S1G421200/AnagrOXF.S5G132800/AnagrOXF.S1G523700/AnagrOXF.S4G128700/AnagrOXF.S3G401500/AnagrOXF.S3G131100/AnagrOXF.S1G372600/AnagrOXF.S4G437200/AnagrOXF.S4G303700/AnagrOXF.S4G196300/AnagrOXF.S4G441200/AnagrOXF.S4G283000/…	86
GO:0003924	GTPase activity	30/1801	75/7615	0.00114132	0.0488748	0.0461855	AnagrOXF.S3G200800/AnagrOXF.S4G111800/AnagrOXF.S4G088400/AnagrOXF.S4G036500/AnagrOXF.S3G028800/AnagrOXF.S3G199800/AnagrOXF.S4G193100/AnagrOXF.S3G100300/AnagrOXF.S1G651900/AnagrOXF.S4G159000/AnagrOXF.S4G192800/AnagrOXF.S3G005600/AnagrOXF.S4G201500/AnagrOXF.S2G095500/AnagrOXF.S1G349100/AnagrOXF.S3G121900/AnagrOXF.S1G241000/AnagrOXF.S4G007700/AnagrOXF.S1G430500/AnagrOXF.S2G560400/AnagrOXF.S1G469500/…	30
GO:0016887	ATP hydrolysis activity	33/1801	85/7615	0.00121782	0.0488748	0.0461855	AnagrOXF.S5G043800/AnagrOXF.S3G040700/AnagrOXF.S5G043700/AnagrOXF.S3G165800/AnagrOXF.S1G390500/AnagrOXF.S3G274800/AnagrOXF.S4G149000/AnagrOXF.S2G451700/AnagrOXF.S1G392200/AnagrOXF.S5G114900/AnagrOXF.S1G392300/AnagrOXF.S2G427600/AnagrOXF.S1G391600/AnagrOXF.S3G273600/AnagrOXF.S3G064600/AnagrOXF.S1G223500/AnagrOXF.S2G151800/AnagrOXF.S1G168900/AnagrOXF.S4G022700/AnagrOXF.S3G385400/AnagrOXF.S2G221700/…	33
GO:0006096	glycolytic process	14/1801	27/7615	0.00135813	0.0488748	0.0461855	AnagrOXF.S5G133600/AnagrOXF.S1G178700/AnagrOXF.S5G255100/AnagrOXF.S1G127900/AnagrOXF.S5G280800/AnagrOXF.S3G366500/AnagrOXF.S2G079000/AnagrOXF.S3G274600/AnagrOXF.S4G155800/AnagrOXF.S5G129600/AnagrOXF.S2G314200/AnagrOXF.S3G048900/AnagrOXF.S1G582500/AnagrOXF.S1G121200	14
GO:0003682	chromatin binding	11/1801	19/7615	0.00138849	0.0488748	0.0461855	AnagrOXF.S3G377400/AnagrOXF.S3G039400/AnagrOXF.S2G052300/AnagrOXF.S3G246000/AnagrOXF.S2G387400/AnagrOXF.S5G031500/AnagrOXF.S3G186500/AnagrOXF.S3G237100/AnagrOXF.S4G152500/AnagrOXF.S5G242300/AnagrOXF.S5G027600	11

## Sheet: cluster P4
ID	Description	GeneRatio	BgRatio	pvalue	p.adjust	qvalue	geneID	Count
GO:0006412	translation	139/4048	195/7615	1.24895e-07	1.37922e-05	1.12654e-05	AnagrOXF.S1G239600/AnagrOXF.S3G265200/AnagrOXF.S1G187600/AnagrOXF.S5G084800/AnagrOXF.S2G172000/AnagrOXF.S3G239100/AnagrOXF.S1G182300/AnagrOXF.S5G137700/AnagrOXF.S1G657400/AnagrOXF.S2G161000/AnagrOXF.S1G030700/AnagrOXF.S5G235100/AnagrOXF.S1G221500/AnagrOXF.S4G148700/AnagrOXF.S3G189600/AnagrOXF.S5G115100/AnagrOXF.S3G087400/AnagrOXF.S4G201700/AnagrOXF.S2G419700/AnagrOXF.S5G205500/AnagrOXF.S3G112300/…	139
GO:0003735	structural constituent of ribosome	141/4048	199/7615	1.83981e-07	1.37922e-05	1.12654e-05	AnagrOXF.S1G239600/AnagrOXF.S3G265200/AnagrOXF.S1G187600/AnagrOXF.S5G084800/AnagrOXF.S2G172000/AnagrOXF.S3G239100/AnagrOXF.S1G182300/AnagrOXF.S5G137700/AnagrOXF.S1G657400/AnagrOXF.S2G161000/AnagrOXF.S3G146800/AnagrOXF.S1G030700/AnagrOXF.S5G235100/AnagrOXF.S1G221500/AnagrOXF.S4G148700/AnagrOXF.S3G189600/AnagrOXF.S5G115100/AnagrOXF.S3G087400/AnagrOXF.S4G201700/AnagrOXF.S2G419700/AnagrOXF.S5G205500/…	141
GO:0016021	integral component of membrane	210/4048	313/7615	2.26102e-07	1.37922e-05	1.12654e-05	AnagrOXF.S1G338200/AnagrOXF.S4G320800/AnagrOXF.S1G043900/AnagrOXF.S5G132000/AnagrOXF.S5G044700/AnagrOXF.S1G146100/AnagrOXF.S4G234400/AnagrOXF.S2G158500/AnagrOXF.S1G338400/AnagrOXF.S2G240600/AnagrOXF.S2G289900/AnagrOXF.S1G435800/AnagrOXF.S1G060100/AnagrOXF.S2G158600/AnagrOXF.S4G253200/AnagrOXF.S5G110700/AnagrOXF.S1G646400/AnagrOXF.S4G090300/AnagrOXF.S3G213300/AnagrOXF.S2G083300/AnagrOXF.S4G234300/…	210
GO:0005840	ribosome	134/4048	189/7615	3.50035e-07	1.60141e-05	1.30802e-05	AnagrOXF.S1G239600/AnagrOXF.S3G265200/AnagrOXF.S1G187600/AnagrOXF.S5G084800/AnagrOXF.S2G172000/AnagrOXF.S3G239100/AnagrOXF.S1G182300/AnagrOXF.S5G137700/AnagrOXF.S1G657400/AnagrOXF.S2G161000/AnagrOXF.S5G235100/AnagrOXF.S1G221500/AnagrOXF.S4G148700/AnagrOXF.S3G189600/AnagrOXF.S5G115100/AnagrOXF.S3G087400/AnagrOXF.S4G201700/AnagrOXF.S2G419700/AnagrOXF.S5G205500/AnagrOXF.S3G112300/AnagrOXF.S1G034300/…	134
GO:0003755	peptidyl-prolyl cis-trans isomerase activity	34/4048	42/7615	0.000163872	0.00599772	0.00489891	AnagrOXF.S1G658200/AnagrOXF.S5G168600/AnagrOXF.S1G409600/AnagrOXF.S5G067200/AnagrOXF.S2G157100/AnagrOXF.S5G047800/AnagrOXF.S3G189200/AnagrOXF.S5G305500/AnagrOXF.S4G417600/AnagrOXF.S1G658000/AnagrOXF.S4G297000/AnagrOXF.S1G136100/AnagrOXF.S5G182300/AnagrOXF.S1G441100/AnagrOXF.S4G388400/AnagrOXF.S4G149700/AnagrOXF.S4G081900/AnagrOXF.S1G140000/AnagrOXF.S1G669400/AnagrOXF.S1G669000/AnagrOXF.S2G515900/…	34
GO:0004812	aminoacyl-tRNA ligase activity	39/4048	50/7615	0.000241357	0.0073614	0.00601276	AnagrOXF.S4G368600/AnagrOXF.S2G265500/AnagrOXF.S3G379000/AnagrOXF.S2G237500/AnagrOXF.S1G379000/AnagrOXF.S3G208600/AnagrOXF.S4G050500/AnagrOXF.S1G483900/AnagrOXF.S1G400800/AnagrOXF.S1G281100/AnagrOXF.S2G287300/AnagrOXF.S5G073400/AnagrOXF.S4G157400/AnagrOXF.S4G394300/AnagrOXF.S5G126200/AnagrOXF.S1G159800/AnagrOXF.S4G304400/AnagrOXF.S3G087500/AnagrOXF.S5G199500/AnagrOXF.S4G105700/AnagrOXF.S5G147100/…	39
GO:0008270	zinc ion binding	134/4048	206/7615	0.000306357	0.00800905	0.00654176	AnagrOXF.S1G660800/AnagrOXF.S1G031600/AnagrOXF.S2G307400/AnagrOXF.S4G008100/AnagrOXF.S3G399100/AnagrOXF.S1G380700/AnagrOXF.S2G530100/AnagrOXF.S2G323800/AnagrOXF.S2G233100/AnagrOXF.S1G670200/AnagrOXF.S2G267500/AnagrOXF.S4G036900/AnagrOXF.S1G277000/AnagrOXF.S1G354100/AnagrOXF.S4G272000/AnagrOXF.S1G185800/AnagrOXF.S2G234400/AnagrOXF.S2G245400/AnagrOXF.S1G471200/AnagrOXF.S3G189200/AnagrOXF.S1G283700/…	134
GO:0006418	tRNA aminoacylation for protein translation	33/4048	42/7615	0.000577648	0.0132137	0.0107929	AnagrOXF.S4G368600/AnagrOXF.S2G265500/AnagrOXF.S3G379000/AnagrOXF.S2G237500/AnagrOXF.S3G208600/AnagrOXF.S4G050500/AnagrOXF.S1G483900/AnagrOXF.S1G400800/AnagrOXF.S1G281100/AnagrOXF.S2G287300/AnagrOXF.S5G073400/AnagrOXF.S4G157400/AnagrOXF.S4G394300/AnagrOXF.S1G159800/AnagrOXF.S4G304400/AnagrOXF.S3G087500/AnagrOXF.S5G199500/AnagrOXF.S5G147100/AnagrOXF.S1G395500/AnagrOXF.S1G350500/AnagrOXF.S2G226700/…	33
GO:0006260	DNA replication	22/4048	26/7615	0.000797071	0.0162071	0.0132379	AnagrOXF.S3G399100/AnagrOXF.S3G278700/AnagrOXF.S4G209500/AnagrOXF.S4G421200/AnagrOXF.S1G618200/AnagrOXF.S3G262900/AnagrOXF.S2G229700/AnagrOXF.S1G365900/AnagrOXF.S1G518400/AnagrOXF.S2G538300/AnagrOXF.S1G268600/AnagrOXF.S4G210000/AnagrOXF.S2G478200/AnagrOXF.S5G250900/AnagrOXF.S1G496700/AnagrOXF.S1G539100/AnagrOXF.S2G514700/AnagrOXF.S1G060600/AnagrOXF.S5G114500/AnagrOXF.S2G045700/AnagrOXF.S1G239800/…	22
GO:0004518	nuclease activity	4048-10-01	7615-10-01	0.00179243	0.0298195	0.0243564	AnagrOXF.S1G435300/AnagrOXF.S1G518700/AnagrOXF.S1G321400/AnagrOXF.S1G182600/AnagrOXF.S5G029500/AnagrOXF.S1G230400/AnagrOXF.S2G539400/AnagrOXF.S1G321600/AnagrOXF.S2G163100/AnagrOXF.S2G213400	10
GO:0006506	GPI anchor biosynthetic process	4048-10-01	7615-10-01	0.00179243	0.0298195	0.0243564	AnagrOXF.S2G159500/AnagrOXF.S4G236200/AnagrOXF.S3G280400/AnagrOXF.S3G054500/AnagrOXF.S3G255100/AnagrOXF.S5G238500/AnagrOXF.S5G201900/AnagrOXF.S2G181000/AnagrOXF.S2G242000/AnagrOXF.S3G090800	10
GO:0009523	photosystem II	19/4048	23/7615	0.00326222	0.0497488	0.0406346	AnagrOXF.S1G379500/AnagrOXF.S1G263100/AnagrOXF.S2G054300/AnagrOXF.S4G122300/AnagrOXF.S2G542300/AnagrOXF.S1G358000/AnagrOXF.S3G165200/AnagrOXF.S3G383000/AnagrOXF.S5G168800/AnagrOXF.S3G054400/AnagrOXF.S4G405000/AnagrOXF.S1G419900/AnagrOXF.S4G045200/AnagrOXF.S3G164000/AnagrOXF.S4G270900/AnagrOXF.S1G345500/AnagrOXF.S1G364300/AnagrOXF.S1G175700/AnagrOXF.S1G200900	19

## Sheet: cluster P5
ID	Description	GeneRatio	BgRatio	pvalue	p.adjust	qvalue	geneID	Count
GO:0015074	DNA integration	52/436	92/7615	3.11138e-41	3.04916e-39	2.71837e-39	AnagrOXF.S2G513100/AnagrOXF.S3G295900/AnagrOXF.S5G175800/AnagrOXF.S1G462100/AnagrOXF.S1G549800/AnagrOXF.S1G620500/AnagrOXF.C19G000100/AnagrOXF.S6G104900/AnagrOXF.C30G000100/AnagrOXF.S6G115000/AnagrOXF.C19G000400/AnagrOXF.S1G462500/AnagrOXF.S3G185800/AnagrOXF.S5G054100/AnagrOXF.S2G015400/AnagrOXF.C217G000100/AnagrOXF.S1G557500/AnagrOXF.S1G490900/AnagrOXF.S4G024900/AnagrOXF.S5G188600/AnagrOXF.S5G08…	52
GO:0006811	ion transport	8/436	19/7615	4.67839e-06	0.000229241	0.000204372	AnagrOXF.C62G000300/AnagrOXF.S2G404400/AnagrOXF.S2G403300/AnagrOXF.S2G404700/AnagrOXF.S2G358600/AnagrOXF.S2G405100/AnagrOXF.S4G118900/AnagrOXF.S1G598800	8
GO:0016310	phosphorylation	6/436	7615-11-01	1.22967e-05	0.000343006	0.000305795	AnagrOXF.S2G579500/AnagrOXF.S2G579900/AnagrOXF.S6G145400/AnagrOXF.S6G161500/AnagrOXF.S2G481300/AnagrOXF.S2G580800	6
GO:0005216	ion channel activity	7/436	16/7615	1.40002e-05	0.000343006	0.000305795	AnagrOXF.C62G000300/AnagrOXF.S2G404400/AnagrOXF.S2G403300/AnagrOXF.S2G404700/AnagrOXF.S2G358600/AnagrOXF.S2G405100/AnagrOXF.S4G118900	7
GO:0016624	disulfide as acceptor	6/436	17/7615	0.000245089	0.00480375	0.00428261	AnagrOXF.S4G445500/AnagrOXF.S6G167000/AnagrOXF.S5G064200/AnagrOXF.S2G341500/AnagrOXF.S6G008900/AnagrOXF.S6G004100	6
GO:0016788	acting on ester bonds	9/436	47/7615	0.00118254	0.0193148	0.0172194	AnagrOXF.S3G283400/AnagrOXF.S5G020100/AnagrOXF.S3G283800/AnagrOXF.S3G283600/AnagrOXF.S3G284100/AnagrOXF.S3G283900/AnagrOXF.S3G284000/AnagrOXF.S3G284200/AnagrOXF.S3G284700	9
GO:0016301	kinase activity	6/436	23/7615	0.00149031	0.0208643	0.0186008	AnagrOXF.S2G579500/AnagrOXF.S2G579900/AnagrOXF.S6G145400/AnagrOXF.S6G161500/AnagrOXF.S2G481300/AnagrOXF.S2G580800	6
GO:0006511	ubiquitin-dependent protein catabolic process	11/436	69/7615	0.0017077	0.0209193	0.0186498	AnagrOXF.C27G000500/AnagrOXF.S2G576300/AnagrOXF.S3G211100/AnagrOXF.S2G442100/AnagrOXF.S4G002200/AnagrOXF.S2G007100/AnagrOXF.S2G016000/AnagrOXF.S4G002300/AnagrOXF.S6G214900/AnagrOXF.S2G016500/AnagrOXF.S2G551600	11
