# Supplementary material for: The ancestral chromatin landscape of land plants
Source: New Phytol. 2023 Oct 12;240(5):2085–101. doi: 10.1111/nph.19311 (PMC10952607; doi:10.1111/nph.19311)
Supplement: Supplementary file 5 — Dataset S5 Functional annotations of protein coding genes in cluster P2. [file NPH-240-2085-s004.xlsx]

## Sheet: Article information
New Phytologist Supporting Information
Article title: The ancestral chromatin landscape of land plants
Authors: Tetsuya Hisanaga, Shuangyang Wu, Peter Schafran, Elin Axelsson, Svetlana Akimcheva, Liam Dolan, Fay-Wei Li, and Frédéric Berger
Article acceptance date: 29 August 2023

## Sheet: Functional annotations P2
## Mon Jun 12 23:32:30 2023
## emapper-2.1.9
## /users/shuangyang.wu/micromamba/envs/funannotate/bin/emapper.py -i P2_up_in_spo.fa --output P2_up_in_spo.fa.eggnog -d euk --cpu 10
##
#query	seed_ortholog	evalue	score	eggNOG_OGs	max_annot_lvl	COG_category	Description	Preferred_name	GOs	EC	KEGG_ko	KEGG_Pathway	KEGG_Module	KEGG_Reaction	KEGG_rclass	BRITE	KEGG_TC	CAZy	BiGG_Reaction	PFAMs
AnagrOXF.S1G039300	161934.XP_010674288.1	2.54e-06	57.8	2CMZ9@1|root,2QSW9@2759|Eukaryota,37P8R@33090|Viridiplantae,3GGZI@35493|Streptophyta	35493|Streptophyta	S	Belongs to the 'GDSL' lipolytic enzyme family	-	-	-	-	-	-	-	-	-	-	-	-	Lipase_GDSL
AnagrOXF.S1G054700	3218.PP1S153_138V6.1	9.64e-123	380	2E0W5@1|root,2S89K@2759|Eukaryota	2759|Eukaryota	S	Zn-finger in Ran binding protein and others domain-containing protein	-	-	-	-	-	-	-	-	-	-	-	-	zf-RanBP
AnagrOXF.S1G098700	3649.evm.model.supercontig_7.72	1.03e-05	52.8	KOG4282@1|root,KOG4282@2759|Eukaryota,37T3H@33090|Viridiplantae,3GPC4@35493|Streptophyta,3HTKY@3699|Brassicales	33090|Viridiplantae	K	Transcription factor	-	-	-	-	-	-	-	-	-	-	-	-	Myb_DNA-bind_4
AnagrOXF.S1G126400	3218.PP1S343_45V6.1	3.33e-28	117	COG0307@1|root,KOG3310@2759|Eukaryota,37QCE@33090|Viridiplantae,3G8MU@35493|Streptophyta	35493|Streptophyta	H	riboflavin	-	GO:0003674,GO:0003824,GO:0004746,GO:0006766,GO:0006767,GO:0006771,GO:0006807,GO:0008150,GO:0008152,GO:0009058,GO:0009110,GO:0009231,GO:0009987,GO:0016740,GO:0016765,GO:0017144,GO:0018130,GO:0034641,GO:0042364,GO:0042726,GO:0042727,GO:0044237,GO:0044249,GO:0044271,GO:0044281,GO:0044283,GO:0046483,GO:0071704,GO:1901360,GO:1901362,GO:1901564,GO:1901566,GO:1901576	2.5.1.9	ko:K00793	ko00740,ko01100,ko01110,map00740,map01100,map01110	M00125	R00066	RC00958,RC00960	ko00000,ko00001,ko00002,ko01000	-	-	-	Lum_binding
AnagrOXF.S1G135700	4098.XP_009590849.1	9.35e-21	102	28K72@1|root,2QTD0@2759|Eukaryota,37MQQ@33090|Viridiplantae,3GERS@35493|Streptophyta,44D4Y@71274|asterids	35493|Streptophyta	S	GDSL-like Lipase/Acylhydrolase	-	GO:0005575,GO:0005622,GO:0005623,GO:0005737,GO:0009507,GO:0009532,GO:0009536,GO:0009570,GO:0043226,GO:0043227,GO:0043229,GO:0043231,GO:0044422,GO:0044424,GO:0044434,GO:0044435,GO:0044444,GO:0044446,GO:0044464	-	-	-	-	-	-	-	-	-	-	Lipase_GDSL
AnagrOXF.S1G148100	3988.XP_002522468.1	2.14e-25	119	COG2940@1|root,KOG2084@2759|Eukaryota,37KWU@33090|Viridiplantae,3G9G0@35493|Streptophyta,4JGWW@91835|fabids	35493|Streptophyta	B	SET (Su(var)3-9, Enhancer-of-zeste, Trithorax) domain	-	-	-	-	-	-	-	-	-	-	-	-	SET
AnagrOXF.S1G148200	88036.EFJ08607	7.93e-15	86.3	COG2940@1|root,KOG2084@2759|Eukaryota,37KWU@33090|Viridiplantae,3G9G0@35493|Streptophyta	35493|Streptophyta	B	SET domain protein	-	-	-	-	-	-	-	-	-	-	-	-	SET
AnagrOXF.S1G160600	4081.Solyc08g082440.2.1	2.26e-105	318	COG1087@1|root,KOG1371@2759|Eukaryota,37HJT@33090|Viridiplantae,3GD5G@35493|Streptophyta,44DVW@71274|asterids	35493|Streptophyta	M	RmlD substrate binding domain	UGE5	GO:0000271,GO:0003674,GO:0003824,GO:0003978,GO:0005575,GO:0005622,GO:0005623,GO:0005737,GO:0005794,GO:0005795,GO:0005829,GO:0005975,GO:0005976,GO:0006073,GO:0007275,GO:0008150,GO:0008152,GO:0009058,GO:0009059,GO:0009250,GO:0009653,GO:0009832,GO:0009888,GO:0009969,GO:0009987,GO:0010015,GO:0010053,GO:0010383,GO:0010410,GO:0010411,GO:0012505,GO:0016051,GO:0016853,GO:0016854,GO:0016857,GO:0022622,GO:…	5.1.3.2	ko:K01784	ko00052,ko00520,ko01100,map00052,map00520,map01100	M00361,M00362,M00632	R00291,R02984	RC00289	ko00000,ko00001,ko00002,ko01000	-	-	-	GDP_Man_Dehyd
AnagrOXF.S1G189600	3702.AT5G19510.1	8e-24	99.4	COG2092@1|root,KOG1668@2759|Eukaryota,37I6F@33090|Viridiplantae,3GHC3@35493|Streptophyta,3HNQT@3699|Brassicales	35493|Streptophyta	J	Belongs to the EF-1-beta EF-1-delta family	-	GO:0005575,GO:0005576,GO:0005622,GO:0005623,GO:0005737,GO:0005773,GO:0005829,GO:0005911,GO:0006950,GO:0006952,GO:0008150,GO:0009506,GO:0009605,GO:0009607,GO:0009617,GO:0030054,GO:0042742,GO:0043207,GO:0043226,GO:0043227,GO:0043229,GO:0043231,GO:0044424,GO:0044444,GO:0044464,GO:0048046,GO:0050896,GO:0051704,GO:0051707,GO:0055044,GO:0098542	-	ko:K03232	-	-	-	-	ko00000,ko03012	-	-	-	EF1_GNE
AnagrOXF.S1G255000	3218.PP1S150_17V6.1	1.24e-58	206	28KCA@1|root,2QST8@2759|Eukaryota,37P57@33090|Viridiplantae,3GDGI@35493|Streptophyta	35493|Streptophyta	S	expressed protein	-	-	-	-	-	-	-	-	-	-	-	-	NT-C2
AnagrOXF.S1G273300	248742.XP_005645848.1	1.58e-29	111	COG0236@1|root,KOG1748@2759|Eukaryota,37VI6@33090|Viridiplantae,34MG8@3041|Chlorophyta	3041|Chlorophyta	I	Carrier of the growing fatty acid chain in fatty acid biosynthesis	-	-	-	ko:K03955	ko00190,ko01100,ko04714,ko04723,ko04932,ko05010,ko05012,ko05016,map00190,map01100,map04714,map04723,map04932,map05010,map05012,map05016	M00146	-	-	ko00000,ko00001,ko00002	3.D.1.6	-	-	PP-binding
AnagrOXF.S1G307300	8364.ENSXETP00000058600	7.21e-08	56.6	KOG1075@1|root,KOG1075@2759|Eukaryota,39RKB@33154|Opisthokonta,3BK61@33208|Metazoa,3CX3T@33213|Bilateria	33208|Metazoa	S	Reverse transcriptase (RNA-dependent DNA polymerase)	-	-	-	-	-	-	-	-	-	-	-	-	DUF1725,Exo_endo_phos,Exo_endo_phos_2,RVT_1
AnagrOXF.S1G320600	981085.XP_010106320.1	1.25e-17	88.6	COG5247@1|root,KOG1659@2759|Eukaryota,37HPN@33090|Viridiplantae,3GFJW@35493|Streptophyta,4JDAU@91835|fabids	35493|Streptophyta	K	Histone-like transcription factor (CBF/NF-Y) and archaeal histone	-	-	-	ko:K21752	-	-	-	-	ko00000,ko03021	-	-	-	CBFD_NFYB_HMF
AnagrOXF.S1G358500	3218.PP1S185_4V6.1	9.96e-51	173	29UUN@1|root,2RXJH@2759|Eukaryota,37UB7@33090|Viridiplantae,3GHY3@35493|Streptophyta	35493|Streptophyta	S	PAR1 protein	-	-	-	-	-	-	-	-	-	-	-	-	PAR1
AnagrOXF.S1G373600	88036.EFJ24289	2.01e-26	114	COG5247@1|root,KOG1659@2759|Eukaryota,37HPN@33090|Viridiplantae,3GFJW@35493|Streptophyta	35493|Streptophyta	K	Dr1-associated	-	-	-	ko:K21752	-	-	-	-	ko00000,ko03021	-	-	-	CBFD_NFYB_HMF
AnagrOXF.S1G390600	3218.PP1S141_103V6.1	3.73e-84	249	KOG3414@1|root,KOG3414@2759|Eukaryota,37JE3@33090|Viridiplantae,3G9QI@35493|Streptophyta	35493|Streptophyta	AD	Thioredoxin-like protein	-	GO:0000245,GO:0000375,GO:0000377,GO:0000398,GO:0005575,GO:0005622,GO:0005623,GO:0005634,GO:0005635,GO:0005681,GO:0005682,GO:0005737,GO:0005829,GO:0006139,GO:0006396,GO:0006397,GO:0006725,GO:0006807,GO:0008150,GO:0008152,GO:0008380,GO:0009987,GO:0010467,GO:0012505,GO:0016020,GO:0016043,GO:0016070,GO:0016071,GO:0022607,GO:0022613,GO:0022618,GO:0030532,GO:0031090,GO:0031965,GO:0031967,GO:0031975,GO:…	-	ko:K12859	ko03040,map03040	M00354	-	-	ko00000,ko00001,ko00002,ko03041	-	-	-	DIM1
AnagrOXF.S1G404500	400682.PAC_15702996	4.54e-28	125	KOG3105@1|root,KOG3105@2759|Eukaryota,38DQS@33154|Opisthokonta,3BGR7@33208|Metazoa	33208|Metazoa	S	Tigger transposable element-derived protein 6-like	-	-	-	-	-	-	-	-	-	-	-	-	DDE_1,HTH_Tnp_Tc5,HTH_psq
AnagrOXF.S1G446400	13333.ERN13271	7.41e-46	152	COG2036@1|root,KOG1745@2759|Eukaryota,37TVG@33090|Viridiplantae,3GI0A@35493|Streptophyta	35493|Streptophyta	B	histone H3	-	GO:0000003,GO:0000070,GO:0000278,GO:0000280,GO:0000775,GO:0000776,GO:0000785,GO:0000786,GO:0000819,GO:0003006,GO:0003674,GO:0003676,GO:0003677,GO:0003682,GO:0003690,GO:0005488,GO:0005575,GO:0005622,GO:0005623,GO:0005634,GO:0005694,GO:0006323,GO:0006325,GO:0006333,GO:0006334,GO:0006996,GO:0007049,GO:0007059,GO:0007275,GO:0007276,GO:0008150,GO:0009555,GO:0009566,GO:0009567,GO:0009987,GO:0016043,GO:…	-	ko:K11253	ko05034,ko05202,ko05322,map05034,map05202,map05322	-	-	-	ko00000,ko00001,ko03036,ko04147	-	-	-	Histone
AnagrOXF.S1G506200	88036.EFJ28779	1.86e-09	63.2	COG5253@1|root,KOG0229@2759|Eukaryota,380NJ@33090|Viridiplantae	33090|Viridiplantae	T	MORN repeat	-	-	-	-	-	-	-	-	-	-	-	-	MORN
AnagrOXF.S1G521300	3218.PP1S95_159V6.1	2.18e-54	183	28JZ2@1|root,2QSDG@2759|Eukaryota,37QGX@33090|Viridiplantae,3G9EJ@35493|Streptophyta	35493|Streptophyta	S	Protein of unknown function (DUF3755)	-	-	-	-	-	-	-	-	-	-	-	-	DUF3755
AnagrOXF.S1G565700	161934.XP_010672941.1	5.43e-27	109	2CMCT@1|root,2QPZC@2759|Eukaryota,37N01@33090|Viridiplantae,3G8CQ@35493|Streptophyta	35493|Streptophyta	S	Glycosyltransferase-like	-	GO:0005575,GO:0005618,GO:0005623,GO:0009505,GO:0030312,GO:0044464,GO:0071944	-	-	-	-	-	-	-	-	-	-	Glyco_transf_92
AnagrOXF.S1G608400	3218.PP1S138_131V6.1	1.01e-31	128	COG5193@1|root,KOG2590@2759|Eukaryota,37RTS@33090|Viridiplantae,3GH1Q@35493|Streptophyta	35493|Streptophyta	JO	La-related protein	-	GO:0000932,GO:0005575,GO:0005622,GO:0005623,GO:0005737,GO:0005829,GO:0005844,GO:0006139,GO:0006401,GO:0006402,GO:0006725,GO:0006807,GO:0006950,GO:0008150,GO:0008152,GO:0009056,GO:0009057,GO:0009266,GO:0009408,GO:0009628,GO:0009892,GO:0009987,GO:0010286,GO:0010468,GO:0010605,GO:0010629,GO:0016070,GO:0016071,GO:0019222,GO:0019439,GO:0032991,GO:0034641,GO:0034655,GO:0035770,GO:0036464,GO:0043170,GO:…	-	ko:K18757	-	-	-	-	ko00000,ko03019	-	-	-	La
AnagrOXF.S1G614700	3218.PP1S73_18V6.1	4.64e-196	575	KOG2140@1|root,KOG2140@2759|Eukaryota,37KC6@33090|Viridiplantae,3GATH@35493|Streptophyta	35493|Streptophyta	K	Pre-mRNA-splicing factor CWC22 homolog	-	GO:0000375,GO:0000377,GO:0000398,GO:0003674,GO:0003676,GO:0003723,GO:0005488,GO:0005575,GO:0005622,GO:0005623,GO:0005634,GO:0005681,GO:0005684,GO:0006139,GO:0006396,GO:0006397,GO:0006725,GO:0006807,GO:0008150,GO:0008152,GO:0008380,GO:0009987,GO:0010467,GO:0016070,GO:0016071,GO:0032991,GO:0034641,GO:0043170,GO:0043226,GO:0043227,GO:0043229,GO:0043231,GO:0044237,GO:0044238,GO:0044422,GO:0044424,GO:…	-	ko:K13100	-	-	-	-	ko00000,ko03041	-	-	-	MA3,MIF4G
AnagrOXF.S1G658800	161934.XP_010666770.1	1.34e-14	77.8	2A6WB@1|root,2RYCU@2759|Eukaryota,37TWV@33090|Viridiplantae,3GI7W@35493|Streptophyta	35493|Streptophyta	S	GPI-anchored protein	-	GO:0005575,GO:0005623,GO:0005886,GO:0016020,GO:0031224,GO:0031225,GO:0031226,GO:0044425,GO:0044459,GO:0044464,GO:0046658,GO:0071944	-	-	-	-	-	-	-	-	-	-	-
AnagrOXF.S2G024300	4155.Migut.G00011.1.p	1.23e-21	96.3	COG5059@1|root,2QR1R@2759|Eukaryota,37JHR@33090|Viridiplantae,3GGR0@35493|Streptophyta,44S1H@71274|asterids	35493|Streptophyta	Z	Belongs to the TRAFAC class myosin-kinesin ATPase superfamily. Kinesin family	-	GO:0000278,GO:0000281,GO:0000910,GO:0000911,GO:0003674,GO:0003774,GO:0003777,GO:0003824,GO:0005575,GO:0005622,GO:0005623,GO:0005856,GO:0005871,GO:0005875,GO:0006928,GO:0007017,GO:0007018,GO:0007049,GO:0008150,GO:0009987,GO:0015630,GO:0016462,GO:0016787,GO:0016817,GO:0016818,GO:0016887,GO:0017111,GO:0022402,GO:0032506,GO:0032991,GO:0043226,GO:0043228,GO:0043229,GO:0043232,GO:0044422,GO:0044424,GO:…	-	ko:K10400	-	-	-	-	ko00000,ko04812	-	-	-	Kinesin
AnagrOXF.S2G042400	71139.XP_010063181.1	1.42e-07	63.9	2CMB0@1|root,2QPUC@2759|Eukaryota,37P0S@33090|Viridiplantae,3G7C6@35493|Streptophyta	35493|Streptophyta	S	single fertilization	-	-	-	-	-	-	-	-	-	-	-	-	-
AnagrOXF.S2G067400	3218.PP1S40_9V6.1	7.71e-91	288	COG2225@1|root,KOG1261@2759|Eukaryota,37HK9@33090|Viridiplantae,3G7AR@35493|Streptophyta	35493|Streptophyta	H	Belongs to the malate synthase family	MS	GO:0003674,GO:0003824,GO:0004474,GO:0005575,GO:0005622,GO:0005623,GO:0005737,GO:0005777,GO:0005975,GO:0006081,GO:0006082,GO:0006097,GO:0008150,GO:0008152,GO:0009514,GO:0009987,GO:0016740,GO:0016746,GO:0019752,GO:0032787,GO:0042579,GO:0043226,GO:0043227,GO:0043229,GO:0043231,GO:0043436,GO:0044237,GO:0044238,GO:0044262,GO:0044281,GO:0044424,GO:0044444,GO:0044464,GO:0046487,GO:0046912,GO:0071704	2.3.3.9	ko:K01638	ko00620,ko00630,ko01100,ko01110,ko01120,ko01200,map00620,map00630,map01100,map01110,map01120,map01200	M00012	R00472	RC00004,RC00308,RC02747	ko00000,ko00001,ko00002,ko01000	-	-	-	Malate_synthase
AnagrOXF.S2G073600	88036.EFJ31910	6.63e-152	484	2CPZP@1|root,2S43U@2759|Eukaryota,37W5P@33090|Viridiplantae,3GK73@35493|Streptophyta	35493|Streptophyta	-	-	-	-	-	-	-	-	-	-	-	-	-	-	-
AnagrOXF.S2G087600	3218.PP1S47_228V6.1	8.01e-18	94.4	COG0443@1|root,KOG0101@2759|Eukaryota,3808D@33090|Viridiplantae,3GQ18@35493|Streptophyta	33090|Viridiplantae	O	Hsp70 protein	-	-	-	-	-	-	-	-	-	-	-	-	HSP70
AnagrOXF.S2G094300	88036.EFJ12300	5.66e-117	362	COG5647@1|root,KOG2166@2759|Eukaryota,37NXT@33090|Viridiplantae,3GAB6@35493|Streptophyta	35493|Streptophyta	D	Belongs to the cullin family	CUL1	GO:0000003,GO:0000151,GO:0000228,GO:0000793,GO:0000794,GO:0001101,GO:0003006,GO:0003674,GO:0005488,GO:0005515,GO:0005575,GO:0005622,GO:0005623,GO:0005634,GO:0005694,GO:0005737,GO:0005819,GO:0005829,GO:0005856,GO:0007154,GO:0007165,GO:0007275,GO:0008150,GO:0009524,GO:0009719,GO:0009725,GO:0009733,GO:0009753,GO:0009755,GO:0009790,GO:0009791,GO:0009793,GO:0009867,GO:0009888,GO:0009987,GO:0010033,GO:…	-	ko:K03347	ko04110,ko04111,ko04114,ko04120,ko04141,ko04310,ko04340,ko04341,ko04350,ko04710,ko05168,ko05200,map04110,map04111,map04114,map04120,map04141,map04310,map04340,map04341,map04350,map04710,map05168,map05200	M00379,M00380,M00381,M00382,M00387,M00407,M00411	-	-	ko00000,ko00001,ko00002,ko04121	-	-	-	Cullin,Cullin_Nedd8
AnagrOXF.S2G113300	88036.EFJ32107	6.04e-18	91.3	2CDYK@1|root,2QQJ7@2759|Eukaryota,37ITM@33090|Viridiplantae,3GFMX@35493|Streptophyta	35493|Streptophyta	T	SH3 domain-containing protein	-	GO:0000278,GO:0000280,GO:0000281,GO:0000910,GO:0000911,GO:0000919,GO:0005575,GO:0005622,GO:0005623,GO:0005634,GO:0005737,GO:0005768,GO:0005829,GO:0005886,GO:0006810,GO:0006897,GO:0006898,GO:0006996,GO:0007049,GO:0008150,GO:0009504,GO:0009832,GO:0009920,GO:0009987,GO:0012505,GO:0016020,GO:0016043,GO:0016192,GO:0022402,GO:0022607,GO:0031410,GO:0031982,GO:0032506,GO:0042546,GO:0043226,GO:0043227,GO:…	-	ko:K11247	ko04144,map04144	-	-	-	ko00000,ko00001,ko04131	-	-	-	SH3_9
AnagrOXF.S2G118900	88036.EFJ22077	3.2e-19	93.2	COG0443@1|root,KOG2182@1|root,KOG0101@2759|Eukaryota,KOG2182@2759|Eukaryota	2759|Eukaryota	S	serine-type peptidase activity	HSPA12A	-	-	ko:K16603	-	-	-	-	ko00000,ko01000,ko04812	-	-	-	HSP70,Peptidase_S28
AnagrOXF.S2G138300	1123399.AQVE01000001_gene718	8.77e-11	67.4	COG4636@1|root,COG4636@2|Bacteria,1NUE0@1224|Proteobacteria,1SN7C@1236|Gammaproteobacteria	1236|Gammaproteobacteria	S	Putative restriction endonuclease	-	-	-	-	-	-	-	-	-	-	-	-	Uma2
AnagrOXF.S2G150000	77586.LPERR10G04070.2	0.000529	44.3	KOG1911@1|root,KOG1911@2759|Eukaryota,37QKU@33090|Viridiplantae,3GFU6@35493|Streptophyta,3KU6E@4447|Liliopsida,3I7JK@38820|Poales	35493|Streptophyta	B	Chromo (CHRromatin Organisation MOdifier) domain	LHP1	GO:0000003,GO:0000228,GO:0000785,GO:0000790,GO:0000791,GO:0000792,GO:0003006,GO:0003674,GO:0003676,GO:0003677,GO:0003682,GO:0003824,GO:0003933,GO:0003935,GO:0005488,GO:0005515,GO:0005575,GO:0005622,GO:0005623,GO:0005634,GO:0005694,GO:0005720,GO:0005737,GO:0006325,GO:0006342,GO:0006355,GO:0006950,GO:0006996,GO:0007275,GO:0008150,GO:0009266,GO:0009314,GO:0009409,GO:0009416,GO:0009507,GO:0009536,GO:…	-	ko:K11453	-	-	-	-	ko00000,ko03036	-	-	-	Chromo
AnagrOXF.S2G224900	3218.PP1S39_431V6.1	5.42e-07	56.6	KOG4282@1|root,KOG4282@2759|Eukaryota,37K1V@33090|Viridiplantae,3GCQ4@35493|Streptophyta	35493|Streptophyta	K	Transcription factor	-	GO:0000003,GO:0001067,GO:0003006,GO:0003674,GO:0003676,GO:0003677,GO:0003700,GO:0005488,GO:0005575,GO:0005622,GO:0005623,GO:0005634,GO:0005730,GO:0006355,GO:0007275,GO:0008150,GO:0009719,GO:0009725,GO:0009733,GO:0009790,GO:0009791,GO:0009793,GO:0009889,GO:0010029,GO:0010033,GO:0010154,GO:0010431,GO:0010468,GO:0010556,GO:0019219,GO:0019222,GO:0021700,GO:0022414,GO:0031323,GO:0031326,GO:0031974,GO:…	-	-	-	-	-	-	-	-	-	-	Myb_DNA-bind_4
AnagrOXF.S2G239700	161934.XP_010679844.1	1.57e-94	293	COG4677@1|root,2QQMT@2759|Eukaryota,37N2J@33090|Viridiplantae,3GC93@35493|Streptophyta	35493|Streptophyta	G	pectinesterase	-	GO:0005575,GO:0005618,GO:0005622,GO:0005623,GO:0005737,GO:0030312,GO:0044424,GO:0044464,GO:0071944	3.1.1.11	ko:K01051	ko00040,ko01100,map00040,map01100	M00081	R02362	RC00460,RC00461	ko00000,ko00001,ko00002,ko01000	-	-	-	Pectinesterase
AnagrOXF.S2G291200	2711.XP_006491830.1	1.68e-65	218	COG4677@1|root,2QUTX@2759|Eukaryota,37N5J@33090|Viridiplantae,3GFNW@35493|Streptophyta	35493|Streptophyta	G	pectinesterase	-	-	3.1.1.11	ko:K01051	ko00040,ko01100,map00040,map01100	M00081	R02362	RC00460,RC00461	ko00000,ko00001,ko00002,ko01000	-	-	-	Pectinesterase
AnagrOXF.S2G325400	28532.XP_010546358.1	2.25e-130	378	COG0221@1|root,KOG1626@2759|Eukaryota,37R9H@33090|Viridiplantae,3G74Q@35493|Streptophyta,3HR21@3699|Brassicales	35493|Streptophyta	C	Soluble inorganic pyrophosphatase 1	-	GO:0003674,GO:0003824,GO:0004427,GO:0005575,GO:0005622,GO:0005623,GO:0005634,GO:0005737,GO:0005829,GO:0006950,GO:0006952,GO:0006970,GO:0008150,GO:0009507,GO:0009526,GO:0009532,GO:0009536,GO:0009570,GO:0009579,GO:0009605,GO:0009607,GO:0009617,GO:0009628,GO:0009651,GO:0009941,GO:0010035,GO:0010038,GO:0010876,GO:0016462,GO:0016787,GO:0016817,GO:0016818,GO:0019915,GO:0031967,GO:0031975,GO:0033036,GO:…	3.6.1.1	ko:K01507	ko00190,map00190	-	-	-	ko00000,ko00001,ko01000	-	-	-	Pyrophosphatase
AnagrOXF.S2G345700	3218.PP1S32_141V6.1	3.58e-49	160	COG5248@1|root,KOG3901@2759|Eukaryota,37UMD@33090|Viridiplantae,3GIJP@35493|Streptophyta	35493|Streptophyta	K	Transcription initiation factor TFIID subunit	-	GO:0000003,GO:0000428,GO:0003006,GO:0003674,GO:0003676,GO:0003677,GO:0003712,GO:0005488,GO:0005575,GO:0005622,GO:0005623,GO:0005634,GO:0005654,GO:0005667,GO:0005669,GO:0006355,GO:0006357,GO:0007275,GO:0008150,GO:0009790,GO:0009791,GO:0009793,GO:0009888,GO:0009889,GO:0009960,GO:0010154,GO:0010468,GO:0010556,GO:0016591,GO:0019219,GO:0019222,GO:0022414,GO:0030880,GO:0031323,GO:0031326,GO:0031974,GO:…	-	ko:K03127	ko03022,ko05168,map03022,map05168	-	-	-	ko00000,ko00001,ko03021	-	-	-	TFIID-18kDa
AnagrOXF.S2G383900	38833.XP_003062541.1	7.3e-42	144	29QZ4@1|root,2RX9S@2759|Eukaryota,37TM7@33090|Viridiplantae,34NNZ@3041|Chlorophyta	3041|Chlorophyta	S	Outer envelope pore protein	-	-	-	-	-	-	-	-	-	-	-	-	-
AnagrOXF.S2G440000	3659.XP_004140788.1	1.17e-41	140	COG1758@1|root,KOG3405@2759|Eukaryota,37U1R@33090|Viridiplantae,3GHX4@35493|Streptophyta,4JP5I@91835|fabids	35493|Streptophyta	K	DNA-directed RNA polymerases I, II, and III subunit	-	GO:0000428,GO:0003674,GO:0003824,GO:0003899,GO:0005575,GO:0005622,GO:0005623,GO:0005634,GO:0005654,GO:0005665,GO:0005666,GO:0005730,GO:0005736,GO:0006139,GO:0006351,GO:0006360,GO:0006366,GO:0006383,GO:0006725,GO:0006807,GO:0008150,GO:0008152,GO:0009058,GO:0009059,GO:0009987,GO:0010467,GO:0016070,GO:0016591,GO:0016740,GO:0016772,GO:0016779,GO:0018130,GO:0019438,GO:0030880,GO:0031974,GO:0031981,GO:…	-	ko:K03014	ko00230,ko00240,ko01100,ko03020,ko04623,ko05016,ko05169,map00230,map00240,map01100,map03020,map04623,map05016,map05169	M00180,M00181,M00182	R00435,R00441,R00442,R00443	RC02795	br01611,ko00000,ko00001,ko00002,ko03021,ko03400	-	-	-	RNA_pol_Rpb6
AnagrOXF.S2G451800	3649.evm.model.supercontig_9.199	3.05e-119	363	KOG2111@1|root,KOG2111@2759|Eukaryota,37QUP@33090|Viridiplantae,3GCWW@35493|Streptophyta,3HSP5@3699|Brassicales	35493|Streptophyta	S	Autophagy-related protein 18a-like	-	GO:0000045,GO:0000407,GO:0000422,GO:0001101,GO:0003674,GO:0005488,GO:0005543,GO:0005575,GO:0005622,GO:0005623,GO:0005634,GO:0005737,GO:0005829,GO:0006464,GO:0006497,GO:0006807,GO:0006914,GO:0006950,GO:0006952,GO:0006970,GO:0006979,GO:0006996,GO:0007005,GO:0007033,GO:0007275,GO:0007568,GO:0008104,GO:0008150,GO:0008152,GO:0008289,GO:0009056,GO:0009058,GO:0009059,GO:0009414,GO:0009415,GO:0009605,GO:…	-	-	-	-	-	-	-	-	-	-	WD40
AnagrOXF.S2G497400	161934.XP_010669246.1	1.45e-37	137	COG5272@1|root,KOG0001@2759|Eukaryota,37K87@33090|Viridiplantae,3G7XW@35493|Streptophyta	35493|Streptophyta	O	Ubiquitin exists either covalently attached to another protein, or free (unanchored). When covalently bound, it is conjugated to target proteins via an isopeptide bond either as a monomer (monoubiquitin), a polymer linked via different Lys residues of the ubiquitin (polyubiquitin chains) or a linear polymer linked via the initiator Met of the ubiquitin (linear polyubiquitin chains). Polyubiquitin…	-	GO:0006508,GO:0006511,GO:0006807,GO:0008150,GO:0008152,GO:0009056,GO:0009057,GO:0009987,GO:0019538,GO:0019941,GO:0030163,GO:0043170,GO:0043632,GO:0044237,GO:0044238,GO:0044248,GO:0044257,GO:0044260,GO:0044265,GO:0044267,GO:0051603,GO:0071704,GO:1901564,GO:1901565,GO:1901575	-	ko:K02927,ko:K08770	ko03010,ko03320,map03010,map03320	M00177,M00179	-	-	br01610,ko00000,ko00001,ko00002,ko03011,ko04121	-	-	-	ubiquitin
AnagrOXF.S2G512500	57918.XP_004307170.1	2.13e-80	246	COG0095@1|root,KOG3159@2759|Eukaryota,37P3A@33090|Viridiplantae,3GBTM@35493|Streptophyta,4JGPP@91835|fabids	35493|Streptophyta	H	Lipoate-protein ligase	-	-	-	-	-	-	-	-	-	-	-	-	-
AnagrOXF.S2G525600	88036.EFJ08291	4.63e-16	84.3	COG5406@1|root,KOG1189@2759|Eukaryota,37SDH@33090|Viridiplantae,3GF07@35493|Streptophyta	35493|Streptophyta	E	FACT complex subunit	-	GO:0000003,GO:0000228,GO:0000785,GO:0000790,GO:0000791,GO:0003006,GO:0003674,GO:0003682,GO:0005488,GO:0005515,GO:0005575,GO:0005622,GO:0005623,GO:0005634,GO:0005654,GO:0005694,GO:0005719,GO:0005730,GO:0006139,GO:0006325,GO:0006333,GO:0006351,GO:0006354,GO:0006355,GO:0006357,GO:0006366,GO:0006368,GO:0006725,GO:0006807,GO:0006996,GO:0007275,GO:0008023,GO:0008150,GO:0008152,GO:0009058,GO:0009059,GO:…	-	-	-	-	-	-	-	-	-	-	FACT-Spt16_Nlob,Peptidase_M24,Rtt106,SPT16
AnagrOXF.S2G525700	218851.Aquca_114_00033.1	7.4e-46	176	COG5406@1|root,KOG1189@2759|Eukaryota,37SDH@33090|Viridiplantae,3GF07@35493|Streptophyta	35493|Streptophyta	E	FACT complex subunit	SPT16	GO:0000003,GO:0000228,GO:0000785,GO:0000790,GO:0000791,GO:0003006,GO:0003674,GO:0003682,GO:0005488,GO:0005515,GO:0005575,GO:0005622,GO:0005623,GO:0005634,GO:0005654,GO:0005694,GO:0005719,GO:0005730,GO:0006139,GO:0006325,GO:0006333,GO:0006351,GO:0006354,GO:0006355,GO:0006357,GO:0006366,GO:0006368,GO:0006725,GO:0006807,GO:0006996,GO:0007275,GO:0008023,GO:0008150,GO:0008152,GO:0009058,GO:0009059,GO:…	3.6.4.12	ko:K20093	-	-	-	-	ko00000,ko01000,ko03036	-	-	-	FACT-Spt16_Nlob,Peptidase_M24,Rtt106,SPT16
AnagrOXF.S2G578500	102107.XP_008239412.1	3.46e-05	53.9	COG1243@1|root,KOG2535@2759|Eukaryota,37HFE@33090|Viridiplantae,3G7B6@35493|Streptophyta,4JDJN@91835|fabids	35493|Streptophyta	BK	Catalytic histone acetyltransferase subunit of the RNA polymerase II elongator complex, which is a component of the RNA polymerase II (Pol II) holoenzyme and is involved in transcriptional elongation	-	GO:0000228,GO:0000785,GO:0000790,GO:0000791,GO:0002097,GO:0002098,GO:0003674,GO:0003824,GO:0004402,GO:0005575,GO:0005622,GO:0005623,GO:0005634,GO:0005694,GO:0005719,GO:0005737,GO:0005829,GO:0006139,GO:0006325,GO:0006355,GO:0006357,GO:0006396,GO:0006399,GO:0006400,GO:0006464,GO:0006473,GO:0006475,GO:0006725,GO:0006807,GO:0006996,GO:0007275,GO:0007389,GO:0008033,GO:0008080,GO:0008150,GO:0008152,GO:…	2.3.1.48	ko:K07739	-	-	-	-	ko00000,ko01000,ko03016,ko03036	-	-	-	Acetyltransf_1,Radical_SAM,Radical_SAM_C
AnagrOXF.S3G025300	3760.EMJ12706	4.28e-41	152	COG0571@1|root,KOG0701@2759|Eukaryota,37Q59@33090|Viridiplantae,3GA7H@35493|Streptophyta,4JKV2@91835|fabids	35493|Streptophyta	A	Ribonuclease 3-like protein 2	-	GO:0003674,GO:0003676,GO:0003723,GO:0003824,GO:0004518,GO:0004519,GO:0004521,GO:0004525,GO:0004540,GO:0005488,GO:0005575,GO:0005622,GO:0005623,GO:0005634,GO:0005737,GO:0006139,GO:0006396,GO:0006725,GO:0006807,GO:0008150,GO:0008152,GO:0009892,GO:0009987,GO:0010033,GO:0010467,GO:0010468,GO:0010605,GO:0010608,GO:0010629,GO:0014070,GO:0016070,GO:0016246,GO:0016441,GO:0016442,GO:0016458,GO:0016787,GO:…	-	-	-	-	-	-	-	-	-	-	DND1_DSRM,Ribonuclease_3,dsrm
AnagrOXF.S3G026800	3641.EOY00749	5.44e-145	423	COG3866@1|root,2QQ5F@2759|Eukaryota,37HIU@33090|Viridiplantae,3G7PT@35493|Streptophyta	35493|Streptophyta	G	Pectate lyase	-	-	4.2.2.2	ko:K01728	ko00040,ko02024,map00040,map02024	-	R02361,R06240	RC00049,RC00705	ko00000,ko00001,ko01000	-	-	-	Pec_lyase_C
AnagrOXF.S3G086400	88036.EFJ24152	1.29e-30	120	COG3240@1|root,2QTIJ@2759|Eukaryota,37IST@33090|Viridiplantae,3GEXQ@35493|Streptophyta	35493|Streptophyta	I	Belongs to the 'GDSL' lipolytic enzyme family	-	-	-	-	-	-	-	-	-	-	-	-	Lipase_GDSL
AnagrOXF.S3G109700	4432.XP_010278248.1	1.18e-13	79.3	2C7QK@1|root,2QZ11@2759|Eukaryota,37M6J@33090|Viridiplantae,3GH11@35493|Streptophyta	35493|Streptophyta	-	-	-	-	-	-	-	-	-	-	-	-	-	-	DUF659,Dimer_Tnp_hAT
AnagrOXF.S3G159500	3656.XP_008464779.1	1.49e-09	58.5	KOG2857@1|root,KOG2857@2759|Eukaryota,37VZY@33090|Viridiplantae,3GK9B@35493|Streptophyta,4JQ51@91835|fabids	35493|Streptophyta	K	Zinc finger HIT domain-containing protein	-	-	-	-	-	-	-	-	-	-	-	-	zf-HIT
AnagrOXF.S3G163100	3750.XP_008347339.1	1.9e-12	71.2	2C0HX@1|root,2S8DD@2759|Eukaryota,37WS7@33090|Viridiplantae,3GKX2@35493|Streptophyta,4JR2J@91835|fabids	35493|Streptophyta	-	-	-	-	-	-	-	-	-	-	-	-	-	-	-
AnagrOXF.S3G163200	29730.Gorai.006G036300.1	1.16e-144	423	COG3866@1|root,2QVCJ@2759|Eukaryota,37TG0@33090|Viridiplantae,3GFSW@35493|Streptophyta	35493|Streptophyta	G	Pectate lyase	-	GO:0005575,GO:0005576,GO:0008150,GO:0009605,GO:0009607,GO:0009624,GO:0043207,GO:0050896,GO:0051704,GO:0051707	4.2.2.2	ko:K01728	ko00040,ko02024,map00040,map02024	-	R02361,R06240	RC00049,RC00705	ko00000,ko00001,ko01000	-	-	-	Pec_lyase_C
AnagrOXF.S3G199300	3218.PP1S6_282V6.1	9.79e-128	393	KOG1815@1|root,KOG1815@2759|Eukaryota,37HG5@33090|Viridiplantae,3G8ZW@35493|Streptophyta	35493|Streptophyta	O	E3 ubiquitin-protein ligase	-	GO:0000151,GO:0000209,GO:0003674,GO:0003824,GO:0004842,GO:0005488,GO:0005515,GO:0005575,GO:0005622,GO:0005623,GO:0005737,GO:0006464,GO:0006807,GO:0008150,GO:0008152,GO:0009893,GO:0009894,GO:0009896,GO:0009987,GO:0010604,GO:0016567,GO:0016740,GO:0019222,GO:0019538,GO:0019787,GO:0019899,GO:0030162,GO:0031323,GO:0031325,GO:0031329,GO:0031331,GO:0031624,GO:0032268,GO:0032270,GO:0032434,GO:0032436,GO:…	2.3.2.31	ko:K11968	-	-	-	-	ko00000,ko01000,ko04121	-	-	-	IBR
AnagrOXF.S3G217700	3218.PP1S30_264V6.1	2.29e-307	878	KOG3707@1|root,KOG3707@2759|Eukaryota,37JJM@33090|Viridiplantae,3GD3C@35493|Streptophyta	35493|Streptophyta	S	FAM91 N-terminus	-	-	-	-	-	-	-	-	-	-	-	-	FAM91_C,FAM91_N
AnagrOXF.S3G233200	3218.PP1S10_243V6.1	4.37e-76	237	COG1100@1|root,KOG0087@2759|Eukaryota,37KT9@33090|Viridiplantae,3GBEA@35493|Streptophyta	35493|Streptophyta	U	Ras-related protein	-	GO:0005575,GO:0005622,GO:0005623,GO:0005737,GO:0005768,GO:0005794,GO:0012505,GO:0031410,GO:0031982,GO:0043226,GO:0043227,GO:0043229,GO:0043231,GO:0044424,GO:0044444,GO:0044464,GO:0097708	-	ko:K07904	ko04144,ko04961,ko04962,ko04972,map04144,map04961,map04962,map04972	-	-	-	ko00000,ko00001,ko04031,ko04131,ko04147	-	-	-	Ras
AnagrOXF.S3G260600	88036.EFJ24382	1.39e-84	270	COG3240@1|root,2QTIJ@2759|Eukaryota,37IST@33090|Viridiplantae,3GEXQ@35493|Streptophyta	35493|Streptophyta	I	Belongs to the 'GDSL' lipolytic enzyme family	-	-	-	-	-	-	-	-	-	-	-	-	Lipase_GDSL
AnagrOXF.S3G261200	88036.EFJ35647	1.19e-27	113	COG3240@1|root,2QTIJ@2759|Eukaryota,37IST@33090|Viridiplantae,3GEXQ@35493|Streptophyta	35493|Streptophyta	I	Belongs to the 'GDSL' lipolytic enzyme family	-	-	-	-	-	-	-	-	-	-	-	-	Lipase_GDSL
AnagrOXF.S3G351800	4096.XP_009781696.1	2.51e-08	57.4	COG0484@1|root,2QS8C@2759|Eukaryota,37R7Q@33090|Viridiplantae,3GBTP@35493|Streptophyta,44C3A@71274|asterids	35493|Streptophyta	O	Domain of unknown function (DUF3444)	-	-	-	-	-	-	-	-	-	-	-	-	DUF3444,DnaJ
AnagrOXF.S3G388300	3218.PP1S155_97V6.1	2.91e-60	203	COG5174@1|root,KOG3095@2759|Eukaryota,37MC7@33090|Viridiplantae,3G7TF@35493|Streptophyta	35493|Streptophyta	K	Recruits TFIIH to the initiation complex and stimulates the RNA polymerase II C-terminal domain kinase and DNA-dependent ATPase activities of TFIIH. Both TFIIH and TFIIE are required for promoter clearance by RNA polymerase	-	GO:0000428,GO:0000988,GO:0000990,GO:0000991,GO:0003674,GO:0005575,GO:0005622,GO:0005623,GO:0005634,GO:0005654,GO:0005667,GO:0005673,GO:0006139,GO:0006351,GO:0006352,GO:0006355,GO:0006357,GO:0006366,GO:0006367,GO:0006725,GO:0006807,GO:0008150,GO:0008152,GO:0009058,GO:0009059,GO:0009889,GO:0009987,GO:0010467,GO:0010468,GO:0010556,GO:0016070,GO:0016591,GO:0018130,GO:0019219,GO:0019222,GO:0019438,GO:…	-	ko:K03137	ko03022,ko05169,ko05203,map03022,map05169,map05203	-	-	-	ko00000,ko00001,ko03021	-	-	-	TFIIE_beta
AnagrOXF.S3G401100	4533.OB01G42000.1	4.65e-17	82.4	28MZR@1|root,2QUIK@2759|Eukaryota,37RT9@33090|Viridiplantae,3GASJ@35493|Streptophyta,3KVYB@4447|Liliopsida,3I730@38820|Poales	35493|Streptophyta	S	ultrapetala	ULT1	GO:0005575,GO:0005622,GO:0005623,GO:0005634,GO:0005737,GO:0005829,GO:0008150,GO:0009909,GO:0009910,GO:0043226,GO:0043227,GO:0043229,GO:0043231,GO:0044424,GO:0044444,GO:0044464,GO:0048519,GO:0048580,GO:0048581,GO:0048831,GO:0050789,GO:0050793,GO:0051093,GO:0051239,GO:0051241,GO:0065007,GO:2000026,GO:2000241,GO:2000242	-	-	-	-	-	-	-	-	-	-	SAND
AnagrOXF.S4G122900	3218.PP1S92_65V6.1	4.7e-25	105	KOG4585@1|root,KOG4585@2759|Eukaryota,37SXI@33090|Viridiplantae,3GF7G@35493|Streptophyta	35493|Streptophyta	L	nuclease HARBI1	-	-	-	-	-	-	-	-	-	-	-	-	DDE_Tnp_4
AnagrOXF.S4G132900	4577.GRMZM2G005163_P01	7.49e-35	133	COG0697@1|root,KOG1581@2759|Eukaryota,37JV3@33090|Viridiplantae,3GG1S@35493|Streptophyta,3KS8Y@4447|Liliopsida,3I7U4@38820|Poales	35493|Streptophyta	G	UAA transporter family	-	GO:0000139,GO:0000295,GO:0003674,GO:0005215,GO:0005346,GO:0005575,GO:0005622,GO:0005623,GO:0005737,GO:0005783,GO:0005789,GO:0005794,GO:0006810,GO:0006811,GO:0006820,GO:0006862,GO:0008150,GO:0008509,GO:0008514,GO:0012505,GO:0015075,GO:0015215,GO:0015216,GO:0015605,GO:0015711,GO:0015748,GO:0015865,GO:0015868,GO:0015931,GO:0015932,GO:0016020,GO:0016021,GO:0022857,GO:0030173,GO:0030176,GO:0031090,GO:…	-	ko:K15276	-	-	-	-	ko00000,ko02000	2.A.7.11.2,2.A.7.11.3	-	-	UAA
AnagrOXF.S4G235300	3750.XP_008387315.1	4e-75	284	COG2801@1|root,KOG1075@1|root,KOG0017@2759|Eukaryota,KOG1075@2759|Eukaryota,37Q53@33090|Viridiplantae,3GHAQ@35493|Streptophyta,4JSM9@91835|fabids	35493|Streptophyta	L	ribonuclease H protein At1g65750	-	-	-	-	-	-	-	-	-	-	-	-	DUF4283,RVT_1,RVT_3,zf-RVT
AnagrOXF.S4G272700	3218.PP1S134_179V6.1	8.33e-201	589	COG3158@1|root,2QPSA@2759|Eukaryota,37S8I@33090|Viridiplantae,3GFF3@35493|Streptophyta	35493|Streptophyta	P	Potassium transporter	-	-	-	ko:K03549	-	-	-	-	ko00000,ko02000	2.A.72	-	-	K_trans
AnagrOXF.S4G348200	88036.EFJ23290	4.18e-219	686	COG4886@1|root,KOG0379@1|root,KOG0379@2759|Eukaryota,KOG0532@2759|Eukaryota,37TKH@33090|Viridiplantae,3GN50@35493|Streptophyta	35493|Streptophyta	S	Kelch motif	-	-	-	-	-	-	-	-	-	-	-	-	Kelch_4
AnagrOXF.S4G370500	3218.PP1S7_71V6.1	2.69e-16	88.2	COG0443@1|root,KOG0101@2759|Eukaryota,3808D@33090|Viridiplantae,3GQ18@35493|Streptophyta	33090|Viridiplantae	O	Hsp70 protein	-	-	-	-	-	-	-	-	-	-	-	-	HSP70
AnagrOXF.S4G383300	3218.PP1S53_62V6.2	1.45e-65	215	KOG2111@1|root,KOG2111@2759|Eukaryota,37QUP@33090|Viridiplantae,3GCWW@35493|Streptophyta	35493|Streptophyta	J	Autophagy-related protein	-	-	-	-	-	-	-	-	-	-	-	-	WD40
AnagrOXF.S4G415000	3218.PP1S246_5V6.1	4.1e-05	53.5	KOG4673@1|root,KOG4673@2759|Eukaryota,37R0W@33090|Viridiplantae,3G8A6@35493|Streptophyta	35493|Streptophyta	K	golgin candidate	-	-	-	ko:K20286	-	-	-	-	ko00000,ko04131	-	-	-	TMF_DNA_bd,TMF_TATA_bd
AnagrOXF.S5G088800	3656.XP_008464583.1	4.13e-154	452	28M02@1|root,2QTGW@2759|Eukaryota,37J2I@33090|Viridiplantae,3GBYH@35493|Streptophyta,4JS23@91835|fabids	35493|Streptophyta	S	COBRA-like protein 1	-	-	-	-	-	-	-	-	-	-	-	-	COBRA
AnagrOXF.S5G171700	28532.XP_010544511.1	2.43e-25	112	28NR1@1|root,2QVB2@2759|Eukaryota,37HM8@33090|Viridiplantae,3GA7F@35493|Streptophyta	35493|Streptophyta	S	BEST Arabidopsis thaliana protein match is Protein of	-	-	-	-	-	-	-	-	-	-	-	-	Neprosin,Neprosin_AP
AnagrOXF.S5G224000	3218.PP1S31_39V6.1	7.36e-200	599	KOG0211@1|root,KOG0211@2759|Eukaryota,37M8M@33090|Viridiplantae,3GNCP@35493|Streptophyta	35493|Streptophyta	T	regulatory subunit	-	-	-	ko:K15426	-	-	-	-	ko00000,ko01009,ko03400	-	-	-	-
AnagrOXF.S5G231900	3659.XP_004140693.1	3.1e-24	100	28IFA@1|root,2QQS4@2759|Eukaryota,37SFC@33090|Viridiplantae,3GBAW@35493|Streptophyta,4JIRQ@91835|fabids	35493|Streptophyta	K	B3 domain-containing protein Os01g0234100-like	-	-	-	-	-	-	-	-	-	-	-	-	B3
AnagrOXF.S6G060700	3711.Bra006993.1-P	1.59e-19	90.9	KOG4197@1|root,KOG4197@2759|Eukaryota,37T97@33090|Viridiplantae,3G80T@35493|Streptophyta,3HWYG@3699|Brassicales	35493|Streptophyta	S	Pentatricopeptide repeat domain	-	GO:0003674,GO:0003676,GO:0003723,GO:0003824,GO:0004518,GO:0004519,GO:0005488,GO:0005575,GO:0005622,GO:0005623,GO:0006139,GO:0006725,GO:0006807,GO:0008150,GO:0008152,GO:0009451,GO:0009987,GO:0016070,GO:0016787,GO:0016788,GO:0034641,GO:0043170,GO:0043226,GO:0043227,GO:0043229,GO:0043231,GO:0043412,GO:0044237,GO:0044238,GO:0044424,GO:0044464,GO:0046483,GO:0071704,GO:0090304,GO:0090305,GO:0097159,GO:…	-	-	-	-	-	-	-	-	-	-	PPR,PPR_2,PPR_3
## 75 queries scanned
## Total time (seconds): 7.346669912338257
## Rate: 10.21 q/s
