# Supplementary material for: The ancestral chromatin landscape of land plants
Source: New Phytol. 2023 Oct 12;240(5):2085–101. doi: 10.1111/nph.19311 (PMC10952607; doi:10.1111/nph.19311)
Supplement: Supplementary file 6 — Dataset S6 Transposable element cluster assignment. [file NPH-240-2085-s003.bed]

AnagrOXF.S1	29361829	29361947	TE_homo_21467	0	-	cluster_1
AnagrOXF.S3	9333965	9334054	TE_homo_49447	0	-	cluster_1
AnagrOXF.S4	16104730	16104851	TE_homo_67248	0	+	cluster_1
AnagrOXF.S2	9268126	9268214	TE_homo_30590	0	+	cluster_1
AnagrOXF.S3	2579376	2579956	TE_homo_45331	0	-	cluster_1
AnagrOXF.S3	2580099	2580263	TE_homo_45332	0	-	cluster_1
AnagrOXF.S2	25297830	25298008	TE_homo_40876	0	-	cluster_1
AnagrOXF.S5	7957186	7957279	TE_homo_72798	0	+	cluster_1
AnagrOXF.S1	27935930	27936185	TE_homo_20253	0	+	cluster_1
AnagrOXF.S6	7169496	7169593	TE_homo_82452	0	-	cluster_1
AnagrOXF.S5	7932833	7932927	TE_homo_72772	0	+	cluster_1
AnagrOXF.S1	21642329	21642444	TE_homo_16284	0	+	cluster_1
AnagrOXF.S1	27936177	27936422	TE_homo_20254	0	-	cluster_1
AnagrOXF.S3	9334051	9334434	TE_homo_49448	0	-	cluster_1
AnagrOXF.S2	25299103	25299210	TE_homo_40881	0	+	cluster_1
AnagrOXF.S1	29361947	29362043	TE_homo_21468	0	+	cluster_1
AnagrOXF.S2	9267992	9268126	TE_homo_30589	0	-	cluster_1
AnagrOXF.S5	9160614	9160707	TE_homo_73475	0	-	cluster_1
AnagrOXF.C340	363	508	TE_homo_2530	0	-	cluster_1
AnagrOXF.C340	140	302	TE_homo_2529	0	+	cluster_1
AnagrOXF.S6	7167764	7167892	TE_homo_82450	0	-	cluster_1
AnagrOXF.S3	9758869	9759098	TE_homo_49757	0	-	cluster_1
AnagrOXF.S1	21642466	21642853	TE_homo_16285	0	+	cluster_1
AnagrOXF.C340	1	247	TE_homo_2528	0	+	cluster_1
AnagrOXF.S1	21637732	21637838	TE_homo_16277	0	+	cluster_1
AnagrOXF.S5	8074658	8074756	TE_homo_72947	0	+	cluster_1
AnagrOXF.S2	24025960	24026776	TE_homo_39948	0	-	cluster_1
AnagrOXF.S2	25298857	25299100	TE_homo_40880	0	-	cluster_1
AnagrOXF.S6	7166590	7166685	TE_homo_82447	0	+	cluster_1
AnagrOXF.S2	9221183	9221288	TE_homo_30557	0	-	cluster_1
AnagrOXF.S1	29362066	29362419	TE_homo_21469	0	-	cluster_1
AnagrOXF.S6	7174060	7174171	TE_homo_82460	0	-	cluster_1
AnagrOXF.S5	9160966	9161392	TE_homo_73476	0	-	cluster_1
AnagrOXF.S4	16101196	16101298	TE_homo_67247	0	-	cluster_1
AnagrOXF.S3	10033284	10033408	TE_homo_50012	0	+	cluster_1
AnagrOXF.S6	7169584	7169700	TE_homo_82453	0	-	cluster_1
AnagrOXF.S4	16058317	16058499	TE_homo_67229	0	-	cluster_1
AnagrOXF.S4	7865621	7865718	TE_homo_63251	0	+	cluster_1
AnagrOXF.S2	9233198	9233452	TE_homo_30572	0	-	cluster_1
AnagrOXF.S2	4565981	4566079	TE_homo_27888	0	-	cluster_1
AnagrOXF.S4	4556883	4557363	TE_homo_61114	0	+	cluster_1
AnagrOXF.S2	20392022	20392114	TE_homo_37123	0	-	cluster_1
AnagrOXF.S2	24024987	24025258	TE_homo_39946	0	+	cluster_1
AnagrOXF.S3	4329912	4330089	TE_homo_46511	0	+	cluster_1
AnagrOXF.S4	8089816	8089926	TE_homo_63525	0	+	cluster_1
AnagrOXF.S5	8067344	8067555	TE_homo_72929	0	-	cluster_1
AnagrOXF.S2	25298575	25298843	TE_homo_40879	0	+	cluster_1
AnagrOXF.S6	7166704	7167463	TE_homo_82448	0	+	cluster_1
AnagrOXF.S2	25298017	25298272	TE_homo_40877	0	+	cluster_1
AnagrOXF.S3	10492651	10493080	TE_homo_50331	0	+	cluster_1
AnagrOXF.S2	21188806	21189013	TE_homo_37815	0	-	cluster_1
AnagrOXF.S6	7170243	7170324	TE_homo_82455	0	-	cluster_1
AnagrOXF.S4	1797298	1797426	TE_homo_59258	0	+	cluster_1
AnagrOXF.S5	9161838	9162202	TE_homo_73478	0	-	cluster_1
AnagrOXF.S4	2972891	2973294	TE_homo_60005	0	+	cluster_1
AnagrOXF.S1	21637874	21638286	TE_homo_16278	0	+	cluster_1
AnagrOXF.S3	10033131	10033253	TE_homo_50011	0	-	cluster_1
AnagrOXF.S3	9838665	9838752	TE_homo_49857	0	+	cluster_1
AnagrOXF.S6	7166959	7167632	TE_homo_82449	0	-	cluster_1
AnagrOXF.S3	7498039	7498148	TE_homo_48345	0	+	cluster_1
AnagrOXF.S1	8737601	8737737	TE_homo_9272	0	+	cluster_1
AnagrOXF.S5	12584468	12584554	TE_homo_75592	0	-	cluster_1
AnagrOXF.S1	28492784	28492916	TE_homo_20634	0	-	cluster_1
AnagrOXF.S6	7169981	7170206	TE_homo_82454	0	-	cluster_1
AnagrOXF.S2	21188086	21188775	TE_homo_37814	0	+	cluster_1
AnagrOXF.S3	19757911	19758044	TE_homo_57057	0	+	cluster_1
AnagrOXF.S5	9232167	9232368	TE_homo_73531	0	+	cluster_1
AnagrOXF.S5	9105779	9105936	TE_homo_73414	0	+	cluster_1
AnagrOXF.S1	32299939	32300025	TE_homo_24270	0	-	cluster_1
AnagrOXF.S5	1252091	1252209	TE_homo_69602	0	-	cluster_1
AnagrOXF.S2	25298274	25298548	TE_homo_40878	0	-	cluster_1
AnagrOXF.S1	28482144	28482425	TE_homo_20614	0	-	cluster_1
AnagrOXF.S2	20660564	20660962	TE_homo_37345	0	-	cluster_1
AnagrOXF.S5	9105779	9105911	TE_homo_73413	0	-	cluster_1
AnagrOXF.S1	17178076	17178163	TE_homo_13890	0	+	cluster_1
AnagrOXF.S2	24025199	24025797	TE_homo_39947	0	-	cluster_1
AnagrOXF.S2	7290059	7290196	TE_homo_29467	0	+	cluster_1
AnagrOXF.S2	24000582	24000677	TE_homo_39925	0	-	cluster_1
AnagrOXF.S1	28526706	28526843	TE_homo_20670	0	-	cluster_1
AnagrOXF.S1	8902470	8902615	TE_homo_9402	0	+	cluster_1
AnagrOXF.S4	12297242	12297329	TE_homo_65647	0	+	cluster_1
AnagrOXF.S2	9220855	9221242	TE_homo_30556	0	+	cluster_1
AnagrOXF.S1	28492520	28492629	TE_homo_20633	0	-	cluster_1
AnagrOXF.S4	2973583	2973977	TE_homo_60008	0	+	cluster_1
AnagrOXF.S4	10577530	10577621	TE_homo_64850	0	+	cluster_1
AnagrOXF.S5	12983096	12983204	TE_homo_75907	0	+	cluster_1
AnagrOXF.S2	21186357	21187875	TE_homo_37811	0	-	cluster_1
AnagrOXF.S2	21187961	21188083	TE_homo_37813	0	+	cluster_1
AnagrOXF.S3	10008238	10008352	TE_homo_49981	0	-	cluster_1
AnagrOXF.S1	14505305	14505557	TE_homo_12523	0	+	cluster_1
AnagrOXF.S2	4566116	4566271	TE_homo_27889	0	-	cluster_1
AnagrOXF.S2	7562707	7562834	TE_homo_29543	0	-	cluster_1
AnagrOXF.S3	2618782	2618915	TE_homo_45362	0	-	cluster_1
AnagrOXF.S5	9215396	9215640	TE_homo_73512	0	-	cluster_1
AnagrOXF.S2	9232745	9232845	TE_homo_30570	0	+	cluster_1
AnagrOXF.S4	1038196	1038391	TE_homo_58688	0	-	cluster_1
AnagrOXF.S4	17021365	17022735	TE_homo_67689	0	-	cluster_1
AnagrOXF.S2	21186612	21187961	TE_homo_37812	0	+	cluster_1
AnagrOXF.S3	12017225	12017501	TE_homo_51458	0	+	cluster_1
AnagrOXF.S2	5491889	5491969	TE_homo_28414	0	-	cluster_1
AnagrOXF.S4	1797299	1797443	TE_homo_59259	0	-	cluster_1
AnagrOXF.S5	2491945	2492041	TE_homo_70151	0	-	cluster_1
AnagrOXF.S4	4594327	4594428	TE_homo_61132	0	+	cluster_1
AnagrOXF.S5	9106404	9106601	TE_homo_73417	0	+	cluster_1
AnagrOXF.S4	10574048	10574199	TE_homo_64848	0	-	cluster_1
AnagrOXF.S2	9268275	9268578	TE_homo_30591	0	-	cluster_1
AnagrOXF.S3	15781417	15783004	TE_homo_54489	0	+	cluster_1
AnagrOXF.S2	25321062	25321243	TE_homo_40889	0	-	cluster_1
AnagrOXF.S3	15781234	15781381	TE_homo_54488	0	+	cluster_1
AnagrOXF.S5	1252088	1252194	TE_homo_69601	0	+	cluster_1
AnagrOXF.S2	18538957	18539085	TE_homo_35826	0	-	cluster_1
AnagrOXF.S2	15948420	15948949	TE_homo_34210	0	+	cluster_1
AnagrOXF.S1	23135234	23135755	TE_homo_16999	0	+	cluster_1
AnagrOXF.S1	23135701	23135971	TE_homo_17000	0	-	cluster_1
AnagrOXF.S4	7790079	7790181	TE_homo_63129	0	-	cluster_1
AnagrOXF.S4	4567661	4568288	TE_homo_61119	0	+	cluster_1
AnagrOXF.S3	10007994	10008151	TE_homo_49980	0	+	cluster_1
AnagrOXF.S5	9161483	9161759	TE_homo_73477	0	-	cluster_1
AnagrOXF.S2	15942386	15942744	TE_homo_34206	0	+	cluster_1
AnagrOXF.S4	1801224	1801305	TE_homo_59262	0	-	cluster_1
AnagrOXF.S3	2943498	2943600	TE_homo_45640	0	-	cluster_1
AnagrOXF.S1	1177359	1177550	TE_homo_4175	0	-	cluster_1
AnagrOXF.S3	9837967	9838327	TE_homo_49855	0	-	cluster_1
AnagrOXF.S1	21638227	21638510	TE_homo_16279	0	-	cluster_1
AnagrOXF.S2	21346773	21346885	TE_homo_37983	0	-	cluster_1
AnagrOXF.S5	9079496	9079651	TE_homo_73400	0	+	cluster_1
AnagrOXF.S2	21345988	21346157	TE_homo_37981	0	+	cluster_1
AnagrOXF.S3	16149429	16149598	TE_homo_54873	0	+	cluster_1
AnagrOXF.S2	4566770	4567010	TE_homo_27891	0	-	cluster_1
AnagrOXF.S2	5512342	5512439	TE_homo_28435	0	+	cluster_1
AnagrOXF.S3	13756944	13757037	TE_homo_52689	0	-	cluster_1
AnagrOXF.S4	7825266	7825355	TE_homo_63175	0	-	cluster_1
AnagrOXF.S1	8902388	8902470	TE_homo_9401	0	-	cluster_1
AnagrOXF.S4	1569705	1569824	TE_homo_59079	0	+	cluster_1
AnagrOXF.S1	28454375	28454619	TE_homo_20589	0	+	cluster_1
AnagrOXF.S5	12584330	12584480	TE_homo_75591	0	-	cluster_1
AnagrOXF.S2	25321252	25321510	TE_homo_40890	0	+	cluster_1
AnagrOXF.S3	4330180	4330531	TE_homo_46512	0	+	cluster_1
AnagrOXF.S1	8902865	8903642	TE_struc_7	0	-	cluster_1
AnagrOXF.S5	2362812	2362939	TE_homo_70054	0	+	cluster_1
AnagrOXF.S3	9838331	9838571	TE_homo_49856	0	+	cluster_1
AnagrOXF.S2	21441899	21442057	TE_homo_38074	0	-	cluster_1
AnagrOXF.S2	23571207	23571470	TE_homo_39610	0	-	cluster_1
AnagrOXF.S3	11044058	11044195	TE_homo_50655	0	-	cluster_1
AnagrOXF.S5	12872648	12872887	TE_homo_75801	0	-	cluster_1
AnagrOXF.S1	29429267	29429451	TE_homo_21536	0	+	cluster_1
AnagrOXF.S2	15804163	15804316	TE_homo_34103	0	+	cluster_1
AnagrOXF.S1	29345586	29345751	TE_homo_21454	0	-	cluster_1
AnagrOXF.S2	9221288	9221422	TE_homo_30558	0	+	cluster_1
AnagrOXF.S1	28496004	28496110	TE_homo_20640	0	-	cluster_1
AnagrOXF.S2	1829017	1829250	TE_homo_26167	0	+	cluster_1
AnagrOXF.S1	7980382	7980733	TE_homo_8898	0	-	cluster_1
AnagrOXF.S1	29429602	29429755	TE_homo_21537	0	+	cluster_1
AnagrOXF.S2	4688517	4688757	TE_homo_27995	0	+	cluster_1
AnagrOXF.S4	2973308	2973442	TE_homo_60006	0	-	cluster_1
AnagrOXF.S1	28526353	28526533	TE_homo_20669	0	+	cluster_1
AnagrOXF.S3	14037967	14038300	TE_homo_52958	0	+	cluster_1
AnagrOXF.S3	6777433	6778804	TE_homo_47947	0	-	cluster_1
AnagrOXF.S2	25321811	25322063	TE_homo_40892	0	+	cluster_1
AnagrOXF.S6	10525338	10525538	TE_homo_86443	0	-	cluster_1
AnagrOXF.S4	863970	864172	TE_homo_58550	0	+	cluster_1
AnagrOXF.S1	21642795	21643016	TE_homo_16286	0	-	cluster_1
AnagrOXF.S3	2914369	2914779	TE_homo_45596	0	-	cluster_1
AnagrOXF.S3	9758318	9758501	TE_homo_49755	0	-	cluster_1
AnagrOXF.S2	21189027	21189346	TE_homo_37816	0	+	cluster_1
AnagrOXF.S4	1792872	1792978	TE_homo_59252	0	+	cluster_1
AnagrOXF.S4	839217	839425	TE_homo_58521	0	+	cluster_1
AnagrOXF.S2	4599573	4599725	TE_homo_27950	0	-	cluster_1
AnagrOXF.S5	12983237	12983616	TE_homo_75908	0	+	cluster_1
AnagrOXF.S3	10493085	10494011	TE_homo_50332	0	+	cluster_1
AnagrOXF.S2	9232860	9233253	TE_homo_30571	0	+	cluster_1
AnagrOXF.S3	10491369	10491712	TE_homo_50330	0	-	cluster_1
AnagrOXF.S6	7166401	7166600	TE_homo_82446	0	-	cluster_1
AnagrOXF.S1	28937350	28937523	TE_homo_21018	0	+	cluster_1
AnagrOXF.S3	9759116	9759483	TE_homo_49758	0	+	cluster_1
AnagrOXF.S1	28179431	28179570	TE_homo_20437	0	-	cluster_1
AnagrOXF.S2	24031356	24032242	TE_homo_39956	0	+	cluster_1
AnagrOXF.S4	16992547	16993313	TE_homo_67679	0	-	cluster_1
AnagrOXF.S5	8074701	8074844	TE_homo_72948	0	-	cluster_1
AnagrOXF.S4	2974369	2974560	TE_homo_60009	0	-	cluster_1
AnagrOXF.S5	11452193	11452290	TE_homo_74769	0	-	cluster_1
AnagrOXF.S2	24024632	24024797	TE_homo_39945	0	+	cluster_1
AnagrOXF.S2	25243817	25243919	TE_homo_40818	0	+	cluster_1
AnagrOXF.S1	17176247	17176356	TE_homo_13885	0	-	cluster_1
AnagrOXF.S1	13896231	13896665	TE_homo_12104	0	-	cluster_1
AnagrOXF.S1	28179424	28179554	TE_homo_20436	0	+	cluster_1
AnagrOXF.S4	4556374	4556825	TE_homo_61113	0	+	cluster_1
AnagrOXF.S4	2959293	2959408	TE_homo_59987	0	-	cluster_1
AnagrOXF.S2	20698375	20698474	TE_homo_37356	0	+	cluster_1
AnagrOXF.S3	4330531	4331095	TE_homo_46513	0	-	cluster_1
AnagrOXF.S5	11455731	11455892	TE_homo_74776	0	-	cluster_1
AnagrOXF.S2	15806345	15806498	TE_homo_34107	0	+	cluster_1
AnagrOXF.S5	7960871	7961099	TE_homo_72800	0	-	cluster_1
AnagrOXF.S6	10498401	10498750	TE_homo_86409	0	-	cluster_1
AnagrOXF.S3	2149669	2149753	TE_homo_44973	0	-	cluster_1
AnagrOXF.S1	1151488	1151681	TE_homo_4135	0	+	cluster_1
AnagrOXF.S6	10497621	10497828	TE_homo_86407	0	-	cluster_1
AnagrOXF.S1	4666434	4666785	TE_homo_6734	0	-	cluster_1
AnagrOXF.S2	19460993	19461170	TE_homo_36397	0	-	cluster_1
AnagrOXF.S4	7865511	7865655	TE_homo_63250	0	-	cluster_1
AnagrOXF.S2	7280622	7280766	TE_homo_29453	0	-	cluster_1
AnagrOXF.S1	4661450	4661956	TE_homo_6726	0	-	cluster_1
AnagrOXF.S1	30796059	30796203	TE_homo_22433	0	-	cluster_1
AnagrOXF.S2	4594797	4594915	TE_homo_27940	0	+	cluster_1
AnagrOXF.S4	1199706	1199942	TE_homo_58824	0	-	cluster_1
AnagrOXF.S2	15942025	15942391	TE_homo_34205	0	+	cluster_1
AnagrOXF.S2	19979824	19979988	TE_homo_36801	0	-	cluster_1
AnagrOXF.S2	1828670	1828806	TE_homo_26166	0	+	cluster_1
AnagrOXF.S5	11455362	11455679	TE_homo_74775	0	-	cluster_1
AnagrOXF.S1	8902040	8902425	TE_homo_9400	0	+	cluster_1
AnagrOXF.S6	10532296	10532455	TE_homo_86447	0	-	cluster_1
AnagrOXF.S2	4599438	4599536	TE_homo_27949	0	-	cluster_1
AnagrOXF.S4	1402406	1402752	TE_homo_58962	0	-	cluster_1
AnagrOXF.S4	2999182	2999309	TE_homo_60030	0	+	cluster_1
AnagrOXF.S3	15536959	15537231	TE_homo_54283	0	-	cluster_1
AnagrOXF.S4	16075528	16075706	TE_homo_67233	0	-	cluster_1
AnagrOXF.S3	14451220	14451377	TE_homo_53224	0	-	cluster_1
AnagrOXF.S1	26608792	26608892	TE_homo_19389	0	+	cluster_1
AnagrOXF.S3	4331117	4331233	TE_homo_46514	0	+	cluster_1
AnagrOXF.S4	3880481	3880752	TE_homo_60765	0	+	cluster_1
AnagrOXF.S1	27697909	27698647	TE_homo_20053	0	+	cluster_1
AnagrOXF.S6	10531811	10532002	TE_homo_86446	0	-	cluster_1
AnagrOXF.S4	3812659	3812934	TE_homo_60712	0	+	cluster_1
AnagrOXF.S1	26746493	26746602	TE_homo_19496	0	+	cluster_1
AnagrOXF.S3	15493214	15493441	TE_homo_54235	0	+	cluster_1
AnagrOXF.S6	10525012	10525177	TE_homo_86442	0	-	cluster_1
AnagrOXF.S5	8051426	8051803	TE_homo_72920	0	+	cluster_1
AnagrOXF.S1	26656839	26656928	TE_homo_19430	0	+	cluster_1
AnagrOXF.S3	9837789	9837920	TE_homo_49854	0	+	cluster_1
AnagrOXF.S6	7172071	7172655	TE_homo_82459	0	+	cluster_1
AnagrOXF.S2	1829192	1829551	TE_homo_26168	0	-	cluster_1
AnagrOXF.S3	2914780	2915149	TE_homo_45597	0	+	cluster_1
AnagrOXF.S1	28482472	28482724	TE_homo_20615	0	-	cluster_1
AnagrOXF.S5	12871701	12871888	TE_homo_75800	0	+	cluster_1
AnagrOXF.S4	1852553	1852773	TE_homo_59299	0	+	cluster_1
AnagrOXF.S2	21346157	21346770	TE_homo_37982	0	-	cluster_1
AnagrOXF.S2	20203984	20204238	TE_homo_36985	0	-	cluster_1
AnagrOXF.S4	2688287	2688959	TE_homo_59797	0	-	cluster_1
AnagrOXF.S2	4565927	4566074	TE_homo_27887	0	+	cluster_1
AnagrOXF.S4	16363906	16364130	TE_homo_67325	0	+	cluster_1
AnagrOXF.S1	8328042	8328132	TE_homo_9043	0	-	cluster_1
AnagrOXF.S5	11832060	11832324	TE_homo_74988	0	+	cluster_1
AnagrOXF.S1	14078581	14078818	TE_homo_12272	0	-	cluster_1
AnagrOXF.S2	15730933	15731077	TE_homo_34061	0	-	cluster_1
AnagrOXF.S2	24028966	24029257	TE_homo_39954	0	-	cluster_1
AnagrOXF.S5	13569950	13570035	TE_homo_76310	0	+	cluster_1
AnagrOXF.S5	11418388	11418602	TE_homo_74734	0	+	cluster_1
AnagrOXF.S1	16927093	16928492	TE_homo_13744	0	-	cluster_1
AnagrOXF.S1	4385806	4386157	TE_homo_6420	0	+	cluster_1
AnagrOXF.S2	21423587	21423727	TE_homo_38046	0	+	cluster_1
AnagrOXF.S5	7718036	7718435	TE_homo_72625	0	+	cluster_1
AnagrOXF.S5	7645490	7645792	TE_homo_72537	0	-	cluster_1
AnagrOXF.S2	19929127	19929380	TE_homo_36732	0	-	cluster_1
AnagrOXF.S3	15493190	15493316	TE_homo_54234	0	-	cluster_1
AnagrOXF.S2	5407568	5407740	TE_homo_28368	0	+	cluster_1
AnagrOXF.S2	15562281	15562414	TE_homo_33947	0	+	cluster_1
AnagrOXF.S2	21346885	21347309	TE_homo_37984	0	+	cluster_1
AnagrOXF.S6	9729363	9729552	TE_homo_85478	0	-	cluster_1
AnagrOXF.S5	11454305	11454703	TE_homo_74773	0	-	cluster_1
AnagrOXF.S6	7165899	7166401	TE_homo_82445	0	-	cluster_1
AnagrOXF.S2	21347329	21347560	TE_homo_37985	0	-	cluster_1
AnagrOXF.S2	4566611	4566743	TE_homo_27890	0	+	cluster_1
AnagrOXF.S2	24328692	24328897	TE_homo_40160	0	-	cluster_1
AnagrOXF.S4	1402864	1403317	TE_homo_58963	0	+	cluster_1
AnagrOXF.S3	10491129	10491280	TE_homo_50329	0	-	cluster_1
AnagrOXF.S2	1830203	1830299	TE_homo_26170	0	+	cluster_1
AnagrOXF.S1	1556733	1556901	TE_homo_4485	0	-	cluster_1
AnagrOXF.S5	7645842	7646112	TE_homo_72538	0	-	cluster_1
AnagrOXF.S3	13944132	13945463	TE_homo_52856	0	+	cluster_1
AnagrOXF.S1	28492055	28492471	TE_homo_20632	0	-	cluster_1
AnagrOXF.S5	7859071	7859162	TE_homo_72695	0	+	cluster_1
AnagrOXF.S3	2578336	2578735	TE_homo_45330	0	-	cluster_1
AnagrOXF.S2	21540301	21540543	TE_homo_38167	0	+	cluster_1
AnagrOXF.S2	15808801	15809219	TE_homo_34108	0	-	cluster_1
AnagrOXF.S2	7562864	7563078	TE_homo_29544	0	+	cluster_1
AnagrOXF.S1	29153466	29153786	TE_homo_21174	0	-	cluster_1
AnagrOXF.S4	3812873	3813149	TE_homo_60713	0	-	cluster_1
AnagrOXF.S3	10037698	10037785	TE_homo_50015	0	-	cluster_1
AnagrOXF.S1	13896994	13897352	TE_homo_12106	0	-	cluster_1
AnagrOXF.S1	28872546	28872626	TE_homo_20967	0	+	cluster_1
AnagrOXF.S4	1853147	1853262	TE_homo_59302	0	-	cluster_1
AnagrOXF.S5	9215062	9215455	TE_homo_73511	0	+	cluster_1
AnagrOXF.S1	4666109	4666386	TE_homo_6733	0	-	cluster_1
AnagrOXF.S5	13099464	13099639	TE_homo_75975	0	+	cluster_1
AnagrOXF.S3	10050304	10050625	TE_homo_50026	0	-	cluster_1
AnagrOXF.S4	1852733	1853006	TE_homo_59300	0	-	cluster_1
AnagrOXF.S2	1829609	1829712	TE_homo_26169	0	-	cluster_1
AnagrOXF.S2	15553707	15554059	TE_homo_33946	0	+	cluster_1
AnagrOXF.S5	11454952	11455048	TE_homo_74774	0	+	cluster_1
AnagrOXF.S5	7858727	7858837	TE_homo_72693	0	+	cluster_1
AnagrOXF.S4	1856642	1856889	TE_homo_59309	0	+	cluster_1
AnagrOXF.S6	11303215	11303336	TE_homo_87335	0	+	cluster_1
AnagrOXF.S2	4599397	4599531	TE_homo_27948	0	+	cluster_1
AnagrOXF.S2	20196343	20198214	TE_homo_36983	0	-	cluster_1
AnagrOXF.S3	6755236	6755512	TE_homo_47931	0	+	cluster_1
AnagrOXF.S1	2670365	2671054	TE_homo_5168	0	+	cluster_1
AnagrOXF.S5	2494421	2494778	TE_struc_392	0	.	cluster_1
AnagrOXF.S2	21189726	21189817	TE_homo_37818	0	+	cluster_1
AnagrOXF.S1	29360411	29360538	TE_homo_21466	0	+	cluster_1
AnagrOXF.S4	3869359	3869629	TE_homo_60751	0	+	cluster_1
AnagrOXF.S1	10767536	10767699	TE_homo_10528	0	+	cluster_1
AnagrOXF.S1	2669621	2670317	TE_homo_5167	0	+	cluster_1
AnagrOXF.S2	15562560	15562925	TE_homo_33948	0	+	cluster_1
AnagrOXF.S3	15556696	15556978	TE_homo_54301	0	-	cluster_1
AnagrOXF.S2	25242859	25242997	TE_homo_40816	0	+	cluster_1
AnagrOXF.S5	11459588	11459720	TE_homo_74780	0	-	cluster_1
AnagrOXF.S5	8068381	8069628	TE_homo_72930	0	+	cluster_1
AnagrOXF.S3	13707557	13707669	TE_homo_52659	0	-	cluster_1
AnagrOXF.S4	19115128	19115289	TE_homo_68861	0	-	cluster_1
AnagrOXF.S5	2492048	2492195	TE_homo_70152	0	-	cluster_1
AnagrOXF.S1	28706860	28707036	TE_homo_20800	0	-	cluster_1
AnagrOXF.S2	21337863	21338256	TE_homo_37966	0	-	cluster_1
AnagrOXF.S5	11824250	11824369	TE_homo_74981	0	-	cluster_1
AnagrOXF.S3	9758695	9758788	TE_homo_49756	0	-	cluster_1
AnagrOXF.S4	2973434	2973535	TE_homo_60007	0	+	cluster_1
AnagrOXF.S6	9729475	9730094	TE_homo_85479	0	+	cluster_1
AnagrOXF.S2	18438341	18438594	TE_homo_35735	0	-	cluster_1
AnagrOXF.S1	29200463	29200653	TE_homo_21260	0	-	cluster_1
AnagrOXF.S5	8051326	8051406	TE_homo_72919	0	+	cluster_1
AnagrOXF.S5	7935263	7935371	TE_homo_72774	0	+	cluster_1
AnagrOXF.S5	9106117	9106394	TE_homo_73416	0	+	cluster_1
AnagrOXF.S4	1569304	1569794	TE_homo_59078	0	-	cluster_1
AnagrOXF.S3	10500723	10500928	TE_homo_50341	0	-	cluster_1
AnagrOXF.S2	24031228	24031356	TE_homo_39955	0	+	cluster_1
AnagrOXF.S6	9731591	9731868	TE_homo_85480	0	-	cluster_1
AnagrOXF.S1	28478527	28478708	TE_homo_20604	0	+	cluster_1
AnagrOXF.S4	15339962	15340219	TE_homo_66907	0	+	cluster_1
AnagrOXF.S1	13905548	13905640	TE_homo_12119	0	-	cluster_1
AnagrOXF.S1	29106031	29106327	TE_homo_21144	0	-	cluster_1
AnagrOXF.S3	15780884	15781234	TE_homo_54487	0	-	cluster_1
AnagrOXF.S5	7720940	7721125	TE_homo_72627	0	-	cluster_1
AnagrOXF.S2	24933794	24933994	TE_homo_40575	0	-	cluster_1
AnagrOXF.S3	4348122	4348513	TE_homo_46528	0	+	cluster_1
AnagrOXF.S6	7171053	7171827	TE_homo_82458	0	+	cluster_1
AnagrOXF.S5	7934282	7934467	TE_homo_72773	0	+	cluster_1
AnagrOXF.S1	3590683	3590779	TE_homo_5686	0	-	cluster_1
AnagrOXF.S5	13099646	13099879	TE_homo_75976	0	+	cluster_1
AnagrOXF.S3	4376567	4376723	TE_homo_46569	0	-	cluster_1
AnagrOXF.S5	11443015	11443153	TE_homo_74756	0	-	cluster_1
AnagrOXF.S1	16980803	16983156	TE_homo_13787	0	-	cluster_1
AnagrOXF.S6	7054483	7054806	TE_homo_82326	0	+	cluster_1
AnagrOXF.S5	11824369	11824695	TE_homo_74982	0	-	cluster_1
AnagrOXF.S1	28446236	28446332	TE_homo_20586	0	+	cluster_1
AnagrOXF.S2	15966756	15967585	TE_homo_34231	0	+	cluster_1
AnagrOXF.S2	9230409	9230844	TE_homo_30568	0	-	cluster_1
AnagrOXF.S1	1150620	1150840	TE_homo_4133	0	-	cluster_1
AnagrOXF.S4	838353	838543	TE_homo_58520	0	+	cluster_1
AnagrOXF.S2	9231121	9232221	TE_homo_30569	0	-	cluster_1
AnagrOXF.S3	12016819	12017177	TE_homo_51457	0	+	cluster_1
AnagrOXF.S1	4664951	4665927	TE_homo_6731	0	+	cluster_1
AnagrOXF.S4	1569841	1570060	TE_homo_59080	0	-	cluster_1
AnagrOXF.S1	4386529	4387010	TE_homo_6422	0	+	cluster_1
AnagrOXF.S3	15537287	15537423	TE_homo_54284	0	-	cluster_1
AnagrOXF.S1	28196873	28197147	TE_homo_20451	0	+	cluster_1
AnagrOXF.S3	9967026	9967279	TE_homo_49960	0	+	cluster_1
AnagrOXF.S4	5083280	5083904	TE_homo_61340	0	+	cluster_1
AnagrOXF.S4	7889508	7889611	TE_homo_63291	0	-	cluster_1
AnagrOXF.S2	7562131	7562360	TE_homo_29542	0	-	cluster_1
AnagrOXF.S4	10573708	10573845	TE_homo_64847	0	-	cluster_1
AnagrOXF.S1	2456992	2457799	TE_homo_5047	0	+	cluster_1
AnagrOXF.S3	2617529	2617915	TE_homo_45359	0	-	cluster_1
AnagrOXF.S5	11832434	11833040	TE_homo_74989	0	+	cluster_1
AnagrOXF.S3	4354696	4354973	TE_homo_46542	0	-	cluster_1
AnagrOXF.S2	24921667	24921817	TE_homo_40567	0	-	cluster_1
AnagrOXF.S2	17241737	17241826	TE_homo_35087	0	+	cluster_1
AnagrOXF.S5	8051938	8052200	TE_homo_72921	0	+	cluster_1
AnagrOXF.S1	28197175	28197430	TE_homo_20452	0	-	cluster_1
AnagrOXF.S3	15943804	15943888	TE_homo_54713	0	+	cluster_1
AnagrOXF.S2	15816756	15817374	TE_homo_34114	0	-	cluster_1
AnagrOXF.S2	18438218	18438485	TE_homo_35734	0	+	cluster_1
AnagrOXF.S1	28707084	28707240	TE_homo_20801	0	-	cluster_1
AnagrOXF.S4	2688143	2688360	TE_homo_59796	0	+	cluster_1
AnagrOXF.S3	6755181	6755393	TE_homo_47930	0	-	cluster_1
AnagrOXF.S5	8074263	8074529	TE_homo_72945	0	+	cluster_1
AnagrOXF.S5	11872348	11873543	TE_homo_75018	0	+	cluster_1
AnagrOXF.S2	21338598	21339022	TE_homo_37967	0	+	cluster_1
AnagrOXF.S1	28705808	28705936	TE_homo_20798	0	+	cluster_1
AnagrOXF.S1	8328073	8328199	TE_homo_9044	0	-	cluster_1
AnagrOXF.S1	4385570	4385800	TE_homo_6419	0	+	cluster_1
AnagrOXF.S5	11489661	11490161	TE_homo_74796	0	-	cluster_1
AnagrOXF.S4	7825336	7825440	TE_homo_63176	0	+	cluster_1
AnagrOXF.S2	20191256	20191518	TE_homo_36978	0	+	cluster_1
AnagrOXF.S1	13898179	13898348	TE_homo_12109	0	-	cluster_1
AnagrOXF.S1	29249645	29249745	TE_homo_21328	0	-	cluster_1
AnagrOXF.S2	24032242	24032410	TE_homo_39957	0	-	cluster_1
AnagrOXF.S3	15556348	15556676	TE_homo_54300	0	+	cluster_1
AnagrOXF.S4	3812374	3812482	TE_homo_60711	0	+	cluster_1
AnagrOXF.S5	7858873	7858988	TE_homo_72694	0	-	cluster_1
AnagrOXF.S5	2494778	2494867	TE_homo_70155	0	-	cluster_1
AnagrOXF.S6	7161182	7161636	TE_homo_82429	0	-	cluster_1
AnagrOXF.S2	15811146	15811363	TE_homo_34111	0	-	cluster_1
AnagrOXF.S3	6572138	6572502	TE_homo_47847	0	+	cluster_1
AnagrOXF.S2	4595167	4595441	TE_homo_27941	0	-	cluster_1
AnagrOXF.S5	13099687	13099945	TE_homo_75977	0	-	cluster_1
AnagrOXF.S4	1403317	1404145	TE_homo_58964	0	+	cluster_1
AnagrOXF.S2	21189309	21189432	TE_homo_37817	0	+	cluster_1
AnagrOXF.S2	19979550	19979636	TE_homo_36799	0	-	cluster_1
AnagrOXF.S3	2618384	2618658	TE_homo_45361	0	-	cluster_1
AnagrOXF.S2	21337715	21338144	TE_homo_37965	0	-	cluster_1
AnagrOXF.S2	15239792	15240157	TE_homo_33604	0	-	cluster_1
AnagrOXF.S3	15948076	15949304	TE_homo_54722	0	+	cluster_1
AnagrOXF.S1	28966013	28966255	TE_homo_21050	0	+	cluster_1
AnagrOXF.S2	19979981	19980079	TE_homo_36803	0	+	cluster_1
AnagrOXF.S5	8051074	8051228	TE_homo_72918	0	+	cluster_1
AnagrOXF.S2	6785491	6786028	TE_homo_29128	0	+	cluster_1
AnagrOXF.S1	29434664	29434804	TE_homo_21551	0	+	cluster_1
AnagrOXF.S1	4731596	4731821	TE_homo_6814	0	+	cluster_1
AnagrOXF.S2	23723784	23723953	TE_homo_39734	0	-	cluster_1
AnagrOXF.S3	6173349	6173553	TE_homo_47608	0	+	cluster_1
AnagrOXF.S2	14045423	14045678	TE_homo_33157	0	-	cluster_1
AnagrOXF.S5	9206643	9206844	TE_homo_73500	0	-	cluster_1
AnagrOXF.S2	4587576	4587674	TE_homo_27925	0	-	cluster_1
AnagrOXF.S1	21682398	21682754	TE_homo_16312	0	-	cluster_1
AnagrOXF.S3	8655512	8655612	TE_homo_48967	0	-	cluster_1
AnagrOXF.S3	15535431	15536917	TE_homo_54282	0	+	cluster_1
AnagrOXF.S3	15754853	15755072	TE_homo_54455	0	-	cluster_1
AnagrOXF.S5	12563931	12564150	TE_homo_75554	0	+	cluster_1
AnagrOXF.S5	12584631	12584882	TE_homo_75593	0	-	cluster_1
AnagrOXF.S3	15861232	15861316	TE_homo_54604	0	+	cluster_1
AnagrOXF.S2	21423496	21423587	TE_homo_38045	0	-	cluster_1
AnagrOXF.S5	11460171	11460254	TE_homo_74781	0	-	cluster_1
AnagrOXF.S5	11831206	11831319	TE_homo_74987	0	+	cluster_1
AnagrOXF.S1	17190383	17190528	TE_homo_13917	0	+	cluster_1
AnagrOXF.S1	26752701	26752851	TE_homo_19503	0	-	cluster_1
AnagrOXF.S1	26639637	26639757	TE_homo_19416	0	-	cluster_1
AnagrOXF.S5	2494787	2494953	TE_homo_70156	0	+	cluster_1
AnagrOXF.S1	28479048	28479131	TE_homo_20606	0	+	cluster_1
AnagrOXF.S1	1151099	1151274	TE_homo_4134	0	-	cluster_1
AnagrOXF.S4	1199496	1199589	TE_homo_58822	0	-	cluster_1
AnagrOXF.S2	4594453	4594551	TE_homo_27939	0	-	cluster_1
AnagrOXF.S3	15936459	15937072	TE_homo_54700	0	-	cluster_1
AnagrOXF.S1	29396736	29396874	TE_homo_21507	0	+	cluster_1
AnagrOXF.S1	28446104	28446236	TE_homo_20585	0	-	cluster_1
AnagrOXF.S4	1425474	1425744	TE_homo_58982	0	-	cluster_1
AnagrOXF.S4	1038022	1038103	TE_homo_58686	0	-	cluster_1
AnagrOXF.S1	4666789	4667029	TE_homo_6735	0	-	cluster_1
AnagrOXF.S5	12578033	12578412	TE_homo_75578	0	-	cluster_1
AnagrOXF.S6	10110793	10110940	TE_homo_86026	0	-	cluster_1
AnagrOXF.S5	11439023	11439236	TE_homo_74747	0	-	cluster_1
AnagrOXF.S1	13935477	13935601	TE_homo_12141	0	-	cluster_1
AnagrOXF.S3	6433404	6433487	TE_homo_47718	0	-	cluster_1
AnagrOXF.S1	3452188	3452451	TE_homo_5581	0	+	cluster_1
AnagrOXF.S2	4688700	4688984	TE_homo_27996	0	-	cluster_1
AnagrOXF.S5	12633278	12633449	TE_homo_75643	0	-	cluster_1
AnagrOXF.S6	10497992	10498411	TE_homo_86408	0	-	cluster_1
AnagrOXF.S2	19979962	19980073	TE_homo_36802	0	+	cluster_1
AnagrOXF.S5	12581331	12581488	TE_homo_75583	0	-	cluster_1
AnagrOXF.S1	30396173	30397350	TE_homo_22171	0	-	cluster_1
AnagrOXF.S2	15930161	15930372	TE_homo_34193	0	+	cluster_1
AnagrOXF.S5	11454119	11454362	TE_homo_74772	0	+	cluster_1
AnagrOXF.S3	6558321	6558485	TE_homo_47834	0	+	cluster_1
AnagrOXF.S4	6469724	6470181	TE_homo_62107	0	-	cluster_1
AnagrOXF.S5	7694318	7694558	TE_homo_72586	0	-	cluster_1
AnagrOXF.S4	1856834	1857097	TE_homo_59310	0	-	cluster_1
AnagrOXF.S2	18438089	18438217	TE_homo_35733	0	+	cluster_1
AnagrOXF.S1	1172611	1173020	TE_homo_4157	0	+	cluster_1
AnagrOXF.S3	13943463	13944131	TE_homo_52855	0	+	cluster_1
AnagrOXF.S1	23652251	23652491	TE_homo_17284	0	+	cluster_1
AnagrOXF.S5	12564590	12564717	TE_homo_75555	0	-	cluster_1
AnagrOXF.S3	13829053	13829452	TE_homo_52758	0	-	cluster_1
AnagrOXF.S1	28196711	28196826	TE_homo_20450	0	+	cluster_1
AnagrOXF.S2	7563272	7563405	TE_homo_29545	0	-	cluster_1
AnagrOXF.S2	1226225	1226309	TE_homo_25777	0	+	cluster_1
AnagrOXF.S5	2363372	2363664	TE_homo_70056	0	+	cluster_1
AnagrOXF.S2	1215648	1215787	TE_homo_25770	0	-	cluster_1
AnagrOXF.S1	26752644	26752755	TE_homo_19502	0	+	cluster_1
AnagrOXF.S3	14016617	14016777	TE_homo_52929	0	-	cluster_1
AnagrOXF.S5	8334763	8334921	TE_homo_73036	0	-	cluster_1
AnagrOXF.S3	8680661	8680746	TE_homo_48998	0	-	cluster_1
AnagrOXF.S5	7936955	7937045	TE_homo_72778	0	-	cluster_1
AnagrOXF.S1	28495581	28495968	TE_homo_20639	0	-	cluster_1
AnagrOXF.S3	3352378	3352490	TE_homo_45837	0	+	cluster_1
AnagrOXF.S5	7701155	7701249	TE_homo_72593	0	-	cluster_1
AnagrOXF.S2	20189952	20190040	TE_homo_36977	0	-	cluster_1
AnagrOXF.S4	1038101	1038194	TE_homo_58687	0	+	cluster_1
AnagrOXF.S1	28705942	28706428	TE_homo_20799	0	+	cluster_1
AnagrOXF.S1	21681775	21681937	TE_homo_16310	0	+	cluster_1
AnagrOXF.S2	25321512	25321789	TE_homo_40891	0	-	cluster_1
AnagrOXF.S5	12567395	12567781	TE_homo_75561	0	-	cluster_1
AnagrOXF.S5	2493676	2493812	TE_homo_70154	0	+	cluster_1
AnagrOXF.S1	384572	384962	TE_homo_3134	0	-	cluster_1
AnagrOXF.S4	4571014	4571231	TE_homo_61126	0	+	cluster_1
AnagrOXF.S3	6571976	6572438	TE_homo_47846	0	-	cluster_1
AnagrOXF.S5	2363001	2363257	TE_homo_70055	0	+	cluster_1
AnagrOXF.S1	7980079	7980364	TE_homo_8897	0	-	cluster_1
AnagrOXF.S3	6539269	6539618	TE_homo_47797	0	-	cluster_1
AnagrOXF.S4	1199587	1199668	TE_homo_58823	0	+	cluster_1
AnagrOXF.S3	10038376	10038640	TE_homo_50016	0	+	cluster_1
AnagrOXF.S5	2504664	2504761	TE_homo_70170	0	-	cluster_1
AnagrOXF.S1	4665934	4666022	TE_homo_6732	0	-	cluster_1
AnagrOXF.S4	13306229	13307472	TE_homo_66025	0	+	cluster_1
AnagrOXF.C326	109	232	TE_homo_2493	0	+	cluster_1
AnagrOXF.S3	2943119	2943500	TE_homo_45639	0	-	cluster_1
AnagrOXF.S1	3590097	3590607	TE_homo_5684	0	-	cluster_1
AnagrOXF.S1	1205187	1205293	TE_homo_4203	0	-	cluster_1
AnagrOXF.S4	1404161	1404705	TE_homo_58965	0	+	cluster_1
AnagrOXF.S5	2361506	2361604	TE_homo_70053	0	+	cluster_1
AnagrOXF.S1	28874037	28874139	TE_homo_20969	0	+	cluster_1
AnagrOXF.S5	6909288	6909546	TE_homo_72094	0	-	cluster_1
AnagrOXF.S1	4387236	4387461	TE_homo_6423	0	+	cluster_1
AnagrOXF.S6	7170953	7171041	TE_homo_82457	0	+	cluster_1
AnagrOXF.S5	7946422	7946577	TE_homo_72787	0	+	cluster_1
AnagrOXF.S5	8091771	8091951	TE_homo_72956	0	-	cluster_1
AnagrOXF.S3	1051226	1052582	TE_struc_225	0	.	cluster_1
AnagrOXF.S3	9759530	9759661	TE_homo_49759	0	-	cluster_1
AnagrOXF.S2	19649281	19652346	TE_struc_188	0	.	cluster_1
AnagrOXF.S5	7947698	7947883	TE_homo_72789	0	+	cluster_1
AnagrOXF.S3	19757577	19757835	TE_homo_57056	0	+	cluster_1
AnagrOXF.S3	4376727	4376996	TE_homo_46570	0	-	cluster_1
AnagrOXF.S4	6228091	6230600	TE_homo_61937	0	-	cluster_1
AnagrOXF.S1	30885118	30885365	TE_homo_22565	0	-	cluster_1
AnagrOXF.S1	14477607	14478321	TE_homo_12501	0	+	cluster_1
AnagrOXF.S3	4331494	4331620	TE_homo_46516	0	+	cluster_1
AnagrOXF.S5	7935858	7936067	TE_homo_72775	0	-	cluster_1
AnagrOXF.S4	1869588	1869693	TE_homo_59318	0	-	cluster_1
AnagrOXF.S1	28481565	28481746	TE_homo_20612	0	+	cluster_1
AnagrOXF.S3	19758304	19758474	TE_homo_57058	0	-	cluster_1
AnagrOXF.S2	19979986	19980097	TE_homo_36804	0	+	cluster_1
AnagrOXF.S4	4567328	4567540	TE_homo_61118	0	+	cluster_1
AnagrOXF.S6	10110941	10111100	TE_homo_86027	0	+	cluster_1
AnagrOXF.S3	10033808	10033991	TE_homo_50013	0	+	cluster_1
AnagrOXF.S3	15778646	15778726	TE_homo_54484	0	-	cluster_1
AnagrOXF.S2	21340438	21340529	TE_homo_37969	0	-	cluster_1
AnagrOXF.S2	24933631	24933742	TE_homo_40574	0	-	cluster_1
AnagrOXF.S2	21270088	21270275	TE_homo_37918	0	-	cluster_1
AnagrOXF.S5	9106692	9107111	TE_homo_73418	0	+	cluster_1
AnagrOXF.S1	13897338	13897485	TE_homo_12107	0	-	cluster_1
AnagrOXF.S1	28934568	28934709	TE_homo_21017	0	+	cluster_1
AnagrOXF.S2	25243184	25243391	TE_homo_40817	0	+	cluster_1
AnagrOXF.S5	8508013	8508155	TE_homo_73132	0	+	cluster_1
AnagrOXF.S2	18438009	18438112	TE_homo_35732	0	+	cluster_1
AnagrOXF.S1	14146938	14147022	TE_homo_12348	0	-	cluster_1
AnagrOXF.S2	21538326	21539874	TE_homo_38166	0	-	cluster_1
AnagrOXF.S1	29395726	29395927	TE_homo_21503	0	+	cluster_1
AnagrOXF.S1	2668838	2669575	TE_homo_5166	0	-	cluster_1
AnagrOXF.S4	1793037	1793121	TE_homo_59253	0	+	cluster_1
AnagrOXF.S2	15811114	15811227	TE_homo_34110	0	+	cluster_1
AnagrOXF.S1	29249239	29249387	TE_homo_21326	0	-	cluster_1
AnagrOXF.S1	29251004	29251185	TE_homo_21332	0	-	cluster_1
AnagrOXF.S5	2483957	2484096	TE_homo_70127	0	-	cluster_1
AnagrOXF.S4	15682002	15682086	TE_homo_67120	0	+	cluster_1
AnagrOXF.S1	20467915	20468552	TE_homo_15711	0	-	cluster_1
AnagrOXF.S3	14017639	14018613	TE_homo_52932	0	+	cluster_1
AnagrOXF.S1	21610759	21611024	TE_homo_16261	0	-	cluster_1
AnagrOXF.S1	28179758	28179951	TE_homo_20438	0	-	cluster_1
AnagrOXF.S5	11833154	11833353	TE_homo_74990	0	+	cluster_1
AnagrOXF.S2	20315159	20315292	TE_homo_37044	0	-	cluster_1
AnagrOXF.S4	7817560	7819322	TE_homo_63165	0	-	cluster_1
AnagrOXF.S3	15942676	15943084	TE_homo_54711	0	+	cluster_1
AnagrOXF.S4	2974581	2974709	TE_homo_60010	0	+	cluster_1
AnagrOXF.S3	1046882	1047042	TE_homo_44030	0	+	cluster_1
AnagrOXF.S3	15937553	15937717	TE_homo_54702	0	-	cluster_1
AnagrOXF.S1	28178985	28179275	TE_homo_20435	0	+	cluster_1
AnagrOXF.S2	19979704	19979952	TE_homo_36800	0	-	cluster_1
AnagrOXF.S3	15595976	15596101	TE_homo_54344	0	-	cluster_1
AnagrOXF.S1	26788551	26788862	TE_homo_19533	0	+	cluster_1
AnagrOXF.S5	2504720	2504871	TE_homo_70171	0	+	cluster_1
AnagrOXF.S1	13896669	13896932	TE_homo_12105	0	-	cluster_1
AnagrOXF.S1	17177546	17177640	TE_homo_13888	0	+	cluster_1
AnagrOXF.S2	21337544	21337715	TE_homo_37964	0	-	cluster_1
AnagrOXF.S1	23652491	23653411	TE_homo_17285	0	+	cluster_1
AnagrOXF.S1	26746398	26746497	TE_homo_19495	0	+	cluster_1
AnagrOXF.S4	2289229	2290074	TE_homo_59619	0	+	cluster_1
AnagrOXF.S5	11421005	11421208	TE_homo_74741	0	+	cluster_1
AnagrOXF.S4	7824624	7824896	TE_homo_63174	0	-	cluster_1
AnagrOXF.S2	5511501	5511718	TE_homo_28434	0	+	cluster_1
AnagrOXF.S4	7824427	7824532	TE_homo_63173	0	-	cluster_1
AnagrOXF.S2	21423287	21423549	TE_homo_38044	0	+	cluster_1
AnagrOXF.S2	16708132	16708304	TE_homo_34743	0	-	cluster_1
AnagrOXF.S5	7946593	7946779	TE_homo_72788	0	+	cluster_1
AnagrOXF.S4	10577563	10577948	TE_homo_64851	0	-	cluster_1
AnagrOXF.S4	2998757	2999190	TE_homo_60029	0	-	cluster_1
AnagrOXF.S2	25250045	25250320	TE_homo_40824	0	+	cluster_1
AnagrOXF.S5	8074088	8074184	TE_homo_72944	0	+	cluster_1
AnagrOXF.S2	25198597	25198708	TE_homo_40780	0	+	cluster_1
AnagrOXF.S4	5077107	5077625	TE_homo_61336	0	+	cluster_1
AnagrOXF.S3	6576083	6576440	TE_homo_47850	0	+	cluster_1
AnagrOXF.S1	21682180	21682457	TE_homo_16311	0	+	cluster_1
AnagrOXF.S3	15493476	15493745	TE_homo_54236	0	-	cluster_1
AnagrOXF.S2	18538689	18538956	TE_homo_35825	0	-	cluster_1
AnagrOXF.S1	29396143	29396536	TE_homo_21506	0	-	cluster_1
AnagrOXF.S1	1182470	1182559	TE_homo_4178	0	-	cluster_1
AnagrOXF.S2	13346861	13347365	TE_homo_32894	0	-	cluster_1
AnagrOXF.S3	15529926	15530125	TE_homo_54275	0	+	cluster_1
AnagrOXF.S1	29250200	29250355	TE_homo_21329	0	-	cluster_1
AnagrOXF.S1	28207475	28207558	TE_homo_20472	0	-	cluster_1
AnagrOXF.S1	29249183	29249291	TE_homo_21325	0	+	cluster_1
AnagrOXF.S2	21442405	21442715	TE_homo_38075	0	+	cluster_1
AnagrOXF.S3	12018258	12018448	TE_homo_51460	0	+	cluster_1
AnagrOXF.S4	6234277	6234411	TE_homo_61944	0	+	cluster_1
AnagrOXF.S5	12568272	12568490	TE_homo_75563	0	+	cluster_1
AnagrOXF.S2	4594412	4594546	TE_homo_27938	0	+	cluster_1
AnagrOXF.S4	12298010	12298236	TE_homo_65648	0	-	cluster_1
AnagrOXF.S5	12581476	12581562	TE_homo_75584	0	-	cluster_1
AnagrOXF.S1	1176419	1176608	TE_homo_4171	0	-	cluster_1
AnagrOXF.S3	9595621	9595751	TE_homo_49605	0	+	cluster_1
AnagrOXF.S4	1795772	1795963	TE_homo_59257	0	-	cluster_1
AnagrOXF.S3	10038645	10038935	TE_homo_50017	0	-	cluster_1
AnagrOXF.S2	24937805	24938058	TE_homo_40577	0	+	cluster_1
AnagrOXF.S1	17186383	17186545	TE_homo_13905	0	-	cluster_1
AnagrOXF.S2	13304884	13305191	TE_homo_32859	0	-	cluster_1
AnagrOXF.S4	2977939	2978047	TE_homo_60011	0	+	cluster_1
AnagrOXF.S2	1216172	1216433	TE_homo_25772	0	-	cluster_1
AnagrOXF.S1	29313578	29313727	TE_homo_21431	0	-	cluster_1
AnagrOXF.S2	20199137	20199416	TE_homo_36984	0	-	cluster_1
AnagrOXF.S2	18538589	18538833	TE_homo_35824	0	+	cluster_1
AnagrOXF.S5	12871084	12871499	TE_homo_75799	0	+	cluster_1
AnagrOXF.S1	29104768	29104912	TE_homo_21139	0	-	cluster_1
AnagrOXF.S5	8091943	8092084	TE_homo_72957	0	-	cluster_1
AnagrOXF.S3	15494063	15494293	TE_homo_54238	0	-	cluster_1
AnagrOXF.S5	2665445	2665942	TE_homo_70313	0	-	cluster_1
AnagrOXF.S2	24937840	24938068	TE_homo_40578	0	-	cluster_1
AnagrOXF.S1	28202370	28202613	TE_homo_20464	0	+	cluster_1
AnagrOXF.S3	10038692	10038969	TE_homo_50018	0	+	cluster_1
AnagrOXF.S4	1199367	1199494	TE_homo_58821	0	+	cluster_1
AnagrOXF.S3	4304575	4311564	TE_struc_215	0	+	cluster_1
AnagrOXF.S2	15970076	15970197	TE_homo_34236	0	-	cluster_1
AnagrOXF.S1	28966667	28966776	TE_homo_21052	0	-	cluster_1
AnagrOXF.S3	15943196	15943804	TE_homo_54712	0	-	cluster_1
AnagrOXF.S5	9106033	9106117	TE_homo_73415	0	+	cluster_1
AnagrOXF.S5	11451570	11451793	TE_homo_74767	0	+	cluster_1
AnagrOXF.S5	7887093	7887527	TE_homo_72710	0	-	cluster_1
AnagrOXF.S3	12017550	12018033	TE_homo_51459	0	+	cluster_1
AnagrOXF.S1	4733695	4733861	TE_homo_6818	0	+	cluster_1
AnagrOXF.S1	4095424	4095558	TE_homo_6236	0	+	cluster_1
AnagrOXF.S1	28486678	28486819	TE_homo_20619	0	-	cluster_1
AnagrOXF.S1	1557696	1557988	TE_homo_4486	0	+	cluster_1
AnagrOXF.S5	7973166	7973487	TE_homo_72811	0	+	cluster_1
AnagrOXF.S3	15939978	15940087	TE_homo_54704	0	-	cluster_1
AnagrOXF.S1	29105856	29105993	TE_homo_21143	0	-	cluster_1
AnagrOXF.S2	1226092	1226225	TE_homo_25776	0	-	cluster_1
AnagrOXF.S3	4355235	4356305	TE_homo_46543	0	-	cluster_1
AnagrOXF.S5	8069264	8070250	TE_homo_72931	0	+	cluster_1
AnagrOXF.S4	9712455	9712653	TE_homo_64428	0	+	cluster_1
AnagrOXF.S1	13897386	13898004	TE_homo_12108	0	+	cluster_1
AnagrOXF.S5	11409113	11409238	TE_homo_74703	0	+	cluster_1
AnagrOXF.S3	15780114	15780884	TE_homo_54486	0	+	cluster_1
AnagrOXF.S2	25322323	25322430	TE_homo_40894	0	+	cluster_1
AnagrOXF.S1	3590243	3590699	TE_homo_5685	0	-	cluster_1
AnagrOXF.S5	7965200	7965374	TE_homo_72806	0	+	cluster_1
AnagrOXF.S5	7647117	7647689	TE_homo_72542	0	+	cluster_1
AnagrOXF.S2	25255045	25255151	TE_homo_40829	0	-	cluster_1
AnagrOXF.S4	1275085	1275419	TE_homo_58847	0	+	cluster_1
AnagrOXF.S2	15311598	15311681	TE_homo_33673	0	-	cluster_1
AnagrOXF.S4	6367275	6367372	TE_homo_62030	0	+	cluster_1
AnagrOXF.S5	11417742	11417977	TE_homo_74732	0	-	cluster_1
AnagrOXF.S1	26609708	26609976	TE_homo_19392	0	-	cluster_1
AnagrOXF.S4	15682357	15682472	TE_homo_67121	0	-	cluster_1
AnagrOXF.S3	10040074	10040268	TE_homo_50019	0	-	cluster_1
AnagrOXF.S4	1402127	1402400	TE_homo_58961	0	-	cluster_1
AnagrOXF.S3	15942412	15942644	TE_homo_54710	0	+	cluster_1
AnagrOXF.S1	28930982	28931065	TE_homo_21012	0	-	cluster_1
AnagrOXF.S2	15949000	15949119	TE_homo_34211	0	+	cluster_1
AnagrOXF.S2	21189844	21190460	TE_homo_37819	0	+	cluster_1
AnagrOXF.S1	4662007	4662301	TE_homo_6727	0	-	cluster_1
AnagrOXF.S1	7976392	7976671	TE_homo_8892	0	+	cluster_1
AnagrOXF.S4	4571231	4571397	TE_homo_61127	0	+	cluster_1
AnagrOXF.S3	4331249	4331381	TE_homo_46515	0	+	cluster_1
AnagrOXF.S4	3869569	3869840	TE_homo_60752	0	-	cluster_1
AnagrOXF.S2	24000677	24002638	TE_homo_39926	0	-	cluster_1
AnagrOXF.S3	15951313	15951459	TE_homo_54724	0	-	cluster_1
AnagrOXF.S4	1037748	1037984	TE_homo_58685	0	+	cluster_1
AnagrOXF.S2	7174519	7174730	TE_homo_29377	0	-	cluster_1
AnagrOXF.S2	15152486	15153099	TE_homo_33550	0	-	cluster_1
AnagrOXF.S2	19647150	19648535	TE_homo_36535	0	-	cluster_1
AnagrOXF.S4	5077880	5078057	TE_homo_61337	0	+	cluster_1
AnagrOXF.S5	9945763	9945957	TE_homo_73932	0	+	cluster_1
AnagrOXF.S5	7721119	7721254	TE_homo_72628	0	-	cluster_1
AnagrOXF.S3	15903288	15903904	TE_homo_54655	0	-	cluster_1
AnagrOXF.S5	7936113	7936646	TE_homo_72776	0	+	cluster_1
AnagrOXF.S3	14060389	14060837	TE_homo_52992	0	+	cluster_1
AnagrOXF.S2	25190484	25190605	TE_homo_40759	0	-	cluster_1
AnagrOXF.S3	15540604	15540981	TE_homo_54296	0	-	cluster_1
AnagrOXF.S1	28962948	28963062	TE_homo_21047	0	-	cluster_1
AnagrOXF.S1	17190589	17190969	TE_homo_13918	0	-	cluster_1
AnagrOXF.S3	14431602	14432208	TE_homo_53193	0	-	cluster_1
AnagrOXF.S5	7958199	7958437	TE_homo_72799	0	+	cluster_1
AnagrOXF.S3	15514221	15515134	TE_homo_54270	0	-	cluster_1
AnagrOXF.S2	19655865	19656302	TE_homo_36541	0	+	cluster_1
AnagrOXF.S1	4734596	4735080	TE_homo_6821	0	+	cluster_1
AnagrOXF.S1	29364075	29364205	TE_homo_21471	0	+	cluster_1
AnagrOXF.S1	17176830	17176970	TE_homo_13886	0	+	cluster_1
AnagrOXF.S3	6554673	6554912	TE_homo_47828	0	+	cluster_1
AnagrOXF.S2	21341922	21342020	TE_homo_37974	0	-	cluster_1
AnagrOXF.S5	7189656	7190157	TE_homo_72195	0	+	cluster_1
AnagrOXF.S5	10659689	10659805	TE_homo_74248	0	+	cluster_1
AnagrOXF.S2	24005450	24005532	TE_homo_39930	0	-	cluster_1
AnagrOXF.S5	8074386	8074617	TE_homo_72946	0	-	cluster_1
AnagrOXF.S1	4732692	4733069	TE_homo_6817	0	+	cluster_1
AnagrOXF.S1	29395966	29396134	TE_homo_21504	0	+	cluster_1
AnagrOXF.S1	28527198	28527284	TE_homo_20674	0	+	cluster_1
AnagrOXF.S4	1857239	1857342	TE_homo_59311	0	-	cluster_1
AnagrOXF.S2	19980220	19980365	TE_homo_36805	0	-	cluster_1
AnagrOXF.S6	10221488	10221664	TE_homo_86158	0	+	cluster_1
AnagrOXF.S1	25498045	25498134	TE_homo_18578	0	-	cluster_1
AnagrOXF.S2	4570472	4570636	TE_homo_27899	0	-	cluster_1
AnagrOXF.S3	16047563	16047804	TE_homo_54821	0	-	cluster_1
AnagrOXF.S5	8073659	8074029	TE_homo_72942	0	+	cluster_1
AnagrOXF.S4	2047660	2047895	TE_homo_59448	0	+	cluster_1
AnagrOXF.S3	15533273	15533386	TE_homo_54280	0	-	cluster_1
AnagrOXF.S2	19928995	19929108	TE_homo_36731	0	+	cluster_1
AnagrOXF.S3	2911758	2913145	TE_homo_45595	0	+	cluster_1
AnagrOXF.S3	15491867	15493035	TE_homo_54233	0	+	cluster_1
AnagrOXF.S2	21253785	21253996	TE_homo_37888	0	-	cluster_1
AnagrOXF.S1	21643317	21643490	TE_homo_16287	0	-	cluster_1
AnagrOXF.S1	1134321	1134490	TE_homo_4099	0	+	cluster_1
AnagrOXF.S5	12865208	12865424	TE_homo_75786	0	+	cluster_1
AnagrOXF.S4	6870366	6871054	TE_homo_62279	0	-	cluster_1
AnagrOXF.S4	3880693	3880966	TE_homo_60766	0	-	cluster_1
AnagrOXF.S3	3942466	3945669	TE_homo_46285	0	-	cluster_1
AnagrOXF.S2	19277750	19277927	TE_homo_36237	0	+	cluster_1
AnagrOXF.S3	13019271	13019671	TE_homo_52165	0	-	cluster_1
AnagrOXF.S1	28712871	28713169	TE_homo_20810	0	+	cluster_1
AnagrOXF.S6	7161636	7161835	TE_homo_82430	0	-	cluster_1
AnagrOXF.S3	15495010	15495116	TE_homo_54240	0	+	cluster_1
AnagrOXF.S2	15802986	15803250	TE_homo_34102	0	+	cluster_1
AnagrOXF.S5	8070368	8070625	TE_homo_72932	0	-	cluster_1
AnagrOXF.S2	25247972	25248104	TE_homo_40823	0	+	cluster_1
AnagrOXF.S1	20826230	20826470	TE_homo_15831	0	+	cluster_1
AnagrOXF.S1	4731271	4731370	TE_homo_6813	0	+	cluster_1
AnagrOXF.S5	11450997	11451165	TE_homo_74765	0	-	cluster_1
AnagrOXF.S1	4095551	4095983	TE_homo_6237	0	+	cluster_1
AnagrOXF.S2	21270606	21270830	TE_homo_37919	0	+	cluster_1
AnagrOXF.S3	6575759	6575949	TE_homo_47849	0	-	cluster_1
AnagrOXF.S5	11451231	11451395	TE_homo_74766	0	+	cluster_1
AnagrOXF.S3	9838959	9839142	TE_homo_49858	0	+	cluster_1
AnagrOXF.S2	23724566	23724769	TE_homo_39735	0	+	cluster_1
AnagrOXF.S5	7861477	7861645	TE_homo_72699	0	+	cluster_1
AnagrOXF.S4	1198200	1199136	TE_homo_58820	0	+	cluster_1
AnagrOXF.S2	21341452	21341800	TE_homo_37972	0	+	cluster_1
AnagrOXF.S2	15800498	15800717	TE_homo_34098	0	+	cluster_1
AnagrOXF.S3	17213895	17215259	TE_homo_55530	0	+	cluster_1
AnagrOXF.S1	28707103	28707963	TE_homo_20802	0	+	cluster_1
AnagrOXF.S1	21683292	21683419	TE_homo_16313	0	-	cluster_1
AnagrOXF.S1	26608999	26609204	TE_homo_19391	0	+	cluster_1
AnagrOXF.S1	2278148	2278314	TE_homo_4894	0	-	cluster_1
AnagrOXF.S4	12957752	12957853	TE_homo_65897	0	-	cluster_1
AnagrOXF.S4	2687631	2688105	TE_homo_59795	0	+	cluster_1
AnagrOXF.S3	6775946	6777038	TE_homo_47945	0	-	cluster_1
AnagrOXF.S3	13806663	13807615	TE_homo_52728	0	+	cluster_1
AnagrOXF.S3	1049319	1051226	TE_homo_44034	0	+	cluster_1
AnagrOXF.S2	4566999	4567409	TE_homo_27892	0	+	cluster_1
AnagrOXF.S2	25804757	25805125	TE_homo_41319	0	+	cluster_1
AnagrOXF.S2	13346540	13346861	TE_homo_32893	0	+	cluster_1
AnagrOXF.S4	10577396	10577530	TE_homo_64849	0	-	cluster_1
AnagrOXF.S5	7940676	7940856	TE_homo_72782	0	+	cluster_1
AnagrOXF.S4	7812426	7817560	LTRRT_464	0	+	cluster_1
AnagrOXF.S1	4387838	4388097	TE_homo_6424	0	-	cluster_1
AnagrOXF.S5	11822538	11823367	TE_homo_74979	0	-	cluster_1
AnagrOXF.S1	1150056	1150658	TE_homo_4132	0	+	cluster_1
AnagrOXF.S2	17458574	17458924	TE_homo_35224	0	-	cluster_1
AnagrOXF.S2	15721256	15721468	TE_homo_34058	0	+	cluster_1
AnagrOXF.S1	1134279	1134471	TE_homo_4098	0	+	cluster_1
AnagrOXF.S1	26752597	26752731	TE_homo_19501	0	-	cluster_1
AnagrOXF.S4	9744168	9746412	TE_homo_64434	0	+	cluster_1
AnagrOXF.S5	12581640	12581890	TE_homo_75585	0	-	cluster_1
AnagrOXF.S5	12566389	12566674	TE_homo_75559	0	-	cluster_1
AnagrOXF.S5	11838401	11839009	TE_homo_74994	0	-	cluster_1
AnagrOXF.S2	20194143	20196124	TE_homo_36982	0	-	cluster_1
AnagrOXF.S1	1172964	1173205	TE_homo_4158	0	-	cluster_1
AnagrOXF.S3	9966937	9967023	TE_homo_49959	0	-	cluster_1
AnagrOXF.S5	7600950	7601314	TE_homo_72511	0	-	cluster_1
AnagrOXF.S5	12581895	12582257	TE_homo_75586	0	+	cluster_1
AnagrOXF.S5	7716876	7717013	TE_homo_72624	0	+	cluster_1
AnagrOXF.S4	1385991	1386114	TE_homo_58957	0	-	cluster_1
AnagrOXF.S2	20189414	20189887	TE_homo_36976	0	-	cluster_1
AnagrOXF.S1	29153309	29153451	TE_homo_21173	0	-	cluster_1
AnagrOXF.S6	10111419	10111607	TE_homo_86028	0	+	cluster_1
AnagrOXF.S3	14060821	14060916	TE_homo_52993	0	+	cluster_1
AnagrOXF.S2	18346351	18346621	TE_homo_35679	0	+	cluster_1
AnagrOXF.S6	10106426	10106978	TE_homo_86024	0	+	cluster_1
AnagrOXF.S1	32295669	32295760	TE_homo_24269	0	+	cluster_1
AnagrOXF.S3	15860615	15861232	TE_homo_54603	0	-	cluster_1
AnagrOXF.S2	14903292	14903908	TE_homo_33454	0	+	cluster_1
AnagrOXF.S4	16364246	16364978	TE_homo_67326	0	+	cluster_1
AnagrOXF.S4	7754281	7754392	TE_homo_63084	0	+	cluster_1
AnagrOXF.S2	19460523	19460774	TE_homo_36396	0	-	cluster_1
AnagrOXF.S3	14450318	14450505	TE_homo_53222	0	+	cluster_1
AnagrOXF.S1	28937701	28937955	TE_homo_21019	0	+	cluster_1
AnagrOXF.S2	19652822	19653078	TE_homo_36537	0	+	cluster_1
AnagrOXF.S3	8697550	8697704	TE_homo_49021	0	+	cluster_1
AnagrOXF.S2	25322077	25322320	TE_homo_40893	0	-	cluster_1
AnagrOXF.S3	15494574	15494704	TE_homo_54239	0	+	cluster_1
AnagrOXF.S2	19646669	19646848	TE_homo_36534	0	+	cluster_1
AnagrOXF.S5	11418052	11418216	TE_homo_74733	0	+	cluster_1
AnagrOXF.S3	15537471	15537821	TE_homo_54285	0	+	cluster_1
AnagrOXF.S2	20651955	20652455	TE_homo_37337	0	+	cluster_1
AnagrOXF.S1	29395972	29396219	TE_homo_21505	0	+	cluster_1
AnagrOXF.S4	10668770	10668898	TE_homo_64977	0	+	cluster_1
AnagrOXF.S5	7967110	7967679	TE_homo_72808	0	-	cluster_1
AnagrOXF.S1	4664554	4664948	TE_homo_6730	0	-	cluster_1
AnagrOXF.S3	15861387	15861612	TE_homo_54606	0	+	cluster_1
AnagrOXF.S5	2484843	2484986	TE_homo_70129	0	-	cluster_1
AnagrOXF.S1	28486299	28486466	TE_homo_20618	0	+	cluster_1
AnagrOXF.S1	28527011	28527257	TE_homo_20673	0	-	cluster_1
AnagrOXF.S1	26608644	26608812	TE_homo_19388	0	+	cluster_1
AnagrOXF.S2	19676981	19677114	TE_homo_36567	0	+	cluster_1
AnagrOXF.S1	14721216	14721348	TE_homo_12589	0	-	cluster_1
AnagrOXF.S2	5406776	5407565	TE_homo_28367	0	+	cluster_1
AnagrOXF.S5	7646659	7646758	TE_homo_72539	0	-	cluster_1
AnagrOXF.S3	14444052	14444142	TE_homo_53219	0	+	cluster_1
AnagrOXF.S1	30795822	30795982	TE_homo_22432	0	-	cluster_1
AnagrOXF.S2	20220528	20223092	TE_homo_36989	0	-	cluster_1
AnagrOXF.S1	13898654	13898764	TE_homo_12110	0	+	cluster_1
AnagrOXF.S1	31651249	31651982	TE_homo_23542	0	+	cluster_1
AnagrOXF.S1	29370128	29370277	TE_homo_21477	0	-	cluster_1
AnagrOXF.S5	11838103	11838303	TE_homo_74993	0	-	cluster_1
AnagrOXF.S2	7282685	7284980	TE_homo_29458	0	+	cluster_1
AnagrOXF.S4	6513995	6514229	TE_homo_62131	0	+	cluster_1
AnagrOXF.S1	29251752	29251914	TE_homo_21333	0	-	cluster_1
AnagrOXF.S1	28178829	28178938	TE_homo_20434	0	+	cluster_1
AnagrOXF.S1	1176369	1176562	TE_homo_4170	0	+	cluster_1
AnagrOXF.S1	28931430	28931564	TE_homo_21015	0	-	cluster_1
AnagrOXF.S3	11779561	11779647	TE_homo_51304	0	+	cluster_1
AnagrOXF.S1	28446288	28446859	TE_homo_20587	0	-	cluster_1
AnagrOXF.S1	4662349	4662700	TE_homo_6728	0	-	cluster_1
AnagrOXF.S2	14780381	14780485	TE_homo_33406	0	+	cluster_1
AnagrOXF.S3	3115809	3115988	TE_homo_45757	0	-	cluster_1
AnagrOXF.S5	7895405	7895605	TE_homo_72722	0	+	cluster_1
AnagrOXF.S3	10500636	10501143	TE_homo_50340	0	+	cluster_1
AnagrOXF.S1	28202858	28202938	TE_homo_20465	0	+	cluster_1
AnagrOXF.S1	29395584	29395726	TE_homo_21502	0	+	cluster_1
AnagrOXF.S5	7977874	7977963	TE_homo_72813	0	+	cluster_1
AnagrOXF.S3	2906533	2906939	TE_homo_45582	0	-	cluster_1
AnagrOXF.S2	1226517	1226632	TE_homo_25778	0	-	cluster_1
AnagrOXF.S5	12584906	12585258	TE_homo_75594	0	+	cluster_1
AnagrOXF.S5	11451733	11452127	TE_homo_74768	0	-	cluster_1
AnagrOXF.S1	17177024	17177554	TE_homo_13887	0	-	cluster_1
AnagrOXF.S2	9230258	9230384	TE_homo_30567	0	-	cluster_1
AnagrOXF.S4	13329002	13330636	TE_homo_66045	0	-	cluster_1
AnagrOXF.S2	24257879	24258236	TE_homo_40098	0	+	cluster_1
AnagrOXF.S1	28454561	28454930	TE_homo_20590	0	-	cluster_1
AnagrOXF.S1	28481934	28482063	TE_homo_20613	0	-	cluster_1
AnagrOXF.S3	10501381	10501561	TE_homo_50343	0	+	cluster_1
AnagrOXF.S2	5284935	5285127	TE_homo_28285	0	+	cluster_1
AnagrOXF.S5	12870083	12870214	TE_homo_75797	0	+	cluster_1
AnagrOXF.S1	2587783	2587986	TE_homo_5105	0	-	cluster_1
AnagrOXF.S5	11443226	11443390	TE_homo_74757	0	+	cluster_1
AnagrOXF.S1	17367805	17367952	TE_homo_14001	0	+	cluster_1
AnagrOXF.S2	7286042	7286155	TE_homo_29464	0	-	cluster_1
AnagrOXF.S2	19460187	19460582	TE_homo_36395	0	+	cluster_1
AnagrOXF.S4	6233283	6233572	TE_homo_61942	0	+	cluster_1
AnagrOXF.S1	13864121	13864269	TE_homo_12088	0	+	cluster_1
AnagrOXF.S3	14016918	14017247	TE_homo_52931	0	+	cluster_1
AnagrOXF.S5	2497875	2498021	TE_homo_70163	0	-	cluster_1
AnagrOXF.S4	1290731	1290865	TE_homo_58863	0	-	cluster_1
AnagrOXF.S4	1198125	1198233	TE_homo_58819	0	-	cluster_1
AnagrOXF.S5	7979409	7979604	TE_homo_72814	0	+	cluster_1
AnagrOXF.S3	4346363	4347869	TE_homo_46527	0	+	cluster_1
AnagrOXF.S5	2386091	2386380	TE_homo_70077	0	+	cluster_1
AnagrOXF.S6	7055508	7055744	TE_homo_82327	0	+	cluster_1
AnagrOXF.S5	2665878	2666151	TE_homo_70314	0	+	cluster_1
AnagrOXF.S2	1215817	1216125	TE_homo_25771	0	-	cluster_1
AnagrOXF.S5	2385941	2386070	TE_homo_70075	0	+	cluster_1
AnagrOXF.S5	7712556	7712676	TE_homo_72616	0	-	cluster_1
AnagrOXF.S5	13242213	13242357	TE_homo_76119	0	+	cluster_1
AnagrOXF.S1	29152472	29152602	TE_homo_21170	0	+	cluster_1
AnagrOXF.S2	23723037	23723664	TE_homo_39733	0	-	cluster_1
AnagrOXF.S4	5476356	5476768	TE_homo_61538	0	+	cluster_1
AnagrOXF.S1	28965653	28965833	TE_homo_21049	0	+	cluster_1
AnagrOXF.S2	24018788	24019135	TE_homo_39938	0	-	cluster_1
AnagrOXF.S4	7825452	7825554	TE_homo_63177	0	-	cluster_1
AnagrOXF.S5	12565013	12565228	TE_homo_75557	0	-	cluster_1
AnagrOXF.S3	15509303	15509691	TE_homo_54264	0	+	cluster_1
AnagrOXF.S3	15859664	15860615	TE_homo_54602	0	+	cluster_1
AnagrOXF.S4	6470289	6470421	TE_homo_62108	0	+	cluster_1
AnagrOXF.S1	2452790	2453024	TE_homo_5043	0	-	cluster_1
AnagrOXF.S1	26742518	26742770	TE_homo_19488	0	+	cluster_1
AnagrOXF.S2	24336036	24336180	TE_homo_40169	0	-	cluster_1
AnagrOXF.S3	1412173	1412254	TE_homo_44409	0	-	cluster_1
AnagrOXF.S1	29152789	29152924	TE_homo_21171	0	-	cluster_1
AnagrOXF.S3	248795	249077	TE_homo_43149	0	-	cluster_1
AnagrOXF.S3	15594363	15595812	TE_homo_54343	0	+	cluster_1
AnagrOXF.S6	10409916	10410324	TE_homo_86331	0	+	cluster_1
AnagrOXF.S1	23136173	23136357	TE_homo_17001	0	-	cluster_1
AnagrOXF.S3	2923707	2924122	TE_homo_45619	0	+	cluster_1
AnagrOXF.S1	28206955	28207197	TE_homo_20470	0	+	cluster_1
AnagrOXF.S2	4587510	4587669	TE_homo_27924	0	+	cluster_1
AnagrOXF.S1	14126786	14126930	TE_homo_12319	0	-	cluster_1
AnagrOXF.S5	7692127	7692308	TE_homo_72585	0	-	cluster_1
AnagrOXF.S2	16703716	16703887	TE_homo_34739	0	-	cluster_1
AnagrOXF.S2	19711908	19712009	TE_homo_36587	0	+	cluster_1
AnagrOXF.S1	28197622	28197790	TE_homo_20453	0	-	cluster_1
AnagrOXF.S1	30666057	30666174	TE_homo_22346	0	+	cluster_1
AnagrOXF.S1	7529390	7530974	TE_homo_8582	0	-	cluster_1
AnagrOXF.S5	11453693	11453897	TE_homo_74771	0	+	cluster_1
AnagrOXF.S2	21427485	21427575	TE_homo_38054	0	+	cluster_1
AnagrOXF.S1	26776684	26777020	TE_homo_19518	0	-	cluster_1
AnagrOXF.S2	7286030	7286139	TE_homo_29463	0	+	cluster_1
AnagrOXF.S4	15371443	15371608	TE_homo_66939	0	+	cluster_1
AnagrOXF.S2	25250332	25250587	TE_homo_40825	0	-	cluster_1
AnagrOXF.S2	24780119	24780350	TE_homo_40464	0	+	cluster_1
AnagrOXF.S3	15557148	15557380	TE_homo_54302	0	-	cluster_1
AnagrOXF.S4	3600500	3601704	TE_homo_60532	0	-	cluster_1
AnagrOXF.S6	10530437	10531554	TE_homo_86445	0	+	cluster_1
AnagrOXF.S4	9127520	9127990	TE_homo_64094	0	+	cluster_1
AnagrOXF.S4	3571941	3572182	TE_homo_60479	0	+	cluster_1
AnagrOXF.S4	7909729	7909840	TE_homo_63331	0	+	cluster_1
AnagrOXF.S3	14016815	14017132	TE_homo_52930	0	+	cluster_1
AnagrOXF.S2	25324570	25324964	TE_homo_40895	0	+	cluster_1
AnagrOXF.S3	19303712	19303941	TE_homo_56661	0	+	cluster_1
AnagrOXF.S1	4095080	4095408	TE_homo_6235	0	-	cluster_1
AnagrOXF.S6	7170791	7170954	TE_homo_82456	0	+	cluster_1
AnagrOXF.S4	12870928	12871315	TE_homo_65870	0	+	cluster_1
AnagrOXF.S2	25245583	25245801	TE_homo_40819	0	-	cluster_1
AnagrOXF.S5	12393547	12393666	TE_homo_75435	0	+	cluster_1
AnagrOXF.S2	21340885	21341136	TE_homo_37970	0	-	cluster_1
AnagrOXF.S3	9331429	9331654	TE_homo_49446	0	+	cluster_1
AnagrOXF.S1	14077771	14078599	TE_homo_12271	0	+	cluster_1
AnagrOXF.S2	7286002	7286131	TE_homo_29462	0	-	cluster_1
AnagrOXF.S6	7161825	7161937	TE_homo_82431	0	+	cluster_1
AnagrOXF.S2	15553448	15553557	TE_homo_33945	0	+	cluster_1
AnagrOXF.S3	14466950	14467172	TE_homo_53237	0	-	cluster_1
AnagrOXF.S1	4734269	4734547	TE_homo_6820	0	+	cluster_1
AnagrOXF.S2	21341095	21341681	TE_homo_37971	0	+	cluster_1
AnagrOXF.S5	5993351	5993586	TE_homo_71674	0	+	cluster_1
AnagrOXF.S2	21423950	21424122	TE_homo_38047	0	-	cluster_1
AnagrOXF.S5	11460292	11460491	TE_homo_74782	0	-	cluster_1
AnagrOXF.S2	20204242	20205812	TE_homo_36986	0	-	cluster_1
AnagrOXF.S5	7966667	7966965	TE_homo_72807	0	-	cluster_1
AnagrOXF.S3	16047804	16047884	TE_homo_54823	0	+	cluster_1
AnagrOXF.S5	11873605	11874918	TE_homo_75019	0	+	cluster_1
AnagrOXF.S3	11779441	11779535	TE_homo_51303	0	+	cluster_1
AnagrOXF.S3	6525678	6525846	TE_homo_47774	0	-	cluster_1
AnagrOXF.S2	1830245	1830426	TE_homo_26171	0	-	cluster_1
AnagrOXF.S2	7285501	7285811	TE_homo_29460	0	-	cluster_1
AnagrOXF.S2	9763900	9764062	TE_homo_30803	0	-	cluster_1
AnagrOXF.S1	29248123	29248262	TE_homo_21321	0	-	cluster_1
AnagrOXF.S2	21190455	21191928	TE_homo_37820	0	+	cluster_1
AnagrOXF.S4	6233845	6233963	TE_homo_61943	0	+	cluster_1
AnagrOXF.S1	26734961	26735229	TE_homo_19485	0	-	cluster_1
AnagrOXF.S5	11443577	11443794	TE_homo_74758	0	+	cluster_1
AnagrOXF.S1	4370097	4370319	TE_homo_6405	0	+	cluster_1
AnagrOXF.S3	7544334	7544502	TE_homo_48369	0	-	cluster_1
AnagrOXF.S2	17673012	17673174	TE_homo_35328	0	+	cluster_1
AnagrOXF.S1	10768048	10768277	TE_homo_10529	0	+	cluster_1
AnagrOXF.S2	25246667	25246852	TE_homo_40820	0	-	cluster_1
AnagrOXF.S3	7568156	7568646	TE_homo_48379	0	+	cluster_1
AnagrOXF.S3	19757303	19757544	TE_homo_57055	0	+	cluster_1
AnagrOXF.S4	7811104	7811233	TE_homo_63162	0	-	cluster_1
AnagrOXF.S5	7645284	7645544	TE_homo_72536	0	+	cluster_1
AnagrOXF.S5	9944455	9944541	TE_homo_73930	0	+	cluster_1
AnagrOXF.S3	10051352	10051470	TE_homo_50030	0	+	cluster_1
AnagrOXF.S5	1273742	1274009	TE_homo_69606	0	-	cluster_1
AnagrOXF.S1	28486858	28487363	TE_homo_20620	0	-	cluster_1
AnagrOXF.S5	7895293	7895420	TE_homo_72721	0	+	cluster_1
AnagrOXF.S2	4000375	4000838	TE_homo_27585	0	-	cluster_1
AnagrOXF.S1	13905662	13905746	TE_homo_12120	0	-	cluster_1
AnagrOXF.S5	11839110	11839374	TE_homo_74995	0	-	cluster_1
AnagrOXF.S1	8901857	8901966	TE_homo_9399	0	+	cluster_1
AnagrOXF.S2	19657654	19657829	TE_homo_36544	0	+	cluster_1
AnagrOXF.S1	30827953	30828263	TE_homo_22474	0	+	cluster_1
AnagrOXF.S1	4636008	4636285	TE_homo_6710	0	-	cluster_1
AnagrOXF.S2	4587711	4587849	TE_homo_27926	0	-	cluster_1
AnagrOXF.S1	29151234	29151330	TE_homo_21168	0	-	cluster_1
AnagrOXF.S1	14075021	14075232	TE_homo_12267	0	-	cluster_1
AnagrOXF.S1	29249547	29249637	TE_homo_21327	0	+	cluster_1
AnagrOXF.S3	6554934	6555058	TE_homo_47829	0	+	cluster_1
AnagrOXF.S2	19712085	19712854	TE_homo_36588	0	+	cluster_1
AnagrOXF.S5	7698109	7698318	TE_homo_72591	0	+	cluster_1
AnagrOXF.S2	20325517	20325703	TE_homo_37060	0	-	cluster_1
AnagrOXF.S2	21429657	21429744	TE_homo_38059	0	+	cluster_1
AnagrOXF.S5	12564731	12564982	TE_homo_75556	0	+	cluster_1
AnagrOXF.S5	12873466	12873633	TE_homo_75802	0	+	cluster_1
AnagrOXF.S2	21429744	21429866	TE_homo_38060	0	-	cluster_1
AnagrOXF.S5	7646827	7646996	TE_homo_72541	0	+	cluster_1
AnagrOXF.S3	2618050	2618262	TE_homo_45360	0	-	cluster_1
AnagrOXF.S5	2511316	2511407	TE_homo_70190	0	+	cluster_1
AnagrOXF.S2	21262447	21262572	TE_homo_37903	0	+	cluster_1
AnagrOXF.S2	7289291	7289435	TE_homo_29466	0	+	cluster_1
AnagrOXF.S1	27697481	27697807	TE_homo_20052	0	+	cluster_1
AnagrOXF.S5	11443734	11444123	TE_homo_74759	0	-	cluster_1
AnagrOXF.S2	6785300	6785491	TE_homo_29127	0	+	cluster_1
AnagrOXF.S3	10500373	10500548	TE_homo_50339	0	+	cluster_1
AnagrOXF.S3	15493811	15493945	TE_homo_54237	0	-	cluster_1
AnagrOXF.S1	4095983	4096783	TE_homo_6238	0	+	cluster_1
AnagrOXF.S1	7979519	7980014	TE_homo_8896	0	-	cluster_1
AnagrOXF.S5	8073918	8074086	TE_homo_72943	0	+	cluster_1
AnagrOXF.S5	13099921	13100004	TE_homo_75978	0	+	cluster_1
AnagrOXF.S1	30888816	30889098	TE_homo_22567	0	-	cluster_1
AnagrOXF.S5	12567272	12567413	TE_homo_75560	0	-	cluster_1
AnagrOXF.S1	29241519	29241709	TE_homo_21311	0	-	cluster_1
AnagrOXF.S1	2449725	2449820	TE_homo_5041	0	-	cluster_1
AnagrOXF.S1	29313737	29313891	TE_homo_21432	0	-	cluster_1
AnagrOXF.S3	11079892	11080078	TE_homo_50677	0	-	cluster_1
AnagrOXF.S5	2385955	2386195	TE_homo_70076	0	-	cluster_1
AnagrOXF.S3	14450596	14450705	TE_homo_53223	0	-	cluster_1
AnagrOXF.S2	17685297	17685713	TE_homo_35338	0	-	cluster_1
AnagrOXF.S4	7487305	7487392	TE_homo_62847	0	-	cluster_1
AnagrOXF.S1	13904600	13904795	TE_homo_12118	0	-	cluster_1
AnagrOXF.S2	24003162	24003826	TE_homo_39929	0	-	cluster_1
AnagrOXF.S1	26638721	26639735	TE_homo_19415	0	+	cluster_1
AnagrOXF.S2	9220265	9220434	TE_homo_30555	0	+	cluster_1
AnagrOXF.S2	3999726	3999878	TE_homo_27584	0	+	cluster_1
AnagrOXF.S3	7558350	7558443	TE_homo_48375	0	-	cluster_1
AnagrOXF.S1	15377122	15377305	TE_homo_13017	0	-	cluster_1
AnagrOXF.S3	19303231	19303476	TE_homo_56657	0	+	cluster_1
AnagrOXF.S2	5326709	5326835	TE_homo_28311	0	-	cluster_1
AnagrOXF.S2	15949120	15949289	TE_homo_34212	0	-	cluster_1
AnagrOXF.S2	25241634	25241744	TE_homo_40815	0	-	cluster_1
AnagrOXF.S5	11473627	11473756	TE_homo_74786	0	-	cluster_1
AnagrOXF.S1	4387973	4388118	TE_homo_6425	0	+	cluster_1
AnagrOXF.S3	10050797	10051113	TE_homo_50028	0	-	cluster_1
AnagrOXF.S6	10111854	10113020	TE_homo_86029	0	-	cluster_1
AnagrOXF.S1	7980784	7980900	TE_homo_8899	0	-	cluster_1
AnagrOXF.S2	2406769	2406872	TE_homo_26537	0	-	cluster_1
AnagrOXF.S3	6409912	6410152	TE_homo_47700	0	-	cluster_1
AnagrOXF.S1	1133965	1134046	TE_homo_4097	0	+	cluster_1
AnagrOXF.S1	29248357	29248563	TE_homo_21323	0	+	cluster_1
AnagrOXF.S3	19303234	19303568	TE_homo_56658	0	-	cluster_1
AnagrOXF.S5	8508300	8508546	TE_homo_73133	0	+	cluster_1
AnagrOXF.S3	14465407	14466032	TE_homo_53235	0	+	cluster_1
AnagrOXF.S3	10909530	10909737	TE_homo_50588	0	-	cluster_1
AnagrOXF.S3	15758533	15758675	TE_homo_54460	0	-	cluster_1
AnagrOXF.S1	8679620	8679958	TE_homo_9219	0	-	cluster_1
AnagrOXF.S1	24680729	24680911	TE_homo_18031	0	-	cluster_1
AnagrOXF.S1	2480223	2481148	TE_homo_5064	0	+	cluster_1
AnagrOXF.S4	10606236	10606375	TE_homo_64875	0	-	cluster_1
AnagrOXF.S5	13084784	13084946	TE_homo_75967	0	+	cluster_1
AnagrOXF.S3	6557411	6557635	TE_homo_47832	0	+	cluster_1
AnagrOXF.S1	14075234	14075525	TE_homo_12268	0	-	cluster_1
AnagrOXF.S4	3880202	3880310	TE_homo_60764	0	+	cluster_1
AnagrOXF.S2	13304545	13304823	TE_homo_32858	0	-	cluster_1
AnagrOXF.S5	12983556	12983802	TE_homo_75909	0	-	cluster_1
AnagrOXF.S4	12293848	12294406	TE_homo_65646	0	+	cluster_1
AnagrOXF.S2	21421669	21421788	TE_homo_38040	0	+	cluster_1
AnagrOXF.S2	14045903	14046080	TE_homo_33158	0	-	cluster_1
AnagrOXF.S5	12394358	12394616	TE_homo_75437	0	-	cluster_1
AnagrOXF.S1	4370733	4371006	TE_homo_6407	0	+	cluster_1
AnagrOXF.S5	7646675	7646773	TE_homo_72540	0	+	cluster_1
AnagrOXF.S2	20639497	20639813	TE_homo_37324	0	+	cluster_1
AnagrOXF.S1	17185754	17185861	TE_homo_13903	0	+	cluster_1
AnagrOXF.S1	26752851	26753447	TE_homo_19504	0	-	cluster_1
AnagrOXF.S1	14464577	14465197	TE_homo_12496	0	+	cluster_1
AnagrOXF.S1	29251815	29252292	TE_homo_21334	0	+	cluster_1
AnagrOXF.S3	4303585	4303697	TE_homo_46482	0	-	cluster_1
AnagrOXF.S5	9944635	9944747	TE_homo_73931	0	-	cluster_1
AnagrOXF.S4	1273705	1275042	TE_homo_58846	0	-	cluster_1
AnagrOXF.S4	13319258	13319380	TE_homo_66040	0	+	cluster_1
AnagrOXF.S4	5237538	5237671	TE_homo_61406	0	+	cluster_1
AnagrOXF.S2	4736115	4736287	TE_homo_28033	0	+	cluster_1
AnagrOXF.S2	18534854	18535267	TE_homo_35821	0	-	cluster_1
AnagrOXF.S5	12578666	12578869	TE_homo_75579	0	-	cluster_1
AnagrOXF.S1	29104322	29104520	TE_homo_21138	0	+	cluster_1
AnagrOXF.S1	28207142	28207427	TE_homo_20471	0	-	cluster_1
AnagrOXF.S3	15964221	15965115	TE_homo_54753	0	+	cluster_1
AnagrOXF.S1	28712711	28712820	TE_homo_20809	0	+	cluster_1
AnagrOXF.S1	4664128	4664359	TE_homo_6729	0	-	cluster_1
AnagrOXF.S2	21423019	21423125	TE_homo_38043	0	+	cluster_1
AnagrOXF.S5	7937252	7937342	TE_homo_72779	0	+	cluster_1
AnagrOXF.S4	12301695	12302046	TE_homo_65652	0	+	cluster_1
AnagrOXF.S2	21422056	21422301	TE_homo_38041	0	-	cluster_1
AnagrOXF.S2	21261542	21261924	TE_homo_37902	0	+	cluster_1
AnagrOXF.S2	5510003	5510385	TE_homo_28433	0	-	cluster_1
AnagrOXF.S2	19981055	19981307	TE_homo_36807	0	-	cluster_1
AnagrOXF.S4	13331256	13331366	TE_homo_66046	0	-	cluster_1
AnagrOXF.S4	12299159	12299449	TE_homo_65649	0	-	cluster_1
AnagrOXF.S5	12865704	12865812	TE_homo_75788	0	+	cluster_1
AnagrOXF.S5	9206458	9206702	TE_homo_73499	0	+	cluster_1
AnagrOXF.S2	4736100	4736266	TE_homo_28032	0	+	cluster_1
AnagrOXF.S1	28872993	28873214	TE_homo_20968	0	+	cluster_1
AnagrOXF.S2	21341858	21341993	TE_homo_37973	0	+	cluster_1
AnagrOXF.S3	3383031	3383154	TE_homo_45860	0	+	cluster_1
AnagrOXF.S3	14469751	14471140	TE_homo_53245	0	-	cluster_1
AnagrOXF.S2	20652858	20655509	TE_homo_37339	0	-	cluster_1
AnagrOXF.S3	10050625	10050921	TE_homo_50027	0	+	cluster_1
AnagrOXF.S1	28526843	28526927	TE_homo_20671	0	+	cluster_1
AnagrOXF.S2	18336346	18337172	TE_homo_35661	0	+	cluster_1
AnagrOXF.S1	29250704	29250830	TE_homo_21331	0	+	cluster_1
AnagrOXF.S3	19303358	19303476	TE_homo_56659	0	+	cluster_1
AnagrOXF.S1	14074783	14074997	TE_homo_12266	0	-	cluster_1
AnagrOXF.S3	13813178	13813683	TE_homo_52730	0	-	cluster_1
AnagrOXF.S5	11418546	11418969	TE_homo_74735	0	-	cluster_1
AnagrOXF.S4	2961110	2961213	TE_homo_59988	0	+	cluster_1
AnagrOXF.S5	2502095	2502203	TE_homo_70167	0	+	cluster_1
AnagrOXF.S4	6577745	6577950	TE_homo_62158	0	+	cluster_1
AnagrOXF.S3	15932328	15932440	TE_homo_54694	0	-	cluster_1
AnagrOXF.S3	11779657	11779793	TE_homo_51305	0	-	cluster_1
AnagrOXF.S5	7601072	7601722	TE_homo_72512	0	-	cluster_1
AnagrOXF.S4	14952267	14952402	TE_homo_66703	0	+	cluster_1
AnagrOXF.S2	7285021	7285428	TE_homo_29459	0	+	cluster_1
AnagrOXF.S3	15509634	15509768	TE_homo_54265	0	-	cluster_1
AnagrOXF.S2	20191479	20191720	TE_homo_36979	0	-	cluster_1
AnagrOXF.S2	4595400	4596148	TE_homo_27942	0	+	cluster_1
AnagrOXF.S5	12394626	12394773	TE_homo_75438	0	+	cluster_1
AnagrOXF.S4	6367458	6367605	TE_homo_62032	0	-	cluster_1
AnagrOXF.S3	9811161	9811387	TE_homo_49816	0	-	cluster_1
AnagrOXF.S2	24257098	24257451	TE_homo_40096	0	-	cluster_1
AnagrOXF.S1	13440241	13440362	TE_homo_11862	0	-	cluster_1
AnagrOXF.S4	7901007	7901347	TE_homo_63311	0	-	cluster_1
AnagrOXF.S5	12577644	12577831	TE_homo_75577	0	-	cluster_1
AnagrOXF.S1	30781348	30781680	TE_homo_22416	0	+	cluster_1
AnagrOXF.S4	15256906	15256995	TE_homo_66854	0	-	cluster_1
AnagrOXF.S1	10767052	10767411	TE_homo_10527	0	-	cluster_1
AnagrOXF.S3	15758100	15758642	TE_homo_54459	0	-	cluster_1
AnagrOXF.S2	20639709	20639832	TE_homo_37325	0	-	cluster_1
AnagrOXF.S6	8202083	8202215	TE_homo_83601	0	+	cluster_1
AnagrOXF.S2	3998389	3998684	TE_homo_27583	0	-	cluster_1
AnagrOXF.S2	23937561	23937971	TE_homo_39842	0	+	cluster_1
AnagrOXF.S5	7699616	7699800	TE_homo_72592	0	-	cluster_1
AnagrOXF.S1	14077156	14077750	TE_homo_12270	0	+	cluster_1
AnagrOXF.S2	2280346	2280477	TE_homo_26458	0	-	cluster_1
AnagrOXF.S2	1833730	1833993	TE_homo_26175	0	+	cluster_1
AnagrOXF.S1	26746600	26746794	TE_homo_19497	0	+	cluster_1
AnagrOXF.S3	15857184	15857274	TE_homo_54598	0	-	cluster_1
AnagrOXF.S1	29360084	29360251	TE_homo_21464	0	-	cluster_1
AnagrOXF.S1	28484015	28484972	TE_homo_20617	0	-	cluster_1
AnagrOXF.S1	1177030	1177304	TE_homo_4174	0	+	cluster_1
AnagrOXF.S4	14951632	14951860	TE_homo_66699	0	+	cluster_1
AnagrOXF.S3	9340802	9341486	TE_homo_49458	0	-	cluster_1
AnagrOXF.S6	9726892	9729167	TE_homo_85477	0	+	cluster_1
AnagrOXF.S2	14780632	14780814	TE_homo_33407	0	+	cluster_1
AnagrOXF.S1	14463831	14464535	TE_homo_12495	0	-	cluster_1
AnagrOXF.S2	24938070	24940352	TE_homo_40579	0	+	cluster_1
AnagrOXF.S4	2290892	2291045	TE_homo_59620	0	-	cluster_1
AnagrOXF.S1	17189572	17189683	TE_homo_13915	0	+	cluster_1
AnagrOXF.S3	6414337	6414466	TE_homo_47708	0	+	cluster_1
AnagrOXF.S6	7164594	7164683	TE_homo_82440	0	+	cluster_1
AnagrOXF.S3	15857918	15858086	TE_homo_54600	0	+	cluster_1
AnagrOXF.S2	9784682	9784846	TE_homo_30808	0	+	cluster_1
AnagrOXF.S5	11444268	11444370	TE_homo_74761	0	+	cluster_1
AnagrOXF.S1	20825405	20826154	TE_homo_15830	0	+	cluster_1
AnagrOXF.S2	25246901	25247149	TE_homo_40821	0	+	cluster_1
AnagrOXF.S4	6227197	6227398	TE_homo_61936	0	+	cluster_1
AnagrOXF.S4	6367627	6367892	TE_homo_62033	0	+	cluster_1
AnagrOXF.S1	28966193	28966598	TE_homo_21051	0	-	cluster_1
AnagrOXF.S6	10498770	10499310	TE_homo_86410	0	-	cluster_1
AnagrOXF.S1	31652089	31652362	TE_homo_23543	0	-	cluster_1
AnagrOXF.S1	29290218	29290357	TE_homo_21383	0	+	cluster_1
AnagrOXF.S3	6736749	6739145	TE_homo_47925	0	-	cluster_1
AnagrOXF.S3	10500928	10501427	TE_homo_50342	0	-	cluster_1
AnagrOXF.S5	11839471	11839585	TE_homo_74996	0	-	cluster_1
AnagrOXF.S1	17187220	17187315	TE_homo_13909	0	-	cluster_1
AnagrOXF.S1	29242648	29243081	TE_homo_21312	0	+	cluster_1
AnagrOXF.S4	1852973	1853105	TE_homo_59301	0	-	cluster_1
AnagrOXF.S3	248164	248799	TE_homo_43148	0	-	cluster_1
AnagrOXF.S3	15758963	15759237	TE_homo_54462	0	-	cluster_1
AnagrOXF.S3	15559003	15559457	TE_homo_54303	0	+	cluster_1
AnagrOXF.S2	15721533	15721759	TE_homo_34059	0	+	cluster_1
AnagrOXF.S1	29152946	29153037	TE_homo_21172	0	-	cluster_1
AnagrOXF.S3	14433071	14433208	TE_homo_53195	0	-	cluster_1
AnagrOXF.S4	7909279	7909384	TE_homo_63329	0	+	cluster_1
AnagrOXF.S1	29313227	29313322	TE_homo_21430	0	-	cluster_1
AnagrOXF.S2	8486219	8486895	TE_homo_30144	0	+	cluster_1
AnagrOXF.S1	14721373	14721513	TE_homo_12590	0	+	cluster_1
AnagrOXF.S4	14955483	14955730	TE_homo_66709	0	+	cluster_1
AnagrOXF.S2	15794156	15795052	TE_homo_34089	0	-	cluster_1
AnagrOXF.S5	9774975	9775059	TE_homo_73852	0	+	cluster_1
AnagrOXF.S2	25199003	25199084	TE_homo_40781	0	+	cluster_1
AnagrOXF.S2	19054359	19054453	TE_homo_36159	0	+	cluster_1
AnagrOXF.S1	1560037	1560211	TE_homo_4493	0	-	cluster_1
AnagrOXF.S3	16047779	16047938	TE_homo_54822	0	+	cluster_1
AnagrOXF.S4	13341902	13342076	TE_homo_66050	0	+	cluster_1
AnagrOXF.S5	13097160	13097245	TE_homo_75974	0	-	cluster_1
AnagrOXF.S5	7694579	7694951	TE_homo_72587	0	-	cluster_1
AnagrOXF.S1	21610555	21610818	TE_homo_16260	0	+	cluster_1
AnagrOXF.S2	20655509	20655921	TE_homo_37340	0	-	cluster_1
AnagrOXF.S3	10051978	10052085	TE_homo_50033	0	+	cluster_1
AnagrOXF.S1	29360111	29360297	TE_homo_21465	0	+	cluster_1
AnagrOXF.S2	5411262	5411419	TE_homo_28373	0	+	cluster_1
AnagrOXF.S1	4636339	4636669	TE_homo_6711	0	-	cluster_1
AnagrOXF.S1	2449701	2449815	TE_homo_5040	0	+	cluster_1
AnagrOXF.S4	1279683	1280037	TE_homo_58849	0	+	cluster_1
AnagrOXF.S5	12870259	12870614	TE_homo_75798	0	-	cluster_1
AnagrOXF.S1	28707887	28708030	TE_homo_20803	0	+	cluster_1
AnagrOXF.S1	4732198	4732450	TE_homo_6815	0	-	cluster_1
AnagrOXF.S1	29248324	29248558	TE_homo_21322	0	-	cluster_1
AnagrOXF.S2	19663785	19664474	TE_homo_36551	0	+	cluster_1
AnagrOXF.S3	11689014	11689376	TE_homo_51254	0	+	cluster_1
AnagrOXF.S1	14079345	14079480	TE_homo_12273	0	+	cluster_1
AnagrOXF.S4	3138226	3138429	TE_homo_60156	0	-	cluster_1
AnagrOXF.S4	2997947	2998077	TE_homo_60028	0	-	cluster_1
AnagrOXF.S1	16947167	16948873	TE_homo_13761	0	-	cluster_1
AnagrOXF.S1	7951990	7952200	TE_homo_8861	0	+	cluster_1
AnagrOXF.S2	14044922	14045487	TE_homo_33156	0	+	cluster_1
AnagrOXF.S3	15758992	15759379	TE_homo_54463	0	+	cluster_1
AnagrOXF.S2	5917936	5918102	TE_homo_28736	0	+	cluster_1
AnagrOXF.S1	14075342	14075559	TE_homo_12269	0	-	cluster_1
AnagrOXF.S2	24921201	24921318	TE_homo_40566	0	-	cluster_1
AnagrOXF.S2	1830705	1830959	TE_homo_26172	0	+	cluster_1
AnagrOXF.S3	15914383	15914616	TE_homo_54671	0	-	cluster_1
AnagrOXF.S2	20921209	20921833	TE_homo_37614	0	+	cluster_1
AnagrOXF.S5	4730763	4730875	TE_homo_71275	0	-	cluster_1
AnagrOXF.S2	15801934	15802094	TE_homo_34099	0	+	cluster_1
AnagrOXF.S3	15932348	15932573	TE_homo_54695	0	+	cluster_1
AnagrOXF.S1	28476944	28477148	TE_homo_20602	0	-	cluster_1
AnagrOXF.S4	1869031	1869308	TE_homo_59316	0	-	cluster_1
AnagrOXF.S3	11044245	11045194	TE_homo_50656	0	-	cluster_1
AnagrOXF.S1	1176710	1176969	TE_homo_4173	0	-	cluster_1
AnagrOXF.S2	21410114	21410197	TE_homo_38018	0	-	cluster_1
AnagrOXF.S2	4356204	4356391	TE_homo_27715	0	+	cluster_1
AnagrOXF.S3	4302738	4303025	TE_homo_46480	0	-	cluster_1
AnagrOXF.S2	19657917	19658094	TE_homo_36545	0	+	cluster_1
AnagrOXF.S3	11780663	11780786	TE_homo_51307	0	-	cluster_1
AnagrOXF.S1	8683155	8683348	TE_homo_9222	0	-	cluster_1
AnagrOXF.S2	19677576	19678068	TE_homo_36569	0	+	cluster_1
AnagrOXF.S4	7902135	7902286	TE_homo_63314	0	-	cluster_1
AnagrOXF.S6	7163833	7163985	TE_homo_82436	0	+	cluster_1
AnagrOXF.S3	13903672	13903830	TE_homo_52820	0	-	cluster_1
AnagrOXF.S3	7497580	7497976	TE_homo_48343	0	+	cluster_1
AnagrOXF.S2	5435423	5435565	TE_homo_28385	0	-	cluster_1
AnagrOXF.S4	1800718	1800955	TE_homo_59261	0	+	cluster_1
AnagrOXF.S2	14780634	14780856	TE_homo_33408	0	-	cluster_1
AnagrOXF.S1	29091135	29091228	TE_homo_21129	0	-	cluster_1
AnagrOXF.S2	4600017	4600136	TE_homo_27952	0	+	cluster_1
AnagrOXF.S2	7289129	7289255	TE_homo_29465	0	-	cluster_1
AnagrOXF.S5	2497628	2497790	TE_homo_70162	0	-	cluster_1
AnagrOXF.S2	18687810	18688142	TE_homo_35897	0	+	cluster_1
AnagrOXF.S3	11332810	11333142	TE_homo_50812	0	+	cluster_1
AnagrOXF.S3	15531307	15531850	TE_homo_54276	0	+	cluster_1
AnagrOXF.S1	28526881	28527044	TE_homo_20672	0	-	cluster_1
AnagrOXF.S3	15506874	15507000	TE_homo_54258	0	-	cluster_1
AnagrOXF.S4	13319417	13319861	TE_homo_66041	0	+	cluster_1
AnagrOXF.S4	8269752	8269834	TE_homo_63667	0	-	cluster_1
AnagrOXF.S1	17186861	17186952	TE_homo_13907	0	+	cluster_1
AnagrOXF.S4	7753700	7753791	TE_homo_63083	0	+	cluster_1
AnagrOXF.S2	24339037	24339390	TE_homo_40174	0	-	cluster_1
AnagrOXF.S1	17178607	17178774	TE_homo_13891	0	+	cluster_1
AnagrOXF.S5	12584042	12584220	TE_homo_75590	0	-	cluster_1
AnagrOXF.S3	9837557	9837694	TE_homo_49853	0	-	cluster_1
AnagrOXF.S2	23712494	23712783	TE_homo_39722	0	-	cluster_1
AnagrOXF.S1	7951362	7951830	TE_homo_8860	0	+	cluster_1
AnagrOXF.S1	25831022	25831146	TE_homo_18892	0	+	cluster_1
AnagrOXF.S2	7173448	7174501	TE_homo_29376	0	-	cluster_1
AnagrOXF.S5	7618756	7618934	TE_homo_72527	0	+	cluster_1
AnagrOXF.S2	7174734	7175475	TE_homo_29378	0	+	cluster_1
AnagrOXF.S2	24342675	24343126	TE_homo_40181	0	+	cluster_1
AnagrOXF.S4	3601790	3601916	TE_homo_60534	0	-	cluster_1
AnagrOXF.S1	20824670	20824917	TE_homo_15828	0	+	cluster_1
AnagrOXF.S1	28734911	28735302	TE_homo_20817	0	-	cluster_1
AnagrOXF.S3	9967598	9967871	TE_homo_49961	0	-	cluster_1
AnagrOXF.S5	7697490	7698052	TE_homo_72590	0	-	cluster_1
AnagrOXF.S3	15758617	15758902	TE_homo_54461	0	+	cluster_1
AnagrOXF.S1	14721531	14721626	TE_homo_12591	0	+	cluster_1
AnagrOXF.S3	6634011	6634205	TE_homo_47893	0	-	cluster_1
AnagrOXF.S3	14433573	14433859	TE_homo_53196	0	+	cluster_1
AnagrOXF.S3	7557387	7557874	TE_homo_48374	0	+	cluster_1
AnagrOXF.S2	15800309	15800433	TE_homo_34097	0	-	cluster_1
AnagrOXF.S1	23435316	23435589	TE_homo_17177	0	-	cluster_1
AnagrOXF.S3	15539845	15540494	TE_homo_54295	0	+	cluster_1
AnagrOXF.S2	17458296	17458573	TE_homo_35223	0	+	cluster_1
AnagrOXF.S4	2693691	2693893	TE_homo_59803	0	-	cluster_1
AnagrOXF.S3	15933337	15933492	TE_homo_54697	0	-	cluster_1
AnagrOXF.S4	1290852	1291232	TE_homo_58864	0	+	cluster_1
AnagrOXF.S2	19663348	19663486	TE_homo_36550	0	+	cluster_1
AnagrOXF.S3	6773956	6774153	TE_homo_47943	0	-	cluster_1
AnagrOXF.S1	29289902	29290207	TE_homo_21382	0	+	cluster_1
AnagrOXF.S3	1573840	1574014	TE_homo_44531	0	+	cluster_1
AnagrOXF.S1	22780913	22781109	TE_homo_16865	0	-	cluster_1
AnagrOXF.S2	19715218	19715306	TE_homo_36590	0	+	cluster_1
AnagrOXF.S1	29290560	29290745	TE_homo_21385	0	+	cluster_1
AnagrOXF.S1	26752084	26752237	TE_homo_19500	0	+	cluster_1
AnagrOXF.S3	15532828	15533246	TE_homo_54279	0	-	cluster_1
AnagrOXF.S5	12546967	12547213	TE_homo_75539	0	-	cluster_1
AnagrOXF.S1	15073712	15073911	TE_homo_12760	0	+	cluster_1
AnagrOXF.S2	23712781	23713116	TE_homo_39723	0	-	cluster_1
AnagrOXF.S4	1869314	1869599	TE_homo_59317	0	-	cluster_1
AnagrOXF.S2	4588107	4588314	TE_homo_27927	0	-	cluster_1
AnagrOXF.S3	15971257	15971421	TE_homo_54765	0	+	cluster_1
AnagrOXF.S5	12394120	12394341	TE_homo_75436	0	+	cluster_1
AnagrOXF.S5	7348255	7348954	TE_homo_72312	0	-	cluster_1
AnagrOXF.S4	1387443	1390914	TE_homo_58960	0	+	cluster_1
AnagrOXF.S2	25252060	25252215	TE_homo_40826	0	+	cluster_1
AnagrOXF.S4	6214199	6214339	TE_homo_61926	0	+	cluster_1
AnagrOXF.S1	17177813	17177907	TE_homo_13889	0	+	cluster_1
AnagrOXF.S3	15861367	15861479	TE_homo_54605	0	-	cluster_1
AnagrOXF.S5	6909632	6909952	TE_homo_72095	0	-	cluster_1
AnagrOXF.S2	21422599	21422714	TE_homo_38042	0	-	cluster_1
AnagrOXF.S5	7712361	7712563	TE_homo_72615	0	-	cluster_1
AnagrOXF.S3	4378546	4379072	TE_homo_46574	0	-	cluster_1
AnagrOXF.S4	13336515	13336684	TE_homo_66047	0	-	cluster_1
AnagrOXF.S2	24921176	24921313	TE_homo_40565	0	+	cluster_1
AnagrOXF.S5	8085849	8086127	TE_homo_72950	0	-	cluster_1
AnagrOXF.S3	6574037	6574365	TE_homo_47848	0	+	cluster_1
AnagrOXF.S3	13812886	13812982	TE_homo_52729	0	+	cluster_1
AnagrOXF.S5	7891943	7892249	TE_homo_72714	0	-	cluster_1
AnagrOXF.S5	2484642	2484835	TE_homo_70128	0	-	cluster_1
AnagrOXF.S2	24339456	24339546	TE_homo_40175	0	-	cluster_1
AnagrOXF.S5	11781774	11781875	TE_homo_74958	0	-	cluster_1
AnagrOXF.S1	15376700	15376905	TE_homo_13016	0	-	cluster_1
AnagrOXF.S5	7615645	7615777	TE_homo_72525	0	-	cluster_1
AnagrOXF.S1	28477500	28477789	TE_homo_20603	0	-	cluster_1
AnagrOXF.S1	17186278	17186445	TE_homo_13904	0	+	cluster_1
AnagrOXF.S3	14433859	14434404	TE_homo_53197	0	+	cluster_1
AnagrOXF.S2	2845468	2845785	TE_homo_26797	0	-	cluster_1
AnagrOXF.S1	17187051	17187203	TE_homo_13908	0	-	cluster_1
AnagrOXF.S1	25830693	25830994	TE_homo_18891	0	-	cluster_1
AnagrOXF.S1	29462710	29462849	TE_homo_21615	0	-	cluster_1
AnagrOXF.S3	6525086	6525423	TE_homo_47773	0	-	cluster_1
AnagrOXF.S1	1176305	1176484	TE_homo_4169	0	-	cluster_1
AnagrOXF.S1	14507525	14507757	TE_homo_12524	0	-	cluster_1
AnagrOXF.S1	28494989	28495179	TE_homo_20638	0	+	cluster_1
AnagrOXF.S5	11442137	11442442	TE_homo_74754	0	-	cluster_1
AnagrOXF.S1	4388372	4388590	TE_homo_6426	0	-	cluster_1
AnagrOXF.S1	29462708	29462840	TE_homo_21614	0	+	cluster_1
AnagrOXF.S1	24680662	24680799	TE_homo_18030	0	+	cluster_1
AnagrOXF.S2	18360719	18360878	TE_homo_35694	0	-	cluster_1
AnagrOXF.S1	29290945	29291069	TE_homo_21386	0	-	cluster_1
AnagrOXF.S3	9811244	9811412	TE_homo_49817	0	-	cluster_1
AnagrOXF.S4	1275425	1275699	TE_homo_58848	0	+	cluster_1
AnagrOXF.S1	29284657	29284844	TE_homo_21374	0	+	cluster_1
AnagrOXF.S3	9791040	9791366	TE_homo_49788	0	+	cluster_1
AnagrOXF.S1	4733869	4734221	TE_homo_6819	0	+	cluster_1
AnagrOXF.S2	19655662	19655838	TE_homo_36540	0	+	cluster_1
AnagrOXF.S5	12574740	12574914	TE_homo_75574	0	-	cluster_1
AnagrOXF.S4	14547358	14548625	TE_homo_66596	0	-	cluster_1
AnagrOXF.S4	6253561	6254627	TE_homo_61956	0	+	cluster_1
AnagrOXF.S4	15681674	15681768	TE_homo_67119	0	-	cluster_1
AnagrOXF.S1	4683763	4684234	TE_homo_6763	0	-	cluster_1
AnagrOXF.S3	10908282	10908455	TE_homo_50586	0	-	cluster_1
AnagrOXF.S3	7497885	7498040	TE_homo_48344	0	-	cluster_1
AnagrOXF.S2	4689371	4689653	TE_homo_27999	0	+	cluster_1
AnagrOXF.S1	1146371	1146619	TE_homo_4124	0	-	cluster_1
AnagrOXF.S1	26746175	26746418	TE_homo_19494	0	+	cluster_1
AnagrOXF.S4	1071271	1071367	TE_homo_58719	0	-	cluster_1
AnagrOXF.S3	2937680	2938049	TE_homo_45637	0	-	cluster_1
AnagrOXF.S3	13544719	13544863	TE_homo_52504	0	-	cluster_1
AnagrOXF.S3	15532732	15532886	TE_homo_54278	0	+	cluster_1
AnagrOXF.S2	23396841	23397019	TE_homo_39481	0	+	cluster_1
AnagrOXF.S2	21268166	21268284	TE_homo_37916	0	+	cluster_1
AnagrOXF.S3	6555313	6555542	TE_homo_47830	0	+	cluster_1
AnagrOXF.S3	10909214	10909444	TE_homo_50587	0	+	cluster_1
AnagrOXF.S5	6910170	6910343	TE_homo_72096	0	+	cluster_1
AnagrOXF.S2	19710362	19711398	TE_homo_36586	0	+	cluster_1
AnagrOXF.S5	12183006	12183256	TE_homo_75219	0	-	cluster_1
AnagrOXF.S2	19715374	19715530	TE_homo_36591	0	+	cluster_1
AnagrOXF.S2	21262961	21263061	TE_homo_37904	0	+	cluster_1
AnagrOXF.S1	26792012	26793010	TE_homo_19534	0	-	cluster_1
AnagrOXF.S3	9791897	9791982	TE_homo_49791	0	-	cluster_1
AnagrOXF.S3	2907143	2907747	TE_homo_45583	0	-	cluster_1
AnagrOXF.S4	3785591	3785907	TE_homo_60697	0	+	cluster_1
AnagrOXF.S1	28207581	28207681	TE_homo_20473	0	-	cluster_1
AnagrOXF.S2	21267480	21267603	TE_homo_37913	0	+	cluster_1
AnagrOXF.S4	14951631	14951810	TE_homo_66698	0	-	cluster_1
AnagrOXF.S2	7296577	7296758	TE_homo_29474	0	-	cluster_1
AnagrOXF.S1	4371055	4371510	TE_homo_6408	0	+	cluster_1
AnagrOXF.S3	2938050	2938460	TE_homo_45638	0	+	cluster_1
AnagrOXF.S2	20927335	20927800	TE_homo_37624	0	+	cluster_1
AnagrOXF.S5	11437077	11437179	TE_homo_74744	0	-	cluster_1
AnagrOXF.S4	1386470	1386740	TE_homo_58959	0	+	cluster_1
AnagrOXF.S3	2035331	2035628	TE_homo_44903	0	+	cluster_1
AnagrOXF.S2	21412663	21412962	TE_homo_38022	0	+	cluster_1
AnagrOXF.S1	29091764	29092065	TE_homo_21131	0	-	cluster_1
AnagrOXF.S6	7165062	7165358	TE_homo_82444	0	-	cluster_1
AnagrOXF.S1	1559840	1559970	TE_homo_4492	0	+	cluster_1
AnagrOXF.S3	19303191	19303358	TE_homo_56656	0	+	cluster_1
AnagrOXF.S5	13146399	13146496	TE_homo_76051	0	+	cluster_1
AnagrOXF.S5	7961099	7961714	TE_struc_409	0	.	cluster_1
AnagrOXF.S3	15759379	15759645	TE_homo_54464	0	-	cluster_1
AnagrOXF.S2	20109333	20109565	TE_homo_36933	0	-	cluster_1
AnagrOXF.S3	2923105	2923679	TE_homo_45618	0	+	cluster_1
AnagrOXF.S1	4539837	4539975	TE_homo_6597	0	-	cluster_1
AnagrOXF.S4	7789784	7790057	TE_homo_63128	0	-	cluster_1
AnagrOXF.S3	4377185	4377573	TE_homo_46571	0	-	cluster_1
AnagrOXF.S6	10491306	10492045	TE_homo_86403	0	-	cluster_1
AnagrOXF.S3	9759750	9759887	TE_homo_49760	0	+	cluster_1
AnagrOXF.S2	7176840	7176944	TE_homo_29380	0	-	cluster_1
AnagrOXF.S4	1793397	1793636	TE_homo_59255	0	-	cluster_1
AnagrOXF.S6	9731912	9733075	TE_homo_85481	0	-	cluster_1
AnagrOXF.S2	21192020	21192213	TE_homo_37821	0	+	cluster_1
AnagrOXF.S4	1273058	1273647	TE_homo_58845	0	-	cluster_1
AnagrOXF.S2	2281902	2282040	TE_homo_26460	0	+	cluster_1
AnagrOXF.S1	28937892	28938476	TE_homo_21020	0	-	cluster_1
AnagrOXF.S5	9103609	9105779	TE_homo_73412	0	+	cluster_1
AnagrOXF.S1	28692989	28693234	TE_homo_20790	0	+	cluster_1
AnagrOXF.S2	20639205	20639531	TE_homo_37323	0	+	cluster_1
AnagrOXF.S5	12873862	12873995	TE_homo_75803	0	-	cluster_1
AnagrOXF.S4	7812266	7812358	TE_homo_63164	0	+	cluster_1
AnagrOXF.S3	8891641	8891757	TE_homo_49188	0	+	cluster_1
AnagrOXF.S2	19630542	19630686	TE_homo_36518	0	+	cluster_1
AnagrOXF.S5	2385835	2385938	TE_homo_70074	0	-	cluster_1
AnagrOXF.S1	16983875	16984474	TE_homo_13788	0	-	cluster_1
AnagrOXF.S1	27566155	27566269	TE_homo_19989	0	-	cluster_1
AnagrOXF.S3	15779719	15779863	TE_homo_54485	0	+	cluster_1
AnagrOXF.S2	25803761	25804026	TE_homo_41318	0	+	cluster_1
AnagrOXF.S1	4096816	4097142	TE_homo_6239	0	+	cluster_1
AnagrOXF.S4	15640685	15640861	TE_homo_67088	0	+	cluster_1
AnagrOXF.S5	11442714	11442887	TE_homo_74755	0	-	cluster_1
AnagrOXF.S3	9810920	9811245	TE_homo_49814	0	+	cluster_1
AnagrOXF.S5	6924879	6925134	TE_homo_72110	0	-	cluster_1
AnagrOXF.S2	19054242	19054358	TE_homo_36158	0	+	cluster_1
AnagrOXF.S6	10492065	10492626	TE_homo_86404	0	-	cluster_1
AnagrOXF.S5	13084559	13084921	TE_homo_75966	0	-	cluster_1
AnagrOXF.S1	30671558	30671698	TE_homo_22351	0	+	cluster_1
AnagrOXF.S4	7810966	7811058	TE_homo_63161	0	-	cluster_1
AnagrOXF.S5	2498025	2498162	TE_homo_70164	0	-	cluster_1
AnagrOXF.S2	15049369	15049574	TE_homo_33515	0	+	cluster_1
AnagrOXF.S5	12565569	12565724	TE_homo_75558	0	-	cluster_1
AnagrOXF.S2	19978109	19978339	TE_homo_36797	0	-	cluster_1
AnagrOXF.S1	28455019	28455127	TE_homo_20591	0	-	cluster_1
AnagrOXF.S2	9188204	9188311	TE_homo_30518	0	+	cluster_1
AnagrOXF.S1	1202657	1202928	TE_homo_4199	0	-	cluster_1
AnagrOXF.S5	12283114	12283195	TE_homo_75330	0	-	cluster_1
AnagrOXF.S1	29248641	29248746	TE_homo_21324	0	+	cluster_1
AnagrOXF.S1	28931257	28931385	TE_homo_21014	0	+	cluster_1
AnagrOXF.S1	14015978	14016986	TE_homo_12211	0	+	cluster_1
AnagrOXF.S1	1176608	1176967	TE_homo_4172	0	-	cluster_1
AnagrOXF.S5	12582300	12582433	TE_homo_75587	0	-	cluster_1
AnagrOXF.S1	7647935	7648084	TE_homo_8649	0	-	cluster_1
AnagrOXF.S3	15937072	15937446	TE_homo_54701	0	+	cluster_1
AnagrOXF.S1	29302239	29302353	TE_homo_21419	0	-	cluster_1
AnagrOXF.S5	11866773	11866863	TE_homo_75016	0	-	cluster_1
AnagrOXF.S1	26608891	26609001	TE_homo_19390	0	+	cluster_1
AnagrOXF.S1	26774284	26775495	TE_homo_19516	0	+	cluster_1
AnagrOXF.S3	15902327	15903288	TE_homo_54654	0	+	cluster_1
AnagrOXF.S5	8116580	8116705	TE_homo_72966	0	+	cluster_1
AnagrOXF.S4	14955726	14956711	TE_homo_66710	0	+	cluster_1
AnagrOXF.S4	4492745	4493075	TE_homo_61089	0	-	cluster_1
AnagrOXF.S2	20655942	20656097	TE_homo_37341	0	+	cluster_1
AnagrOXF.S2	18345988	18346246	TE_homo_35677	0	+	cluster_1
AnagrOXF.S5	2490056	2490146	TE_homo_70147	0	+	cluster_1
AnagrOXF.S5	8073552	8073657	TE_homo_72941	0	+	cluster_1
AnagrOXF.S2	4689132	4689244	TE_homo_27997	0	-	cluster_1
AnagrOXF.S2	20652369	20652570	TE_homo_37338	0	+	cluster_1
AnagrOXF.S1	7976720	7977198	TE_homo_8893	0	+	cluster_1
AnagrOXF.S2	14996299	14996465	TE_homo_33494	0	+	cluster_1
AnagrOXF.S2	15971006	15971754	TE_homo_34238	0	+	cluster_1
AnagrOXF.S3	15538433	15538551	TE_homo_54291	0	-	cluster_1
AnagrOXF.S3	18262220	18262747	TE_homo_56130	0	-	cluster_1
AnagrOXF.S6	10414062	10414437	TE_homo_86334	0	-	cluster_1
AnagrOXF.S3	15935932	15936459	TE_homo_54699	0	+	cluster_1
AnagrOXF.S3	14448563	14449092	TE_homo_53221	0	+	cluster_1
AnagrOXF.S3	12019097	12019329	TE_homo_51464	0	-	cluster_1
AnagrOXF.S3	6559600	6560046	TE_homo_47836	0	-	cluster_1
AnagrOXF.S3	19303489	19303655	TE_homo_56660	0	+	cluster_1
AnagrOXF.S3	11778785	11779253	TE_homo_51302	0	+	cluster_1
AnagrOXF.S2	25247150	25247452	TE_homo_40822	0	-	cluster_1
AnagrOXF.S2	1611856	1611975	TE_homo_25981	0	+	cluster_1
AnagrOXF.S5	11866774	11866877	TE_homo_75017	0	-	cluster_1
AnagrOXF.S2	24002994	24003166	TE_homo_39928	0	-	cluster_1
AnagrOXF.S4	1413429	1413897	TE_homo_58971	0	+	cluster_1
AnagrOXF.S3	11779866	11780123	TE_homo_51306	0	+	cluster_1
AnagrOXF.S4	1386119	1386468	TE_homo_58958	0	+	cluster_1
AnagrOXF.S5	11461077	11461342	TE_homo_74783	0	-	cluster_1
AnagrOXF.S1	10681864	10682239	TE_homo_10464	0	-	cluster_1
AnagrOXF.S5	7976991	7977094	TE_homo_72812	0	+	cluster_1
AnagrOXF.S5	7641914	7642099	TE_homo_72535	0	+	cluster_1
AnagrOXF.S1	28478905	28479048	TE_homo_20605	0	-	cluster_1
AnagrOXF.S4	17065263	17065349	TE_homo_67715	0	+	cluster_1
AnagrOXF.S1	20824145	20824597	TE_homo_15827	0	+	cluster_1
AnagrOXF.S2	24328277	24328506	TE_homo_40159	0	-	cluster_1
AnagrOXF.S6	7161957	7162715	TE_homo_82432	0	+	cluster_1
AnagrOXF.S2	4600127	4600240	TE_homo_27953	0	+	cluster_1
AnagrOXF.S6	10412487	10412907	TE_homo_86333	0	-	cluster_1
AnagrOXF.S3	10051365	10051693	TE_homo_50031	0	+	cluster_1
AnagrOXF.S5	12585303	12585436	TE_homo_75595	0	-	cluster_1
AnagrOXF.S2	23395807	23396873	TE_homo_39480	0	+	cluster_1
AnagrOXF.S1	4096857	4097361	TE_homo_6240	0	+	cluster_1
AnagrOXF.S3	10007468	10007636	TE_homo_49979	0	+	cluster_1
AnagrOXF.S5	6908761	6909232	TE_homo_72093	0	-	cluster_1
AnagrOXF.S3	6867590	6867713	TE_homo_48013	0	-	cluster_1
AnagrOXF.S1	1171919	1172106	TE_homo_4155	0	+	cluster_1
AnagrOXF.S1	1312304	1312535	TE_homo_4278	0	-	cluster_1
AnagrOXF.S4	14951924	14952038	TE_homo_66700	0	+	cluster_1
AnagrOXF.S5	12310650	12311028	TE_homo_75351	0	+	cluster_1
AnagrOXF.S1	1146832	1147015	TE_homo_4125	0	-	cluster_1
AnagrOXF.S3	5743536	5743711	TE_homo_47267	0	+	cluster_1
AnagrOXF.S4	17062200	17062631	TE_homo_67712	0	+	cluster_1
AnagrOXF.S2	18340637	18340754	TE_homo_35668	0	-	cluster_1
AnagrOXF.S5	7190905	7191422	TE_homo_72196	0	-	cluster_1
AnagrOXF.S3	15537882	15538096	TE_homo_54287	0	-	cluster_1
AnagrOXF.S2	24328123	24328436	TE_homo_40158	0	+	cluster_1
AnagrOXF.S1	27398779	27398941	TE_homo_19860	0	+	cluster_1
AnagrOXF.S5	7936660	7936833	TE_homo_72777	0	-	cluster_1
AnagrOXF.S1	31668748	31669314	TE_homo_23571	0	-	cluster_1
AnagrOXF.S4	1425931	1426245	TE_homo_58983	0	+	cluster_1
AnagrOXF.S2	22902880	22903255	TE_homo_39050	0	+	cluster_1
AnagrOXF.S5	7938466	7938831	TE_homo_72780	0	+	cluster_1
AnagrOXF.S3	9791144	9791370	TE_homo_49789	0	-	cluster_1
AnagrOXF.S5	12984038	12984233	TE_homo_75910	0	-	cluster_1
AnagrOXF.S1	28997425	28997758	TE_homo_21068	0	+	cluster_1
AnagrOXF.S1	28942888	28943133	TE_homo_21021	0	-	cluster_1
AnagrOXF.S6	11294404	11295077	TE_homo_87330	0	+	cluster_1
AnagrOXF.S3	15856069	15856314	TE_homo_54597	0	+	cluster_1
AnagrOXF.S5	7938850	7939088	TE_homo_72781	0	-	cluster_1
AnagrOXF.S2	18535323	18535925	TE_homo_35822	0	+	cluster_1
AnagrOXF.S3	2008484	2008568	TE_homo_44883	0	+	cluster_1
AnagrOXF.S4	3598047	3598299	TE_homo_60526	0	+	cluster_1
AnagrOXF.S5	6924355	6924823	TE_homo_72109	0	-	cluster_1
AnagrOXF.S2	24994043	24994186	TE_homo_40635	0	+	cluster_1
AnagrOXF.S3	6557707	6558242	TE_homo_47833	0	-	cluster_1
AnagrOXF.S4	1195559	1195653	TE_homo_58815	0	+	cluster_1
AnagrOXF.S2	16630374	16630459	TE_homo_34708	0	-	cluster_1
AnagrOXF.S2	15802878	15802981	TE_homo_34101	0	-	cluster_1
AnagrOXF.S2	15805065	15805370	TE_homo_34104	0	+	cluster_1
AnagrOXF.S5	2495385	2495661	TE_homo_70157	0	+	cluster_1
AnagrOXF.S2	25254007	25254171	TE_homo_40827	0	-	cluster_1
AnagrOXF.S4	7901721	7902134	TE_homo_63313	0	+	cluster_1
AnagrOXF.S4	6577266	6577740	TE_homo_62157	0	+	cluster_1
AnagrOXF.S3	11780778	11780884	TE_homo_51308	0	+	cluster_1
AnagrOXF.S3	15539580	15539845	TE_homo_54294	0	-	cluster_1
AnagrOXF.S1	29105051	29105175	TE_homo_21140	0	+	cluster_1
AnagrOXF.S4	7908996	7909105	TE_homo_63328	0	+	cluster_1
AnagrOXF.S3	15538430	15538522	TE_homo_54290	0	-	cluster_1
AnagrOXF.S4	3568924	3569079	TE_homo_60478	0	-	cluster_1
AnagrOXF.S3	1199408	1199558	TE_homo_44158	0	-	cluster_1
AnagrOXF.S2	21410574	21410788	TE_homo_38019	0	+	cluster_1
AnagrOXF.S4	16395763	16396498	TE_homo_67356	0	-	cluster_1
AnagrOXF.S3	17227224	17227338	TE_homo_55539	0	+	cluster_1
AnagrOXF.S3	6774220	6774645	TE_homo_47944	0	-	cluster_1
AnagrOXF.S2	1756676	1756904	TE_homo_26119	0	+	cluster_1
AnagrOXF.S2	21339776	21340008	TE_homo_37968	0	-	cluster_1
AnagrOXF.S2	25254180	25254432	TE_homo_40828	0	+	cluster_1
AnagrOXF.S4	10210770	10211728	TE_homo_64594	0	-	cluster_1
AnagrOXF.S4	9493588	9494752	TE_homo_64323	0	+	cluster_1
AnagrOXF.S5	8046799	8047403	TE_homo_72909	0	+	cluster_1
AnagrOXF.S1	4539287	4539643	TE_homo_6596	0	-	cluster_1
AnagrOXF.S5	12579299	12579430	TE_homo_75581	0	-	cluster_1
AnagrOXF.S3	6561600	6561724	TE_homo_47840	0	-	cluster_1
AnagrOXF.S2	20656136	20656349	TE_homo_37342	0	-	cluster_1
AnagrOXF.S1	2453420	2453792	TE_homo_5044	0	-	cluster_1
AnagrOXF.S1	13863745	13863845	TE_homo_12086	0	+	cluster_1
AnagrOXF.S4	7909874	7910055	TE_homo_63332	0	+	cluster_1
AnagrOXF.S1	7108174	7109251	TE_homo_8317	0	+	cluster_1
AnagrOXF.S1	22780261	22780545	TE_homo_16864	0	-	cluster_1
AnagrOXF.S2	5323362	5324111	TE_homo_28310	0	-	cluster_1
AnagrOXF.S3	15967470	15967553	TE_homo_54759	0	-	cluster_1
AnagrOXF.S2	23394530	23394631	TE_homo_39479	0	+	cluster_1
AnagrOXF.S1	8744134	8744214	TE_homo_9284	0	+	cluster_1
AnagrOXF.S1	17178712	17178870	TE_homo_13892	0	-	cluster_1
AnagrOXF.S2	18346828	18346947	TE_homo_35681	0	-	cluster_1
AnagrOXF.S1	30887190	30887470	TE_homo_22566	0	-	cluster_1
AnagrOXF.S4	13307554	13308007	TE_homo_66026	0	+	cluster_1
AnagrOXF.S5	12938962	12939056	TE_homo_75884	0	-	cluster_1
AnagrOXF.S1	1204702	1205120	TE_homo_4202	0	-	cluster_1
AnagrOXF.S2	21344529	21344783	TE_homo_37980	0	+	cluster_1
AnagrOXF.S4	3135724	3137858	TE_homo_60155	0	-	cluster_1
AnagrOXF.S5	11438446	11438831	TE_homo_74746	0	-	cluster_1
AnagrOXF.S5	2491568	2491654	TE_homo_70150	0	-	cluster_1
AnagrOXF.S4	10840392	10840677	TE_homo_65079	0	-	cluster_1
AnagrOXF.S3	15513841	15514026	TE_homo_54269	0	+	cluster_1
AnagrOXF.S2	23722253	23722939	TE_homo_39732	0	-	cluster_1
AnagrOXF.S1	23656681	23656875	TE_homo_17289	0	+	cluster_1
AnagrOXF.S1	4537603	4538953	TE_homo_6594	0	+	cluster_1
AnagrOXF.S1	14281611	14282303	TE_homo_12428	0	-	cluster_1
AnagrOXF.S1	13935151	13935463	TE_homo_12140	0	-	cluster_1
AnagrOXF.S1	16952803	16952883	TE_homo_13764	0	+	cluster_1
AnagrOXF.S2	19668944	19669173	TE_homo_36562	0	+	cluster_1
AnagrOXF.S1	1430985	1431538	TE_homo_4396	0	+	cluster_1
AnagrOXF.S1	384124	384425	TE_homo_3133	0	+	cluster_1
AnagrOXF.S5	11441857	11442368	TE_homo_74753	0	-	cluster_1
AnagrOXF.S3	15857504	15857718	TE_homo_54599	0	+	cluster_1
AnagrOXF.S2	4927190	4927305	TE_homo_28102	0	-	cluster_1
AnagrOXF.S6	9733067	9733251	TE_homo_85482	0	-	cluster_1
AnagrOXF.S3	6528606	6528830	TE_homo_47780	0	-	cluster_1
AnagrOXF.S1	28693178	28693446	TE_homo_20791	0	-	cluster_1
AnagrOXF.S1	14720433	14721128	TE_homo_12588	0	+	cluster_1
AnagrOXF.S1	21608119	21608385	TE_homo_16257	0	+	cluster_1
AnagrOXF.S5	11839919	11840044	TE_homo_74997	0	-	cluster_1
AnagrOXF.S3	7531681	7531862	TE_homo_48360	0	+	cluster_1
AnagrOXF.S5	2499190	2499331	TE_homo_70165	0	-	cluster_1
AnagrOXF.S3	15861721	15862143	TE_homo_54607	0	-	cluster_1
AnagrOXF.S2	20656411	20656697	TE_homo_37343	0	-	cluster_1
AnagrOXF.S5	11408012	11408222	TE_homo_74699	0	+	cluster_1
AnagrOXF.S2	18536423	18536609	TE_homo_35823	0	+	cluster_1
AnagrOXF.S2	4582281	4582379	TE_homo_27917	0	-	cluster_1
AnagrOXF.S1	31650717	31651575	TE_homo_23541	0	-	cluster_1
AnagrOXF.S5	7861356	7861483	TE_homo_72698	0	+	cluster_1
AnagrOXF.S3	13915413	13916394	TE_homo_52838	0	+	cluster_1
AnagrOXF.S3	6237683	6237862	TE_homo_47634	0	+	cluster_1
AnagrOXF.S1	1172450	1172560	TE_homo_4156	0	+	cluster_1
AnagrOXF.S3	13914748	13914949	TE_homo_52835	0	-	cluster_1
AnagrOXF.S5	7967831	7967994	TE_homo_72809	0	-	cluster_1
AnagrOXF.S4	1793165	1793440	TE_homo_59254	0	+	cluster_1
AnagrOXF.S1	2651359	2652041	TE_homo_5141	0	-	cluster_1
AnagrOXF.S4	7791818	7792003	TE_homo_63131	0	-	cluster_1
AnagrOXF.S4	15225029	15225473	TE_homo_66841	0	-	cluster_1
AnagrOXF.S3	6519236	6519320	TE_homo_47765	0	+	cluster_1
AnagrOXF.S1	13940572	13940766	TE_homo_12148	0	-	cluster_1
AnagrOXF.S2	9784969	9785525	TE_homo_30809	0	+	cluster_1
AnagrOXF.S5	8087423	8087525	TE_homo_72952	0	-	cluster_1
AnagrOXF.S1	7455881	7456071	TE_homo_8504	0	+	cluster_1
AnagrOXF.S3	15837445	15837568	TE_homo_54559	0	+	cluster_1
AnagrOXF.S5	9769996	9770318	TE_homo_73845	0	+	cluster_1
AnagrOXF.S2	4690562	4691015	TE_homo_28000	0	+	cluster_1
AnagrOXF.S2	15046608	15046789	TE_homo_33514	0	+	cluster_1
AnagrOXF.S1	28205435	28206274	TE_homo_20469	0	-	cluster_1
AnagrOXF.S2	4619040	4619158	TE_homo_27971	0	+	cluster_1
AnagrOXF.S5	11436229	11437037	TE_homo_74743	0	+	cluster_1
AnagrOXF.S5	7962050	7962134	TE_homo_72802	0	+	cluster_1
AnagrOXF.S1	24677303	24677480	TE_homo_18023	0	-	cluster_1
AnagrOXF.S2	25190615	25190876	TE_homo_40760	0	+	cluster_1
AnagrOXF.S2	24002973	24003132	TE_homo_39927	0	+	cluster_1
AnagrOXF.S1	17189846	17189957	TE_homo_13916	0	-	cluster_1
AnagrOXF.S2	18346247	18346354	TE_homo_35678	0	+	cluster_1
AnagrOXF.S1	28491997	28492100	TE_homo_20631	0	+	cluster_1
AnagrOXF.S1	28479086	28479481	TE_homo_20607	0	-	cluster_1
AnagrOXF.S1	14127100	14127631	TE_homo_12320	0	-	cluster_1
AnagrOXF.S4	6367749	6368249	TE_homo_62034	0	-	cluster_1
AnagrOXF.S5	11452282	11452384	TE_homo_74770	0	+	cluster_1
AnagrOXF.S3	15503878	15504082	TE_homo_54256	0	-	cluster_1
AnagrOXF.S1	17186726	17186861	TE_homo_13906	0	+	cluster_1
AnagrOXF.S2	19977905	19978108	TE_homo_36796	0	+	cluster_1
AnagrOXF.S4	6367895	6368347	TE_homo_62035	0	-	cluster_1
AnagrOXF.S4	7908214	7908394	TE_homo_63327	0	+	cluster_1
AnagrOXF.S1	29362991	29363213	TE_homo_21470	0	-	cluster_1
AnagrOXF.S2	21268057	21268141	TE_homo_37915	0	+	cluster_1
AnagrOXF.S2	16710594	16710688	TE_homo_34744	0	+	cluster_1
AnagrOXF.S3	13961539	13963097	TE_struc_277	0	.	cluster_1
AnagrOXF.S1	26753797	26753896	TE_homo_19506	0	-	cluster_1
AnagrOXF.S4	5556660	5556802	TE_homo_61589	0	+	cluster_1
AnagrOXF.S5	11438271	11438492	TE_homo_74745	0	+	cluster_1
AnagrOXF.S1	24408148	24409125	TE_homo_17768	0	-	cluster_1
AnagrOXF.S3	15931058	15931576	TE_homo_54691	0	+	cluster_1
AnagrOXF.S1	24622078	24622197	TE_homo_17972	0	+	cluster_1
AnagrOXF.S1	26841545	26841742	TE_homo_19566	0	+	cluster_1
AnagrOXF.S5	11408418	11408616	TE_homo_74700	0	+	cluster_1
AnagrOXF.S3	15506898	15507125	TE_homo_54259	0	+	cluster_1
AnagrOXF.S2	18361364	18361451	TE_homo_35696	0	-	cluster_1
AnagrOXF.S1	13262359	13262450	TE_homo_11744	0	+	cluster_1
AnagrOXF.S3	9790845	9791139	TE_homo_49787	0	+	cluster_1
AnagrOXF.S1	21625102	21625186	TE_homo_16267	0	+	cluster_1
AnagrOXF.S1	26751501	26752084	TE_homo_19499	0	-	cluster_1
AnagrOXF.S4	2955049	2955252	TE_homo_59986	0	+	cluster_1
AnagrOXF.S1	4730277	4730632	TE_homo_6810	0	+	cluster_1
AnagrOXF.S2	19653294	19654450	TE_homo_36538	0	+	cluster_1
AnagrOXF.S1	29105379	29105572	TE_homo_21141	0	-	cluster_1
AnagrOXF.S3	13949623	13949706	TE_homo_52862	0	+	cluster_1
AnagrOXF.S2	14724572	14724724	TE_homo_33391	0	-	cluster_1
AnagrOXF.S3	15940914	15941229	TE_homo_54706	0	+	cluster_1
AnagrOXF.S3	15968245	15968423	TE_homo_54761	0	-	cluster_1
AnagrOXF.S1	28931068	28931257	TE_homo_21013	0	+	cluster_1
AnagrOXF.S3	15931576	15932193	TE_homo_54692	0	-	cluster_1
AnagrOXF.S3	15941229	15941459	TE_homo_54707	0	+	cluster_1
AnagrOXF.S3	1834607	1834688	TE_homo_44750	0	-	cluster_1
AnagrOXF.S1	10684648	10684887	TE_homo_10465	0	-	cluster_1
AnagrOXF.S5	6908504	6908602	TE_homo_72092	0	-	cluster_1
AnagrOXF.S4	15640157	15640392	TE_homo_67087	0	+	cluster_1
AnagrOXF.S5	11487547	11489158	TE_homo_74795	0	-	cluster_1
AnagrOXF.S3	15757659	15757817	TE_homo_54457	0	-	cluster_1
AnagrOXF.S3	9811074	9811306	TE_homo_49815	0	+	cluster_1
AnagrOXF.S3	15537771	15537871	TE_homo_54286	0	-	cluster_1
AnagrOXF.S1	13944526	13944720	TE_homo_12154	0	-	cluster_1
AnagrOXF.S2	4619222	4619383	TE_homo_27973	0	+	cluster_1
AnagrOXF.S4	12956884	12957074	TE_homo_65896	0	-	cluster_1
AnagrOXF.S3	11333206	11333357	TE_homo_50813	0	-	cluster_1
AnagrOXF.S2	4582240	4582374	TE_homo_27916	0	+	cluster_1
AnagrOXF.S3	2910689	2910865	TE_homo_45591	0	-	cluster_1
AnagrOXF.S5	12032491	12032630	TE_homo_75130	0	+	cluster_1
AnagrOXF.S1	18419512	18419610	TE_homo_14653	0	+	cluster_1
AnagrOXF.S2	18346609	18346821	TE_homo_35680	0	+	cluster_1
AnagrOXF.S2	4599897	4600071	TE_homo_27951	0	-	cluster_1
AnagrOXF.S2	15795052	15795135	TE_homo_34090	0	-	cluster_1
AnagrOXF.S2	7172949	7173047	TE_homo_29373	0	+	cluster_1
AnagrOXF.S4	12210671	12210837	TE_homo_65596	0	-	cluster_1
AnagrOXF.S3	15913306	15913408	TE_homo_54667	0	+	cluster_1
AnagrOXF.S2	5546869	5547674	TE_homo_28456	0	+	cluster_1
AnagrOXF.S2	19981316	19981481	TE_homo_36808	0	+	cluster_1
AnagrOXF.S4	4223780	4223958	TE_homo_60947	0	-	cluster_1
AnagrOXF.S1	26753450	26753781	TE_homo_19505	0	-	cluster_1
AnagrOXF.S3	12034776	12035446	TE_homo_51474	0	-	cluster_1
AnagrOXF.S4	6366535	6366698	TE_homo_62029	0	-	cluster_1
AnagrOXF.S4	3601759	3601849	TE_homo_60533	0	-	cluster_1
AnagrOXF.S2	25805273	25805874	TE_homo_41320	0	+	cluster_1
AnagrOXF.S3	14432693	14432827	TE_homo_53194	0	+	cluster_1
AnagrOXF.S3	13903014	13903108	TE_homo_52815	0	-	cluster_1
AnagrOXF.S2	15969490	15970049	TE_homo_34235	0	+	cluster_1
AnagrOXF.S1	29152157	29152304	TE_homo_21169	0	-	cluster_1
AnagrOXF.S5	5169531	5169828	TE_homo_71422	0	-	cluster_1
AnagrOXF.S5	5168781	5169478	TE_homo_71421	0	-	cluster_1
AnagrOXF.S1	29091634	29091757	TE_homo_21130	0	-	cluster_1
AnagrOXF.S1	26389511	26389613	TE_homo_19236	0	-	cluster_1
AnagrOXF.S2	15968834	15968990	TE_homo_34232	0	+	cluster_1
AnagrOXF.S1	28735019	28735473	TE_homo_20818	0	+	cluster_1
AnagrOXF.S2	25164158	25164419	TE_homo_40749	0	-	cluster_1
AnagrOXF.S3	4346045	4346359	TE_homo_46526	0	-	cluster_1
AnagrOXF.S2	25163948	25164158	TE_homo_40748	0	+	cluster_1
AnagrOXF.S1	4635479	4635959	TE_homo_6709	0	-	cluster_1
AnagrOXF.S2	15805818	15805970	TE_homo_34106	0	+	cluster_1
AnagrOXF.S2	19677102	19677543	TE_homo_36568	0	+	cluster_1
AnagrOXF.S3	15859210	15859623	TE_homo_54601	0	-	cluster_1
AnagrOXF.S1	21683492	21683679	TE_homo_16314	0	-	cluster_1
AnagrOXF.S2	25164418	25164592	TE_homo_40750	0	+	cluster_1
AnagrOXF.S6	7174755	7175085	TE_homo_82461	0	-	cluster_1
AnagrOXF.S1	4094810	4095066	TE_homo_6234	0	-	cluster_1
AnagrOXF.S2	24941919	24942056	TE_homo_40588	0	+	cluster_1
AnagrOXF.S4	5464337	5464753	TE_homo_61526	0	+	cluster_1
AnagrOXF.S4	14952032	14952193	TE_homo_66701	0	-	cluster_1
AnagrOXF.S3	10064259	10064619	TE_homo_50059	0	+	cluster_1
AnagrOXF.S5	12376884	12377109	TE_homo_75419	0	+	cluster_1
AnagrOXF.S5	12563777	12563879	TE_homo_75553	0	-	cluster_1
AnagrOXF.S3	15903904	15903988	TE_homo_54656	0	+	cluster_1
AnagrOXF.S3	15943945	15944225	TE_homo_54714	0	+	cluster_1
AnagrOXF.S1	7455783	7455912	TE_homo_8502	0	-	cluster_1
AnagrOXF.S5	12372588	12372813	TE_homo_75411	0	-	cluster_1
AnagrOXF.S3	14467463	14467555	TE_homo_53238	0	-	cluster_1
AnagrOXF.S4	16965100	16965275	TE_homo_67664	0	-	cluster_1
AnagrOXF.S1	24680439	24680618	TE_homo_18029	0	-	cluster_1
AnagrOXF.S1	29090970	29091154	TE_homo_21128	0	-	cluster_1
AnagrOXF.S2	5503244	5503410	TE_homo_28419	0	+	cluster_1
AnagrOXF.S5	12311489	12312146	TE_homo_75353	0	+	cluster_1
AnagrOXF.S3	15509143	15509252	TE_homo_54263	0	+	cluster_1
AnagrOXF.S2	21264771	21265023	TE_homo_37905	0	-	cluster_1
AnagrOXF.S3	943937	944020	TE_homo_43920	0	-	cluster_1
AnagrOXF.S4	5454165	5454257	TE_homo_61519	0	+	cluster_1
AnagrOXF.S3	14060963	14061465	TE_homo_52994	0	+	cluster_1
AnagrOXF.S4	9184693	9184831	TE_homo_64138	0	+	cluster_1
AnagrOXF.S1	21608328	21608597	TE_homo_16258	0	-	cluster_1
AnagrOXF.S5	12578894	12579254	TE_homo_75580	0	+	cluster_1
AnagrOXF.S6	9733251	9733332	TE_homo_85483	0	-	cluster_1
AnagrOXF.S1	1928962	1929215	TE_homo_4714	0	-	cluster_1
AnagrOXF.S1	4732473	4732643	TE_homo_6816	0	+	cluster_1
AnagrOXF.S3	1046375	1046734	TE_homo_44029	0	-	cluster_1
AnagrOXF.S4	12388135	12388562	TE_homo_65712	0	-	cluster_1
AnagrOXF.S5	12568064	12568247	TE_homo_75562	0	-	cluster_1
AnagrOXF.S4	9653027	9653121	TE_homo_64415	0	+	cluster_1
AnagrOXF.S4	2694672	2695146	TE_homo_59805	0	+	cluster_1
AnagrOXF.S3	6528367	6528599	TE_homo_47779	0	+	cluster_1
AnagrOXF.S1	4390249	4390418	TE_homo_6427	0	+	cluster_1
AnagrOXF.S1	28445652	28445904	TE_homo_20584	0	+	cluster_1
AnagrOXF.S3	10051695	10051829	TE_homo_50032	0	+	cluster_1
AnagrOXF.S4	15584074	15584220	TE_homo_67029	0	-	cluster_1
AnagrOXF.S2	16703202	16703520	TE_homo_34738	0	+	cluster_1
AnagrOXF.S3	14448162	14448528	TE_homo_53220	0	+	cluster_1
AnagrOXF.S3	11079664	11079843	TE_homo_50676	0	-	cluster_1
AnagrOXF.S3	6237945	6238149	TE_homo_47635	0	-	cluster_1
AnagrOXF.S5	12310753	12311491	TE_homo_75352	0	+	cluster_1
AnagrOXF.S3	6549228	6549310	TE_homo_47822	0	-	cluster_1
AnagrOXF.S5	12574256	12574458	TE_homo_75573	0	-	cluster_1
AnagrOXF.S3	15963165	15963311	TE_homo_54751	0	-	cluster_1
AnagrOXF.S2	23928139	23928361	TE_homo_39838	0	+	cluster_1
AnagrOXF.S3	6531300	6531389	TE_homo_47784	0	-	cluster_1
AnagrOXF.S1	26867311	26867719	TE_homo_19591	0	-	cluster_1
AnagrOXF.S5	9769395	9769521	TE_homo_73843	0	+	cluster_1
AnagrOXF.S5	11417228	11417518	TE_homo_74727	0	-	cluster_1
AnagrOXF.S1	7963309	7963588	TE_homo_8868	0	+	cluster_1
AnagrOXF.S1	7976008	7976360	TE_homo_8891	0	+	cluster_1
AnagrOXF.S1	1559217	1559324	TE_homo_4487	0	-	cluster_1
AnagrOXF.S5	2489140	2489305	TE_homo_70143	0	-	cluster_1
AnagrOXF.S6	7164005	7164496	TE_homo_82438	0	+	cluster_1
AnagrOXF.S6	10412436	10412688	TE_homo_86332	0	-	cluster_1
AnagrOXF.S2	4614553	4614756	TE_homo_27962	0	+	cluster_1
AnagrOXF.S2	19680149	19680393	TE_homo_36570	0	+	cluster_1
AnagrOXF.S1	29434341	29434654	TE_homo_21550	0	+	cluster_1
AnagrOXF.S1	29332480	29332564	TE_homo_21445	0	-	cluster_1
AnagrOXF.S2	23713301	23713671	TE_homo_39724	0	+	cluster_1
AnagrOXF.S6	7162212	7163063	TE_homo_82433	0	-	cluster_1
AnagrOXF.S1	24407762	24407964	TE_homo_17767	0	-	cluster_1
AnagrOXF.S3	15837278	15837394	TE_homo_54558	0	-	cluster_1
AnagrOXF.S3	15513496	15513593	TE_homo_54268	0	-	cluster_1
AnagrOXF.S3	6542369	6542482	TE_homo_47804	0	+	cluster_1
AnagrOXF.S4	16912570	16912789	TE_homo_67599	0	-	cluster_1
AnagrOXF.S3	6433524	6433984	TE_homo_47719	0	-	cluster_1
AnagrOXF.S5	7859777	7859860	TE_homo_72696	0	+	cluster_1
AnagrOXF.S3	15952308	15952447	TE_homo_54728	0	-	cluster_1
AnagrOXF.S1	4370333	4370685	TE_homo_6406	0	+	cluster_1
AnagrOXF.S4	17065459	17066179	TE_homo_67716	0	-	cluster_1
AnagrOXF.S4	2765789	2765971	TE_homo_59870	0	-	cluster_1
AnagrOXF.S2	5410480	5411259	TE_homo_28372	0	+	cluster_1
AnagrOXF.S2	15943688	15945080	TE_homo_34207	0	-	cluster_1
AnagrOXF.S3	12018954	12019166	TE_homo_51463	0	+	cluster_1
AnagrOXF.S5	12563079	12563393	TE_homo_75552	0	-	cluster_1
AnagrOXF.S4	14174614	14174694	TE_homo_66408	0	-	cluster_1
AnagrOXF.S5	13242025	13242209	TE_homo_76118	0	+	cluster_1
AnagrOXF.S1	29359462	29359735	TE_homo_21462	0	-	cluster_1
AnagrOXF.S2	1854529	1854833	TE_homo_26187	0	+	cluster_1
AnagrOXF.S5	8046961	8047757	TE_homo_72910	0	-	cluster_1
AnagrOXF.S2	19978431	19978568	TE_homo_36798	0	-	cluster_1
AnagrOXF.S1	32295310	32295426	TE_homo_24268	0	+	cluster_1
AnagrOXF.S1	28708594	28708695	TE_homo_20806	0	+	cluster_1
AnagrOXF.S2	24943042	24943295	TE_homo_40590	0	-	cluster_1
AnagrOXF.S3	15757816	15757924	TE_homo_54458	0	+	cluster_1
AnagrOXF.S3	1825232	1825682	TE_homo_44739	0	+	cluster_1
AnagrOXF.S2	16701737	16703155	TE_homo_34737	0	+	cluster_1
AnagrOXF.S5	11480138	11480487	TE_homo_74787	0	+	cluster_1
AnagrOXF.S3	2943888	2944494	TE_homo_45641	0	-	cluster_1
AnagrOXF.S3	10907890	10908128	TE_homo_50585	0	-	cluster_1
AnagrOXF.S2	23262496	23262852	TE_homo_39352	0	-	cluster_1
AnagrOXF.S2	19928673	19928860	TE_homo_36730	0	+	cluster_1
AnagrOXF.S4	15371859	15372184	TE_homo_66940	0	+	cluster_1
AnagrOXF.S3	4302900	4303078	TE_homo_46481	0	-	cluster_1
AnagrOXF.S6	11303584	11303731	TE_homo_87336	0	+	cluster_1
AnagrOXF.S2	9188281	9188368	TE_homo_30519	0	+	cluster_1
AnagrOXF.S1	17184975	17185242	TE_homo_13899	0	-	cluster_1
AnagrOXF.S5	7347639	7347788	TE_homo_72311	0	+	cluster_1
AnagrOXF.S6	7163914	7164350	TE_homo_82437	0	+	cluster_1
AnagrOXF.S2	24339912	24340185	TE_homo_40178	0	+	cluster_1
AnagrOXF.S2	21416016	21416230	TE_homo_38029	0	+	cluster_1
AnagrOXF.S5	12181934	12182039	TE_homo_75217	0	-	cluster_1
AnagrOXF.S5	2488524	2488800	TE_homo_70142	0	-	cluster_1
AnagrOXF.S2	5410208	5410473	TE_homo_28371	0	+	cluster_1
AnagrOXF.S1	3753387	3753949	TE_homo_5886	0	+	cluster_1
AnagrOXF.S2	25190886	25191169	TE_homo_40761	0	-	cluster_1
AnagrOXF.S1	29284580	29284675	TE_homo_21373	0	+	cluster_1
AnagrOXF.S3	14434423	14434516	TE_homo_53198	0	-	cluster_1
AnagrOXF.S3	13913209	13913679	TE_homo_52834	0	-	cluster_1
AnagrOXF.S3	15970759	15971055	TE_homo_54764	0	+	cluster_1
AnagrOXF.S2	21344295	21344441	TE_homo_37979	0	-	cluster_1
AnagrOXF.S3	12018825	12019062	TE_homo_51461	0	+	cluster_1
AnagrOXF.S3	12018856	12019066	TE_homo_51462	0	+	cluster_1
AnagrOXF.S3	15957028	15957277	TE_homo_54736	0	-	cluster_1
AnagrOXF.S3	15933441	15933655	TE_homo_54698	0	-	cluster_1
AnagrOXF.S6	7164787	7165082	TE_homo_82443	0	-	cluster_1
AnagrOXF.S2	21265026	21265143	TE_homo_37906	0	+	cluster_1
AnagrOXF.S3	6539873	6539997	TE_homo_47798	0	-	cluster_1
AnagrOXF.S1	7647437	7647931	TE_homo_8648	0	-	cluster_1
AnagrOXF.S5	11480901	11481165	TE_homo_74788	0	-	cluster_1
AnagrOXF.S6	7164637	7164740	TE_homo_82441	0	-	cluster_1
AnagrOXF.S1	29430429	29430677	TE_homo_21538	0	+	cluster_1
AnagrOXF.S3	2008041	2008173	TE_homo_44881	0	-	cluster_1
AnagrOXF.S2	5810500	5810636	TE_homo_28700	0	-	cluster_1
AnagrOXF.S4	7823660	7824283	TE_homo_63172	0	-	cluster_1
AnagrOXF.S3	13044513	13044610	TE_homo_52193	0	-	cluster_1
AnagrOXF.S2	18345528	18346214	TE_homo_35676	0	+	cluster_1
AnagrOXF.S1	7977381	7977591	TE_homo_8894	0	+	cluster_1
AnagrOXF.S4	9184667	9184821	TE_homo_64137	0	-	cluster_1
AnagrOXF.S1	14465576	14465701	TE_homo_12497	0	-	cluster_1
AnagrOXF.S1	24677517	24677654	TE_homo_18024	0	+	cluster_1
AnagrOXF.S1	28207884	28208071	TE_homo_20474	0	+	cluster_1
AnagrOXF.S3	8407695	8407872	TE_homo_48809	0	-	cluster_1
AnagrOXF.S5	11440997	11441869	TE_homo_74751	0	+	cluster_1
AnagrOXF.S1	24409283	24411072	TE_homo_17769	0	-	cluster_1
AnagrOXF.S2	1844193	1844573	TE_homo_26177	0	-	cluster_1
AnagrOXF.S5	6910361	6910536	TE_homo_72097	0	-	cluster_1
AnagrOXF.S3	6927682	6927800	TE_homo_48044	0	-	cluster_1
AnagrOXF.S3	15538194	15538438	TE_homo_54289	0	+	cluster_1
AnagrOXF.S5	12365143	12369867	TE_struc_421	0	.	cluster_1
AnagrOXF.S5	4003068	4007518	TE_struc_399	0	.	cluster_1
AnagrOXF.S4	14952297	14952644	TE_homo_66704	0	+	cluster_1
AnagrOXF.S3	10064859	10065007	TE_homo_50061	0	-	cluster_1
AnagrOXF.S3	11877167	11877282	TE_homo_51371	0	-	cluster_1
AnagrOXF.S4	12872376	12873370	TE_homo_65871	0	+	cluster_1
AnagrOXF.S5	5789473	5789967	TE_struc_404	0	.	cluster_1
AnagrOXF.S1	15723021	15723138	TE_homo_13163	0	+	cluster_1
AnagrOXF.S5	11409020	11409121	TE_homo_74702	0	-	cluster_1
AnagrOXF.S2	21261327	21261463	TE_homo_37901	0	-	cluster_1
AnagrOXF.S3	11778474	11778729	TE_homo_51301	0	+	cluster_1
AnagrOXF.S2	20888393	20888942	TE_homo_37545	0	+	cluster_1
AnagrOXF.S2	5918346	5918618	TE_homo_28737	0	+	cluster_1
AnagrOXF.S3	15957022	15957232	TE_homo_54735	0	+	cluster_1
AnagrOXF.S2	15240303	15240436	TE_homo_33605	0	-	cluster_1
AnagrOXF.S3	15932193	15932277	TE_homo_54693	0	+	cluster_1
AnagrOXF.S3	6559480	6559563	TE_homo_47835	0	-	cluster_1
AnagrOXF.S5	8420536	8420824	TE_homo_73057	0	-	cluster_1
AnagrOXF.S1	1175589	1176059	TE_homo_4167	0	-	cluster_1
AnagrOXF.S3	15962292	15962482	TE_homo_54750	0	-	cluster_1
AnagrOXF.S5	2490071	2490290	TE_homo_70148	0	-	cluster_1
AnagrOXF.S3	8243449	8243687	TE_homo_48751	0	-	cluster_1
AnagrOXF.S5	11441230	11442262	TE_homo_74752	0	+	cluster_1
AnagrOXF.S4	17066312	17066823	TE_homo_67717	0	-	cluster_1
AnagrOXF.S3	8408930	8409146	TE_homo_48811	0	-	cluster_1
AnagrOXF.S5	3608838	3608925	TE_homo_70786	0	-	cluster_1
AnagrOXF.S3	17213702	17213793	TE_homo_55529	0	+	cluster_1
AnagrOXF.S2	19980468	19980620	TE_homo_36806	0	+	cluster_1
AnagrOXF.S3	13655592	13656172	TE_homo_52583	0	+	cluster_1
AnagrOXF.S1	14822286	14822367	TE_homo_12658	0	-	cluster_1
AnagrOXF.S2	15968848	15969091	TE_homo_34233	0	-	cluster_1
AnagrOXF.S1	14073740	14073958	TE_homo_12265	0	+	cluster_1
AnagrOXF.S5	11419017	11419114	TE_homo_74736	0	-	cluster_1
AnagrOXF.S4	5086168	5086250	TE_homo_61341	0	+	cluster_1
AnagrOXF.S3	15760910	15761219	TE_homo_54468	0	+	cluster_1
AnagrOXF.S3	15939223	15939839	TE_homo_54703	0	-	cluster_1
AnagrOXF.S1	2275100	2275971	TE_homo_4893	0	-	cluster_1
AnagrOXF.S3	15760874	15761145	TE_homo_54467	0	+	cluster_1
AnagrOXF.S4	15220881	15220975	TE_homo_66835	0	-	cluster_1
AnagrOXF.S2	7297025	7297454	TE_homo_29475	0	+	cluster_1
AnagrOXF.S4	7909408	7909686	TE_homo_63330	0	+	cluster_1
AnagrOXF.S1	14127728	14127972	TE_homo_12321	0	+	cluster_1
AnagrOXF.S4	16389259	16389535	TE_homo_67348	0	-	cluster_1
AnagrOXF.S1	8180317	8180426	TE_homo_8966	0	-	cluster_1
AnagrOXF.S1	3822964	3823117	TE_homo_5972	0	-	cluster_1
AnagrOXF.S6	11301952	11302956	TE_homo_87334	0	+	cluster_1
AnagrOXF.S1	29290484	29290579	TE_homo_21384	0	+	cluster_1
AnagrOXF.S2	9188563	9189416	TE_homo_30520	0	+	cluster_1
AnagrOXF.S2	15930839	15931530	TE_homo_34194	0	+	cluster_1
AnagrOXF.S1	29201578	29202009	TE_homo_21261	0	+	cluster_1
AnagrOXF.S3	15942151	15942242	TE_homo_54709	0	-	cluster_1
AnagrOXF.S5	7696809	7696899	TE_homo_72588	0	-	cluster_1
AnagrOXF.S1	17191021	17191126	TE_homo_13919	0	-	cluster_1
AnagrOXF.S4	15901699	15901998	TE_homo_67189	0	-	cluster_1
AnagrOXF.S3	15851709	15852123	TE_homo_54589	0	-	cluster_1
AnagrOXF.S5	11440862	11441525	TE_homo_74750	0	+	cluster_1
AnagrOXF.S3	15941911	15942146	TE_homo_54708	0	+	cluster_1
AnagrOXF.S4	13336552	13336768	TE_homo_66048	0	+	cluster_1
AnagrOXF.S1	7455822	7455914	TE_homo_8503	0	+	cluster_1
AnagrOXF.S1	24531318	24531477	TE_homo_17910	0	+	cluster_1
AnagrOXF.S5	7721772	7721941	TE_homo_72629	0	-	cluster_1
AnagrOXF.S5	2489226	2489317	TE_homo_70144	0	+	cluster_1
AnagrOXF.S2	4999758	5002700	TE_struc_130	0	.	cluster_1
AnagrOXF.S1	29159837	29159932	TE_homo_21187	0	-	cluster_1
AnagrOXF.S1	2450068	2450289	TE_homo_5042	0	-	cluster_1
AnagrOXF.S2	21409736	21410026	TE_homo_38017	0	+	cluster_1
AnagrOXF.S1	2668265	2668446	TE_homo_5165	0	-	cluster_1
AnagrOXF.S6	7050970	7051295	TE_homo_82324	0	+	cluster_1
AnagrOXF.S1	29434195	29434429	TE_homo_21549	0	-	cluster_1
AnagrOXF.S4	9249001	9249537	TE_homo_64162	0	+	cluster_1
AnagrOXF.S3	9968877	9969013	TE_homo_49963	0	-	cluster_1
AnagrOXF.S1	7455945	7456108	TE_homo_8505	0	-	cluster_1
AnagrOXF.S2	21251976	21252243	TE_homo_37887	0	-	cluster_1
AnagrOXF.S4	7810756	7810912	TE_homo_63160	0	-	cluster_1
AnagrOXF.S3	6410397	6410512	TE_homo_47701	0	-	cluster_1
AnagrOXF.S1	29301832	29301973	TE_homo_21417	0	-	cluster_1
AnagrOXF.S4	17106764	17107073	TE_homo_67753	0	+	cluster_1
AnagrOXF.S2	21406774	21407128	TE_homo_38013	0	-	cluster_1
AnagrOXF.S3	13915310	13915414	TE_homo_52837	0	+	cluster_1
AnagrOXF.S4	3802354	3802740	TE_homo_60705	0	+	cluster_1
AnagrOXF.S1	29105561	29105649	TE_homo_21142	0	-	cluster_1
AnagrOXF.S2	4582416	4582570	TE_homo_27918	0	-	cluster_1
AnagrOXF.S1	30799008	30799335	TE_homo_22439	0	-	cluster_1
AnagrOXF.S3	13766006	13766142	TE_homo_52697	0	+	cluster_1
AnagrOXF.S2	21267648	21267940	TE_homo_37914	0	+	cluster_1
AnagrOXF.S4	16367029	16367776	TE_homo_67329	0	+	cluster_1
AnagrOXF.S1	17748483	17748597	TE_homo_14158	0	+	cluster_1
AnagrOXF.S4	3870017	3870125	TE_homo_60753	0	-	cluster_1
AnagrOXF.S1	26389608	26391790	TE_homo_19237	0	-	cluster_1
AnagrOXF.S2	14044203	14044650	TE_homo_33155	0	+	cluster_1
AnagrOXF.S5	12568673	12568804	TE_homo_75564	0	-	cluster_1
AnagrOXF.S5	12585550	12585674	TE_homo_75596	0	+	cluster_1
AnagrOXF.S3	10069201	10069294	TE_homo_50068	0	+	cluster_1
AnagrOXF.S4	7895088	7895238	TE_homo_63305	0	-	cluster_1
AnagrOXF.S2	20888657	20889114	TE_homo_37546	0	+	cluster_1
AnagrOXF.S1	13560332	13561006	TE_homo_11929	0	+	cluster_1
AnagrOXF.S3	2910797	2911033	TE_homo_45592	0	+	cluster_1
AnagrOXF.S6	10530168	10530252	TE_homo_86444	0	-	cluster_1
AnagrOXF.S3	9791370	9791636	TE_homo_49790	0	+	cluster_1
AnagrOXF.S4	3643579	3643669	TE_homo_60589	0	-	cluster_1
AnagrOXF.S1	26784419	26784522	TE_homo_19530	0	+	cluster_1
AnagrOXF.S2	23262979	23263236	TE_homo_39353	0	-	cluster_1
AnagrOXF.S5	12869857	12870000	TE_homo_75796	0	-	cluster_1
AnagrOXF.S4	15681220	15681531	TE_homo_67118	0	+	cluster_1
AnagrOXF.S3	15505554	15506752	TE_homo_54257	0	+	cluster_1
AnagrOXF.S5	7860363	7860525	TE_homo_72697	0	+	cluster_1
AnagrOXF.S1	13935684	13936336	TE_homo_12142	0	+	cluster_1
AnagrOXF.S1	31669614	31669895	TE_homo_23573	0	-	cluster_1
AnagrOXF.S2	2250770	2251035	TE_homo_26429	0	+	cluster_1
AnagrOXF.S5	2490736	2490872	TE_homo_70149	0	-	cluster_1
AnagrOXF.S2	18339058	18339142	TE_homo_35664	0	+	cluster_1
AnagrOXF.S5	7389099	7389586	TE_homo_72359	0	+	cluster_1
AnagrOXF.S5	7982241	7982351	TE_homo_72818	0	-	cluster_1
AnagrOXF.S1	29359778	29360037	TE_homo_21463	0	-	cluster_1
AnagrOXF.S3	15958255	15958372	TE_homo_54740	0	-	cluster_1
AnagrOXF.S1	29473364	29473456	TE_homo_21628	0	+	cluster_1
AnagrOXF.S2	5503596	5503740	TE_homo_28420	0	+	cluster_1
AnagrOXF.S5	11781782	11781922	TE_homo_74959	0	+	cluster_1
AnagrOXF.S1	30617778	30618292	TE_homo_22321	0	+	cluster_1
AnagrOXF.S4	7755556	7756168	TE_homo_63086	0	+	cluster_1
AnagrOXF.S1	17148191	17148374	TE_homo_13854	0	-	cluster_1
AnagrOXF.S6	7162737	7163768	TE_homo_82434	0	+	cluster_1
AnagrOXF.S5	11408571	11408970	TE_homo_74701	0	-	cluster_1
AnagrOXF.S2	3990942	3991196	TE_homo_27570	0	-	cluster_1
AnagrOXF.S4	7751169	7751529	TE_homo_63076	0	-	cluster_1
AnagrOXF.S2	4617522	4617726	TE_homo_27968	0	+	cluster_1
AnagrOXF.S2	20005692	20005823	TE_homo_36820	0	-	cluster_1
AnagrOXF.S4	14943805	14944084	TE_homo_66684	0	+	cluster_1
AnagrOXF.S4	16396645	16396833	TE_homo_67357	0	-	cluster_1
AnagrOXF.S4	9653181	9654572	TE_homo_64416	0	+	cluster_1
AnagrOXF.S5	11444649	11444940	TE_homo_74762	0	-	cluster_1
AnagrOXF.S2	19927976	19928211	TE_homo_36728	0	+	cluster_1
AnagrOXF.S2	15244150	15244244	TE_homo_33607	0	+	cluster_1
AnagrOXF.S5	11481560	11481721	TE_homo_74790	0	+	cluster_1
AnagrOXF.S6	7164353	7164633	TE_homo_82439	0	-	cluster_1
AnagrOXF.S1	17148288	17148594	TE_homo_13855	0	+	cluster_1
AnagrOXF.S3	2008041	2008192	TE_homo_44882	0	+	cluster_1
AnagrOXF.S5	12275240	12275338	TE_homo_75323	0	-	cluster_1
AnagrOXF.S1	2446823	2447242	TE_homo_5039	0	+	cluster_1
AnagrOXF.S3	6560406	6560572	TE_homo_47838	0	+	cluster_1
AnagrOXF.S2	15950251	15950383	TE_homo_34215	0	-	cluster_1
AnagrOXF.S3	15967929	15968200	TE_homo_54760	0	+	cluster_1
AnagrOXF.S1	10757759	10757876	TE_homo_10522	0	+	cluster_1
AnagrOXF.S2	5409810	5409993	TE_homo_28370	0	+	cluster_1
AnagrOXF.S4	9533407	9533494	TE_homo_64347	0	+	cluster_1
AnagrOXF.S3	9340438	9340730	TE_homo_49457	0	-	cluster_1
AnagrOXF.S3	8408304	8408886	TE_homo_48810	0	-	cluster_1
AnagrOXF.S4	1195653	1196064	TE_homo_58816	0	-	cluster_1
AnagrOXF.S5	7981286	7981664	TE_homo_72816	0	-	cluster_1
AnagrOXF.S2	24940478	24940567	TE_homo_40580	0	+	cluster_1
AnagrOXF.S1	1559233	1559329	TE_homo_4488	0	-	cluster_1
AnagrOXF.S2	21342254	21342445	TE_homo_37975	0	-	cluster_1
AnagrOXF.S3	13020903	13021010	TE_homo_52166	0	-	cluster_1
AnagrOXF.S3	15961882	15962102	TE_homo_54748	0	+	cluster_1
AnagrOXF.S1	16984670	16984830	TE_homo_13789	0	+	cluster_1
AnagrOXF.S1	7950936	7951128	TE_homo_8858	0	-	cluster_1
AnagrOXF.S3	7503116	7503214	TE_homo_48348	0	-	cluster_1
AnagrOXF.S5	11417324	11417633	TE_homo_74729	0	+	cluster_1
AnagrOXF.S4	1416745	1417593	TE_homo_58973	0	+	cluster_1
AnagrOXF.S2	16701183	16701280	TE_homo_34735	0	+	cluster_1
AnagrOXF.S3	6729893	6730823	TE_homo_47923	0	+	cluster_1
AnagrOXF.S2	19619405	19630472	TE_struc_120	0	+	cluster_1
AnagrOXF.S4	1282359	1282996	TE_homo_58854	0	+	cluster_1
AnagrOXF.S5	12372049	12372261	TE_homo_75409	0	-	cluster_1
AnagrOXF.S4	1197002	1198036	TE_homo_58818	0	+	cluster_1
AnagrOXF.S3	15932681	15933019	TE_homo_54696	0	-	cluster_1
AnagrOXF.S5	7857758	7858070	TE_homo_72692	0	-	cluster_1
AnagrOXF.S2	24019480	24019701	TE_homo_39940	0	+	cluster_1
AnagrOXF.S1	10298140	10298277	TE_homo_10269	0	+	cluster_1
AnagrOXF.S4	9652326	9652460	TE_homo_64414	0	+	cluster_1
AnagrOXF.S3	8656557	8656645	TE_homo_48968	0	+	cluster_1
AnagrOXF.S3	6560428	6560510	TE_homo_47839	0	+	cluster_1
AnagrOXF.S1	14512056	14512190	TE_homo_12531	0	+	cluster_1
AnagrOXF.S3	15914679	15915897	TE_homo_54672	0	-	cluster_1
AnagrOXF.S3	4378327	4378545	TE_homo_46573	0	-	cluster_1
AnagrOXF.S3	15539406	15539501	TE_homo_54293	0	+	cluster_1
AnagrOXF.S5	11407835	11407987	TE_homo_74698	0	-	cluster_1
AnagrOXF.S1	26753866	26754000	TE_homo_19507	0	-	cluster_1
AnagrOXF.S4	14952049	14952245	TE_homo_66702	0	+	cluster_1
AnagrOXF.S3	15970232	15970453	TE_homo_54762	0	-	cluster_1
AnagrOXF.S4	7901348	7901429	TE_homo_63312	0	+	cluster_1
AnagrOXF.S3	10064620	10064845	TE_homo_50060	0	+	cluster_1
AnagrOXF.S3	15835756	15835843	TE_homo_54556	0	+	cluster_1
AnagrOXF.S4	18001538	18001642	TE_homo_68260	0	+	cluster_1
[truncated: 84,055 more rows]
