# Supplementary material for: The ancestral chromatin landscape of land plants
Source: New Phytol. 2023 Oct 12;240(5):2085–101. doi: 10.1111/nph.19311 (PMC10952607; doi:10.1111/nph.19311)
Supplement: Supplementary file 8 — Table S1 List of antibodies used in ChIP‐seq experiments. Table S2 Overlaps of peaks in each ChIP‐seq replicate. Table S3 Expression of genes encoding DNA methyltransferases. Please note: Wiley is not responsible for the content or functionality of any Supporting Information supplied by the authors. Any queries (other than missing material) should be directed to the New Phytologist Central Office. [file NPH-240-2085-s008.xlsx]

## Sheet: Article information
New Phytologist Supporting Information
Article title: The ancestral chromatin landscape of land plants
Authors: Tetsuya Hisanaga, Shuangyang Wu, Peter Schafran, Elin Axelsson, Svetlana Akimcheva, Liam Dolan, Fay-Wei Li, and Frédéric Berger
Article acceptance date: 29 August 2023

## Sheet: Table S1
List of antibodies used in this study
REAGENT or RESOURCE	SOURCE	IDENTIFIER
Rabbit polyclonal anti-H3K9me1	Abcam	Cat# ab8896, RRID:AB_732929
Rabbit polyclonal anti-H3K27me1	Millipore	Cat# 17-643, RRID:AB_1587128
Rabbit polyclonal anti-H3K4me3	Abcam	Cat# ab8580, RRID:AB_306649
Rabbit polyclonal anti-H3K36me3	Abcam	Cat# ab9050, RRID:AB_306966
Rabbit polyclonal anti-H3K27me3	Millipore	Cat# 07-449, RRID:AB_310624

## Sheet: Table S2
Comparison of each replicate of ChIP-seq datasets
mark	total peaks in rep1	unique peaks in rep1	overlap ratio of rep1 to rep2 (%)	total peaks in rep2	unique peaks in rep2	overlap ratio of rep2 to rep1 (%)
H3K9me1	19408	2877	85.2	20321	3968	80.5
H3K27me1	16301	2206	86.5	16078	2020	87.4
H3K4me3	19288	610	96.8	19214	659	96.6
H3K36me3	34873	10031	71.2	30018	5635	81.22
H3K27me3	11560	3212	72.2	11668	3245	72.2

## Sheet: Table S3
Expression levels of genes involved in DNA methylation
			Expression levels (TPM)
Gene name	Gene ID in Li et al., 2020	Gene ID in this study	Gametophyte_2w	Gmetophyte_1m	Gametophyte_2m	Sporophyte<5mm	Sporophyte5-10mm	Sporophyte>10mm
AaMET	AagrOXF_evm.model.utg000084l.8	AnagrOXF.S3G246000	9.78	11.78	7.64	6.2	5.81	5.315
AaCMTa	AagrOXF_evm.model.utg000009l.436	AnagrOXF.S1G103900	14.365	15.36	11.22	10.005	11.035	8.405
AaCMTb	AagrOXF_evm.model.utg000045l.50	AnagrOXF.S3G039400	15.61	17.87	12.44	12.19	12.765	8.64
AaDRMa	AagrOXF_evm.model.utg000006l.710	AnagrOXF.S5G116800	7.11	6.435	7.015	3.39	3.275	3.6
AaDRMb	AagrOXF_evm.model.utg000063l.237	AnagrOXF.S4G434800	7.345	10.29	8	12.885	15.985	13.985
AaDNMT3	AagrOXF_evm.model.utg000006l.43	AnagrOXF.S5G181300	54.61	47.54	43.73	32.81	34.205	41.145
